# Supplementary material for: The Transcription Factor BcLTF1 Regulates Virulence and Light Responses in the Necrotrophic Plant Pathogen Botrytis cinerea
Source: PLoS Genet. 2014 Jan 9;10(1):e1004040. doi: 10.1371/journal.pgen.1004040 (PMC3886904; doi:10.1371/journal.pgen.1004040)
Supplement: Table S2 — List of differentially expressed genes in response to light and/or due to Δbcltf1. (XLSX) [file pgen.1004040.s012.xlsx]

## Sheet: Legend
	Table S2.	List of differentially expressed genes in response to light and/ or due to ∆bcltf1.
		Sheet 1	Legend
		Sheet 2	The 244 light-induced genes in WT:B05.10 (bclig1-244)
		Sheet 3	The 49 light-repressed genes in WT:B05.10 (bclrg1-49)
		Sheet 4	The 91 light-induced genes in ∆bcltf1 (bclig245-254 are only light-responsive in this genomic background)
		Sheet 5	The 22 light-repressed genes in ∆bcltf1 (bclrg50-69 are only light-responsive in this genomic background)
		Sheet 6	The 1,905 genes affected by the deletion of bcltf1 (bcltf1g1-1905)
	USED DATABASES
		Botrytis cinerea Genome Project (URGI)
		Botrytis cinerea Database (BROAD)
	REFERENCES
		Amselem J, Cuomo CA, van Kan JA, Viaud M, Benito EP, et al. (2011) Genomic analysis of the necrotrophic fungal pathogens Sclerotinia sclerotiorum and Botrytis cinerea. PLoS Genet 7: e1002230.
		Heller J, Ruhnke N, Espino J, Massaroli M, Collado IG, et al. (2012) The MAP kinase BcSak1 of Botrytis cinerea is required for pathogenic development and has broad regulatory functions beyond stress response. Mol Plant Microbe Interact 25: 802-816.
		Mosbach A, Leroch M, Mendgen KW, Hahn M (2011) Lack of evidence for a role of hydrophobins in conferring surface hydrophobicity to conidia and hyphae of Botrytis cinerea. BMC Microbiol 11:10.
		Schumacher J (2012) Tools for Botrytis cinerea: new expression vectors make the gray mold fungus more accessible to cell biology approaches. Fungal Genet Biol 49: 483-497.
		Staats M, van Kan JA (2012) Genome update of Botrytis cinerea strains B05.10 and T4. Eukaryot Cell 11: 1413-1414.
		Turrion-Gomez JL, Eslava AP, Benito EP (2010) The flavohemoglobin BCFHG1 is the main NO detoxification system and confers protection against nitrosative conditions but is not a virulence factor in the fungal necrotroph Botrytis cinerea. Fungal Genet Biol 47:484-496.

## Sheet: 244 LIGs in WT
Gene	Gene ID Array	Gene ID T4 (URGI)	Gene ID B05.10 (BROAD)	Gene ID T4 (van Kan)	Gene ID B0510 (van Kan)	Predicted function submitted to Public database (EMBL) [Amselem et al. 2011] for BofuT4 or Protein Name for BC1G (http://www.broadinstitute.org/)	Further description	L/ D in WT		L/ D in KO		KO/ WT in D		KO/ WT in L		Profile (Figure 7)	BlastP N. crassa			Functions in N. crassa	BlastP A. nidulans			Functions in A. nidulans
								p-value FDR	Fold Change	p-value FDR	Fold Change	p-value FDR	Fold Change	p-value FDR	Fold Change		ID 1st hit	e-value		Protein Name (http://www.broadinstitute.org/)	ID 1st hit	e-value		Protein Name (http://www.broadinstitute.org/)
Bclig1	BofuT4_P000030.1	BofuT4_P000030.1 (BDBH)	BC1G_08771.1 (BDBH)	BcT4_6933 (BDBH)	B0510_2899 (BDBH)	hypothetical protein	/	0.00373019	4.10115	0.00130763	3.20754	0.395387	-1.19516	0.00133142	-1.59132	P3	/	/	/	/	ANID_11916	1e-106	BDBH	/
Bclig2	BofuT4_P000600.1	BofuT4_P000600.1 (BDBH)	BC1G_08720.1 (BDBH)	BcT4_6975 (BDBH)	B0510_2857 (BDBH)	similar to NAD dependent epimerase/dehydratase family protein	/	0.0279701	2.35667	0.356332	1.35433	0.441514	1.24517	0.0287349	-1.42601	P5	/	/	/	/	ANID_08988	8e-117	BDBH	conserved hypothetical protein
Bclig3	BofuT4_P002280.1	BofuT4_P002280.1 (BDBH)	BC1G_07435.1 (BDBH)	BcT4_7086 (BDBH)	B0510_8349 (BDBH)	BcPIO7	BcPIO7 (Gioti el al., 2008)	0.029486	2.34374	0.059422	1.79387	0.50715	1.12688	0.238316	-1.17237	P5	NCU02596	4e-14	BDBH	/	ANID_06856	9e-20	BDBH	/
Bclig4	BofuT4_P002800.1	BofuT4_P002800.1 (BDBH)	BC1G_03037.1 (BDBH)	BcT4_5759 (BDBH)	B0510_2690 (BDBH)	similar to flavin-binding monooxygenase-like protein	/	0.000818653	4.06007	0.214725	1.6825	0.0965125	-1.44386	0.00159088	-3.6365	P5	/	/	/	/	/	/	/	/
Bclig5	BofuT4_P002840.1	BofuT4_P002840.1 (BDBH)	BC1G_03034.1 (BDBH)	BcT4_5756 (BDBH)	B0510_2687 (BDBH)	similar to alanyl-tRNA synthetase	/	0.0389419	2.81823	0.0187557	2.04081	0.0257235	2.18339	0.0300822	1.53183	P7	NCU00535	5e-96	BDBH	alanyl-tRNA synthetase	ANID_11110	6e-49	BDBH	conserved hypothetical protein
Bclig6	BofuT4_uP003220.1	BofuT4_uP003220.1 (BDBH)	BC1G_02998.1 (BDBH)	/	/	hypothetical protein	/	0.0106263	2.26727	0.140774	1.39364	0.235855	-1.21707	0.00157054	-2.0677	P5	/	/	/	/	/	/	/	/
Bclig7	BofuT4_P006870.1	BofuT4_P006870.1 (BDBH)	BC1G_07763.1 (BDBH)	/	/	hypothetical protein	/	0.0347558	2.11291	0.736587	1.19337	0.416292	1.42564	0.435351	-1.25584	P5	/	/	/	/	/	/	/	/
Bclig8	BofuT4_P009250.1	BofuT4_P009250.1 (BDBH)	BC1G_12285.1 (BDBH)	/	/	similar to similar to 3-oxo-5-alpha-steroid 4-dehydrogenase	/	0.00296321	3.49523	0.00586094	2.67661	0.955342	1.00444	0.00230575	-1.33672	P3	NCU16525	5e-62	BDBH	steroid 5 alpha-reductase	ANID_10559	5e-37	BDBH	/
Bclig9	BofuT4_P009260.1	BofuT4_P009260.1 (BDBH)	BC1G_12284.1 (BDBH)	BcT4_2055 (BDBH)	B0510_1908 (BDBH)	similar to MIP family channel protein	/	0.016481	3.26766	0.112362	1.97248	0.00165786	12.5153	0.000608828	7.6697	P1	NCU08052	1e-74	1st hit	aquaporin	ANID_10902	5e-87	1st hit	aquaporin
Bclig10	BofuT4_P009570.1	BofuT4_P009570.1 (BDBH)	BC1G_12255.1 (BDBH)	BcT4_2039 (1st hit)	B0510_1892 (1st hit)	hypothetical protein	/	0.0237626	8.52926	0.00455095	5.48825	0.787762	1.03405	0.0363895	-1.6258	P3	NCU06986	7e-49	1st hit	DUF221 domain-containing protein	ANID_00229	2e-46	1st hit	DUF221 domain-containing protein
Bclig10	BofuT4_P009580.1	BofuT4_P009580.1 (BDBH)	BC1G_12254.1 (BDBH)	BcT4_2039 (BDBH)	B0510_1892 (BDBH)	hypothetical protein	/	0.00129528	9.0828	0.0205144	4.8391	0.704509	1.13996	0.00497643	-1.7653	P3	NCU06986	1e-153	1st hit	DUF221 domain-containing protein	/	/	/	/
Bclig11	BofuT4_uP010310.1	BofuT4_uP010310.1 (BDBH)	BC1G_08357.1 (BDBH)	BcT4_9615 (BDBH)	B0510_6977 (BDBH)	hypothetical protein	/	0.0269976	2.46877	0.234572	1.18498	0.0562831	1.65725	0.0186519	-1.25946	P5	/	/	/	/	/	/	/	/
Bclig12	BofuT4_P012560.1	BofuT4_P012560.1 (BDBH)	BC1G_12492.1 (BDBH)	BcT4_833 (BDBH)	B0510_10090 (BDBH)	hypothetical protein	/	0.0273509	2.01533	0.993563	-1.01736	0.00453204	3.91289	0.00256388	1.82289	P1	/	/	/	/	/	/	/	/
Bclig13	BofuT4_P012870.1	BofuT4_P012870.1 (BDBH)	BC1G_09883.1 (BDBH)	BcT4_1930 (BDBH)	B0510_5067 (BDBH)	hypothetical protein	/	0.000113255	6.01581	0.0173671	4.87532	0.0213805	-1.87847	0.00301853	-2.51415	P3	NCU07350	2e-27	BDBH	hypothetical protein	ANID_05419	1e-47	1st hit	/
Bclig14	BofuT4_uP012880.1	BofuT4_uP012880.1 (BDBH)	BC1G_09882.1 (1st hit)	BcT4_1929 (1st hit)	/	hypothetical protein	/	0.000162968	5.2472	0.0122088	6.22062	0.0174541	-2.05392	0.00809646	-1.86692	P3	/	/	/	/	/	/	/	/
Bclig14	CL_bt4ctg_0179_004.Contig1_v5	BofuT4_uP012880.1 (1st hit)	BC1G_09882.1 (BDBH)	BcT4_1929 (BDBH)	/	/	/	0.000460956	9.97005	0.0173671	6.79944	0.0632452	-1.68025	0.00751148	-2.69202	P3	/	/	/	/	/	/	/	/
Bclig15	BofuT4_uP012890.1	BofuT4_uP012890.1 (BDBH)	/	/	/	predicted protein	/	0.000311921	3.29041	0.0605564	1.9729	0.100917	1.28337	0.0421694	-1.35829	P5	/	/	/	/	/	/	/	/
Bclig16	BC1G_09881.1	/	BC1G_09881.1 (BDBH)	/	/	/	/	0.000682527	2.69228	0.263646	1.31536	0.102728	1.24608	0.00692969	-1.66255	P5	/	/	/	/	/	/	/	/
Bclig17	BofuT4_P012920.1	BofuT4_P012920.1 (BDBH)	BC1G_09879.1 (BDBH)	BcT4_1928 (BDBH)	B0510_5065 (BDBH)	similar to sugar isomerase	/	0.000682527	3.20932	0.00483966	2.8194	0.952896	-1.00915	0.0279293	-1.17376	P3	NCU10063	2e-76	BDBH	sugar isomerase	ANID_01744	6e-62	BDBH	sugar isomerase
Bclig18	BofuT4_P014010.1	BofuT4_P014010.1 (BDBH)	BC1G_08283.1 (BDBH)	BcT4_8742 (BDBH)	B0510_797 (BDBH)	PHY2, histidine kinase - group VIII protein	BcPHY2, phytochrome 2	0.000764197	3.61073	0.0122644	2.06223	0.00954325	1.69622	0.578261	-1.04831	P3	/	/	/	/	/	/	/	/
Bclig19	BofuT4_P014480.1	BofuT4_P014480.1 (BDBH)	BC1G_08326.1 (BDBH)	BcT4_8764 (BDBH)	B0510_774 (BDBH)	hypothetical protein	/	0.00172818	4.48589	0.0114642	2.46365	0.00527771	2.44379	0.0569656	1.27946	P3	NCU09364	2e-51	BDBH	heat shock protein 30	ANID_07892	1e-52	BDBH	hsp30-like protein
Bclig20	BofuT4_uP014690.1	BofuT4_uP014690.1 (BDBH)	/	/	/	hypothetical protein	/	0.0222655	8.93489	0.0114642	5.40877	0.443388	1.28751	0.243831	-1.39554	P3	/	/	/	/	/	/	/	/
Bclig21	BofuT4_P015710.1	BofuT4_P015710.1 (BDBH)	BC1G_11683.1 (BDBH)	BcT4_178 (BDBH)	B0510_22 (BDBH)	hypothetical protein	/	0.0149681	2.14101	0.00586094	1.7949	0.370843	-1.14168	0.0132149	-1.35757	P5	NCU06222	5e-78	BDBH	tyrosyl-DNA phosphodiesterase domain-containing protein	ANID_06583	1e-118	BDBH	conserved hypothetical protein
Bclig22	BofuT4_P015740.1	BofuT4_P015740.1 (BDBH)	BC1G_11685.1 (BDBH)	BcT4_180 (BDBH)	B0510_24 (BDBH)	BcPIO8	BcCCG1, homologue of N. crassa clock-controlled gene-1	0.0203372	4.67444	0.198693	1.49294	0.0478099	2.47284	0.00973479	-1.30817	P7	NCU03753	3e-16	BDBH	clock-controlled gene-1	ANID_09285	3e-29	BDBH	conserved hypothetical protein
Bclig23	BofuT4_P017140.1	BofuT4_P017140.1 (BDBH)	BC1G_06140.1 (BDBH)	BcT4_262 (1st hit)	B0510_106 (1st hit)	glycosyltransferase family 76 protein, partial sequence	/	0.0126207	2.28776	0.108688	1.44358	0.0722021	1.31902	0.12875	-1.23261	P5	NCU05960	9e-10	1st hit	GPI mannosyltransferase 2	ANID_12432	1e-15	BDBH	GPI mannosyltransferase 2
Bclig24	BofuT4_P017660.1	BofuT4_P017660.1 (BDBH)	BC1G_06088.1 (BDBH)	BcT4_289 (BDBH)	B0510_134 (BDBH)	similar to cyclopropane-fatty-acyl-phospholipid synthase	/	0.0126207	3.79376	0.00791145	2.28389	0.0255952	2.14489	0.0193427	1.26365	P3	NCU10144	1e-111	BDBH	SAM-dependent methyltransferase	ANID_05688	9e-15	1st hit	cyclopropane-fatty-acyl-phospholipid synthase
Bclig25	BofuT4_P017830.1	BofuT4_P017830.1 (BDBH)	BC1G_00941.1 (BDBH)	BcT4_300 (BDBH)	B0510_145 (BDBH)	hypothetical protein	/	0.00168787	6.47777	0.826968	-1.15637	0.00370187	6.34787	0.460903	-1.18496	P7	NCU03830	2e-58	BDBH	/	ANID_06565	4e-33	BDBH	/
Bclig26	BofuT4_P018370.1	BofuT4_P018370.1 (BDBH)	BC1G_00896.1 (BDBH)	BcT4_328 (BDBH)	B0510_171 (BDBH)	hypothetical protein	/	0.024407	2.05683	0.82624	1.02862	0.00268357	3.47424	0.00157054	1.66251	P1	/	/	/	/	/	/	/	/
Bclig27	BofuT4_P018700.1	BofuT4_P018700.1 (BDBH)	BC1G_00861.1 (BDBH)	BcT4_352 (BDBH)	B0510_195 (BDBH)	hypothetical protein	/	0.0177877	3.4429	0.811967	1.09394	0.153651	1.51031	0.00847896	-2.08977	P5	/	/	/	/	/	/	/	/
Bclig28	BofuT4_P020350.1	BofuT4_P020350.1 (BDBH)	BC1G_00687.1 (BDBH)	BcT4_458 (BDBH)	B0510_300 (BDBH)	similar to flavin-containing amine oxidasedehydrogenase	/	0.0484208	5.59819	0.0419679	5.02074	0.777498	1.17847	0.852446	-1.01068	P3	NCU01089	2e-136	BDBH	flavin-containing amine oxidasedehydrogenase	/	/	/	/
Bclig29	BofuT4_P021780.1	BofuT4_P021780.1 (BDBH)	BC1G_00543.1 (BDBH)	BcT4_559 (BDBH)	B0510_398 (BDBH)	similar to L-lactate 2-monooxygenase	/	0.0281732	3.06258	0.0376112	1.96507	0.62682	1.07811	0.125231	-1.48571	P5	NCU04539	7e-160	BDBH	L-lactate dehydrogenase	/	/	/	/
Bclig30	BofuT4_P021900.1	BofuT4_P021900.1 (BDBH)	BC1G_00531.1 (BDBH)	BcT4_564 (BDBH)	B0510_404 (BDBH)	hypothetical protein	/	0.00379403	7.75583	0.246576	1.91331	0.0116039	4.00285	0.897018	-1.04774	P7	NCU16721	4e-48	1st hit	/	ANID_02249	1e-66	BDBH	/
Bclig31	BofuT4_P023960.1	BofuT4_P023960.1 (BDBH)	BC1G_12376.1 (BDBH)	/	/	predicted protein	/	0.0339729	2.45605	0.478007	-1.46314	0.0195849	3.05587	0.440022	-1.18654	P7	/	/	/	/	/	/	/	/
Bclig32	BofuT4_P026140.1	BofuT4_P026140.1 (BDBH)	BC1G_09645.1 (BDBH)	/	B0510_9721 (BDBH)	hypothetical protein	BcGST3, glutathione S-transferase 3	0.0024025	2.41479	0.18811	1.47989	0.0478742	1.27224	0.140106	-1.28218	P5	NCU04109	2e-46	1st hit	glutathione S-transferase-2	ANID_04905	9e-57	1st hit	theta class glutathione S-transferase
Bclig33	BofuT4_P026400.1	BofuT4_P026400.1 (BDBH)	BC1G_09674.1 (BDBH)	BcT4_8335 (BDBH)	B0510_9739 (BDBH)	hypothetical protein	/	0.0269976	5.16872	0.0373803	2.32468	0.112254	1.73837	0.29659	-1.34151	P3	NCU05384	1e-83	BDBH	/	ANID_01187	2e-105	BDBH	/
Bclig34	BofuT4_uP027620.1	BofuT4_uP027620.1 (BDBH)	/	BcT4_7175 (1st hit)	B0510_8570 (1st hit)	similar to prolyl aminopeptidase (secreted protein)	/	0.037896	3.04954	0.22345	1.29341	0.00697926	3.64455	0.0620943	1.52606	P1	/	/	/	/	ANID_08498	5e-06	1st hit	proteinase
Bclig35	BofuT4_P028600.1	BofuT4_P028600.1 (BDBH)	BC1G_01307.1 (BDBH)	BcT4_1237 (BDBH)	B0510_5653 (BDBH)	similar to cytochrome P450 alkane hydroxylase	/	0.020494	2.5494	0.549679	1.43765	0.63959	1.36917	0.211132	-1.31464	P5	NCU02031	1e-82	1st hit	hypothetical protein	ANID_08411	5e-104	BDBH	conserved hypothetical protein
Bclig36	BofuT4_P029340.1	BofuT4_P029340.1 (BDBH)	BC1G_01234.1 (BDBH)	BcT4_1285 (BDBH)	B0510_5605 (BDBH)	glycoside hydrolase family 28 protein	/	0.0360618	2.5841	0.862246	1.03671	0.0465055	-1.87238	0.00113769	-4.9129	P2	NCU06961	5e-34	1st hit	glycosylhydrolase family 28-2	ANID_10274	3e-128	BDBH	exo-rhamnogalacturonase B
Bclig37	BofuT4_P029660.1	BofuT4_P029660.1 (BDBH)	BC1G_01197.1 (BDBH)	/	/	hypothetical protein	/	0.0440335	2.1601	0.366511	1.3384	0.300055	-1.3174	0.00598803	-2.21263	P5	/	/	/	/	/	/	/	/
Bclig38	BofuT4_P030860.1	BofuT4_P030860.1 (BDBH)	BC1G_01079.1 (BDBH)	BcT4_1381 (BDBH)	B0510_5505 (BDBH)	hypothetical protein	/	0.026025	2.31122	0.159528	1.57787	0.0384998	1.9227	0.0599972	1.2812	P5	NCU00559	2e-06	BDBH	/	/	/	/	/
Bclig39	BofuT4_P032920.1	BofuT4_P032920.1 (BDBH)	BC1G_12042.1 (BDBH)	BcT4_10174 (BDBH)	B0510_10077 (BDBH)	hypothetical protein	/	0.0178912	2.97488	0.307189	1.5246	0.123928	1.63412	0.240333	-1.21565	P5	NCU04635	2e-44	BDBH	/	/	/	/	/
Bclig40	BofuT4_P033780.1	BofuT4_P033780.1 (BDBH)	BC1G_08188.1 (BDBH)	BcT4_7325 (BDBH)	B0510_6852 (BDBH)	similar to transcription factor Zn, C2H2	BcLTF2, light-responsive transcription factor 2	0.024407	6.6642	0.232117	1.19435	0.00791262	6.63321	0.392639	1.14356	P7	NCU04179	2e-47	BDBH	short aerial hyphae-1	ANID_06503	4e-69	BDBH	C2H2 transcription factor
Bclig41	BofuT4_P033850.1	BofuT4_P033850.1 (BDBH)	BC1G_08193.1 (BDBH)	BcT4_7324 (BDBH)	B0510_6853 (BDBH)	predicted protein	/	0.012177	3.13457	0.454014	1.32169	0.0253601	2.5621	0.622093	1.07328	P7	/	/	/	/	/	/	/	/
Bclig42	BofuT4_uP034270.1	BofuT4_uP034270.1 (BDBH)	BC1G_08233.1 (BDBH)	/	/	hypothetical protein	/	0.00572583	2.60541	0.20083	1.30995	0.507471	1.11403	0.00199529	-1.84702	P5	/	/	/	/	/	/	/	/
Bclig43	BofuT4_P034360.1	BofuT4_P034360.1 (BDBH)	BC1G_14966.1 (BDBH)	BcT4_7293 (BDBH)	B0510_6882 (BDBH)	similar to alpha/beta hydrolase fold-3 domain-containing protein	/	0.035088	2.05894	0.180656	1.66346	0.0495077	1.74572	0.0932086	1.38995	P5	NCU09305	7e-26	BDBH	hypothetical protein	ANID_03191	4e-38	BDBH	lipase/esterase
Bclig44	BofuT4_uP035840.1	BofuT4_uP035840.1 (BDBH)	BC1G_03979.1 (1st hit)	BcT4_8438 (BDBH)	B0510_4407 (BDBH)	hypothetical protein	/	0.0138705	2.43716	0.232434	1.36731	0.0126373	1.80358	0.939186	-1.00642	P5	/	/	/	/	/	/	/	/
Bclig45	BofuT4_P036170.1	BofuT4_P036170.1 (BDBH)	BC1G_04005.1 (BDBH)	BcT4_8457 (BDBH)	B0510_4426 (BDBH)	similar to Auxin Efflux Carrier superfamily	/	0.0361874	3.41691	0.479876	1.18698	0.109498	1.61066	0.0315911	-1.82249	P5	NCU09799	2e-105	BDBH	hypothetical protein	ANID_08018	4e-96	BDBH	auxin Efflux Carrier superfamily
Bclig46	BofuT4_P036940.1	BofuT4_P036940.1 (BDBH)	BC1G_04088.1 (BDBH)	BcT4_8508 (BDBH)	B0510_4479 (BDBH)	hypothetical protein	/	0.000222274	16.0798	0.0152509	4.6789	0.526399	1.15297	0.00190207	-3.10198	P3	NCU00986	3e-32	BDBH	/	ANID_02221	8e-09	1st hit	/
Bclig47	BofuT4_uP039580.1	BofuT4_uP039580.1 (BDBH)	BC1G_04934.1 (BDBH)	BcT4_6397 (BDBH)	B0510_9268 (BDBH)	hypothetical protein	/	0.0484625	2.01686	0.948618	-1.07338	0.14495	1.70242	0.126458	-1.2836	P5	/	/	/	/	ANID_03783	1e-11	BDBH	/
Bclig48	BofuT4_P039660.1	BofuT4_P039660.1 (BDBH)	BC1G_04927.1 (BDBH)	BcT4_6391 (BDBH)	B0510_9262 (BDBH)	hypothetical protein	/	0.0423996	2.28643	0.275955	1.30545	0.336709	-1.33938	0.0013924	-2.32135	P5	NCU07061	6e-08	BDBH	/	ANID_01754	1e-07	BDBH	/
Bclig49	BofuT4_P039670.1	BofuT4_P039670.1 (BDBH)	BC1G_04926.1 (BDBH)	BcT4_6390 (BDBH)	B0510_9261 (BDBH)	hypothetical protein	/	0.0011174	12.5586	0.0170639	3.77882	0.0912592	1.45118	0.0105789	-2.4755	P3	NCU06597	2e-07	BDBH	/	/	/	/	/
Bclig50	BofuT4_P041540.1	BofuT4_P041540.1 (BDBH)	BC1G_01466.1 (BDBH)	BcT4_7931 (BDBH)	B0510_1586 (BDBH)	similar to FAD binding domain containing protein	/	0.0280325	3.69089	0.344476	1.52653	0.00191819	13.8912	0.00230733	5.9281	P1	NCU08315	1e-37	1st hit	monooxygenase	ANID_07684	6e-64	1st hit	FAD binding domain-containing protein
Bclig51	BofuT4_P043890.1	BofuT4_P043890.1 (BDBH)	BC1G_07889.1 (BDBH)	BcT4_10368 (BDBH)	B0510_7038 (BDBH)	hypothetical protein	/	0.0372777	2.47253	0.574512	1.11862	0.354275	1.24556	0.00231384	-1.81712	P5	/	/	/	/	/	/	/	/
Bclig52	BofuT4_P043920.1	BofuT4_P043920.1 (BDBH)	BC1G_07886.1 (BDBH)	BcT4_10370 (BDBH)	B0510_7040 (BDBH)	similar to transcription factor Cys6	BcLTF5, light-responsive transcription factor 5	0.0153045	2.50549	0.0239439	2.11867	0.0246312	-1.80268	0.00230733	-2.15314	P3	NCU09205	2e-19	1st hit	vegetative asexual development-6	ANID_08636	1e-21	1st hit	C6 transcription factor
Bclig53	BofuT4_P044080.1	BofuT4_P044080.1 (BDBH)	BC1G_13327.1 (BDBH)	BcT4_5026 (1st hit)	B0510_1202 (1st hit)	hypothetical protein	/	0.0344374	2.37954	0.745415	1.11856	0.205795	1.74026	0.0415727	-1.24068	P5	/	/	/	/	ANID_12085	9e-05	BDBH	/
Bclig54	BofuT4_P045020.1	BofuT4_P045020.1 (BDBH)	BC1G_00491.1 (BDBH)	BcT4_5086 (BDBH)	B0510_1143 (BDBH)	similar to mitochondrial integral membrane protein	/	0.0374033	2.56284	0.671236	1.07628	0.0459084	1.73132	0.0785088	-1.40116	P5	/	/	/	/	/	/	/	/
Bclig55	BofuT4_P048690.1	BofuT4_P048690.1 (BDBH)	/	/	/	hypothetical protein	/	0.0433507	2.35841	0.603464	1.1747	0.129085	1.63192	0.10785	-1.24439	P5	NCU05490	5e-11	BDBH	/	ANID_06005	8e-05	BDBH	/
Bclig56	BofuT4_P049110.1	BofuT4_P049110.1 (BDBH)	BC1G_00104.1 (1st hit)	BcT4_5330 (BDBH)	B0510_900 (BDBH)	hypothetical protein	/	0.0339729	2.3333	0.939021	1.01852	0.00545839	3.85713	0.0282765	1.61278	P1	/	/	/	/	/	/	/	/
Bclig57	BofuT4_P049440.1	BofuT4_P049440.1 (BDBH)	BC1G_00076.1 (BDBH)	BcT4_5353 (BDBH)	B0510_878 (BDBH)	hypothetical protein	/	0.016481	3.80765	0.22073	2.36259	0.419118	1.53889	0.782223	-1.09056	P3	NCU12034	1e-37	BDBH	/	/	/	/	/
Bclig58	BofuT4_P049450.1	BofuT4_P049450.1 (BDBH)	BC1G_00075.1 (BDBH)	BcT4_5354 (BDBH)	B0510_877 (BDBH)	similar to cytochrome P450	/	0.0111524	2.61596	0.504375	-1.17737	0.00498758	2.62943	0.254332	-1.19491	P7	NCU06327	9e-103	1st hit	benzoate 4-monooxygenase cytochrome P450	/	/	/	/
Bclig59	BofuT4_P050250.1	BofuT4_P050250.1 (BDBH)	BC1G_08242.1 (BDBH)	BcT4_5413 (BDBH)	B0510_820 (BDBH)	hypothetical protein	/	0.000184899	8.46521	0.0114642	5.52655	0.487993	1.21205	0.0227077	-1.33686	P3	/	/	/	/	/	/	/	/
Bclig60	BofuT4_P050720.1	BofuT4_P050720.1 (BDBH)	BC1G_13452.1 (BDBH)	BcT4_2894 (BDBH)	B0510_4661 (BDBH)	hypothetical protein	/	0.00495765	2.01455	0.426211	1.36522	0.212472	-1.32662	0.00480294	-2.00722	P5	NCU00986	4e-07	1st hit	/	ANID_02221	8e-32	1st hit	/
Bclig61	BofuT4_P054650.1	BofuT4_P054650.1 (BDBH)	BC1G_12988.1 (1st hit)	BcT4_1746 (BDBH)	B0510_4635 (BDBH)	hypothetical protein	/	0.00444325	6.37451	0.287688	2.02686	0.328162	1.27869	0.0312809	-2.6095	P3	NCU09692	2e-134	BDBH	phosphatidic acid phosphatase beta	ANID_01671	6e-19	1st hit	PAP2 domain-containing protein
Bclig62	BofuT4_P055760.1	BofuT4_P055760.1 (BDBH)	BC1G_09946.1 (BDBH)	/	/	hypothetical protein	/	0.0320146	2.50423	0.0757036	4.62521	0.0850661	2.58853	0.00187259	4.48931	P7	/	/	/	/	/	/	/	/
Bclig63	BofuT4_P056020.1	BofuT4_P056020.1 (BDBH)	/	/	/	hypothetical protein	/	0.012177	2.41099	0.412526	1.41766	0.0252084	2.64067	0.0308531	1.55325	P1	/	/	/	/	/	/	/	/
Bclig64	BofuT4_P056890.1	BofuT4_P056890.1 (BDBH)	BC1G_12124.1 (1st hit)	BcT4_1870 (BDBH)	/	hypothetical protein	/	0.0119393	2.49365	0.52118	1.22215	0.0156366	2.03036	0.898187	-1.02607	P7	/	/	/	/	ANID_03273	1e-96	1st hit	C-methyl transferase
Bclig65	BofuT4_P057090.1	BofuT4_P057090.1 (BDBH)	BC1G_10083.1 (BDBH)	BcT4_10386 (BDBH)	B0510_5176 (BDBH)	hypothetical protein	/	0.00188252	3.52432	0.21091	1.93227	0.0771276	-1.62969	0.00379657	-3.17839	P2	NCU09331	5e-15	1st hit	HMF1	ANID_07040	3e-18	1st hit	conserved hypothetical protein
Bclig66	BofuT4_P057440.1	BofuT4_P057440.1 (BDBH)	BC1G_10056.1 (BDBH)	BcT4_5806 (1st hit)	B0510_5193 (1st hit)	hypothetical protein	/	0.0157955	3.61733	0.159976	1.43765	0.0210073	1.55154	0.0774422	-1.67763	P5	NCU04266	1e-11	BDBH	/	ANID_00693	2e-12	BDBH	/
Bclig67	BofuT4_P057450.1	BofuT4_P057450.1 (BDBH)	BC1G_10055.1 (BDBH)	BcT4_5807 (BDBH)	B0510_5194 (BDBH)	hypothetical protein	/	0.0149699	3.68491	0.0350784	1.77714	0.577517	1.06981	0.0264147	-2.04754	P5	NCU11264	3e-06	BDBH	/	ANID_00694	1e-08	BDBH	/
Bclig68	BofuT4_P058710.1	BofuT4_P058710.1 (BDBH)	BC1G_08492.1 (BDBH)	BcT4_5891 (BDBH)	B0510_5278 (BDBH)	hypothetical protein	/	0.0318746	2.94041	0.829246	1.06369	0.00189279	24.3136	0.00157054	8.58443	P1	NCU05957	9e-05	1st hit	hypothetical protein	ANID_03484	3e-59	BDBH	conserved hypothetical protein
Bclig69	BofuT4_P059340.1	BofuT4_P059340.1 (BDBH)	BC1G_08999.1 (BDBH)	BcT4_5931 (BDBH)	B0510_5318 (BDBH)	similar to DUF159 domain protein	/	0.0280325	3.38992	0.0659186	3.56331	0.75274	-1.12658	0.528146	-1.1382	P3	NCU03985	4e-84	BDBH	DUF159 domain-containing protein	ANID_04161	1e-128	BDBH	DUF159 domain-containing protein
Bclig70	BofuT4_P060400.1	BofuT4_P060400.1 (BDBH)	BC1G_11084.1 (BDBH)	BcT4_8965 (1st hit)	B0510_8975 (1st hit)	hypothetical protein	/	0.0108077	4.33904	0.875303	1.06476	0.0256985	1.71475	0.0226653	-2.46762	P5	NCU10129	2e-19	BDBH	/	ANID_09310	2e-19	BDBH	/
Bclig71	BofuT4_P061310.1	BofuT4_P061310.1 (BDBH)	BC1G_02058.1 (BDBH)	BcT4_732 (BDBH)	B0510_573 (BDBH)	hypothetical protein	/	0.0319494	3.35269	0.861649	1.03552	0.532	1.25925	0.00224628	-2.67853	P5	NCU09526	6e-140	BDBH	hypothetical protein	ANID_01068	5e-52	1st hit	conserved hypothetical protein
Bclig72	BofuT4_P061320.1	BofuT4_P061320.1 (BDBH)	BC1G_02056.1 (BDBH)	BcT4_731 (BDBH)	B0510_572 (BDBH)	hypothetical protein	/	0.00320464	14.5197	0.0760869	2.18561	0.0697186	2.0632	0.00181832	-3.28396	P3	/	/	/	/	ANID_05488	7e-129	BDBH	conserved hypothetical protein
Bclig73	BofuT4_P061340.1	BofuT4_P061340.1 (BDBH)	BC1G_02054.1 (BDBH)	BcT4_730 (BDBH)	B0510_571 (BDBH)	hypothetical protein	/	0.00122418	7.50029	0.207257	2.00331	0.347792	1.4229	0.00210221	-2.70689	P3	NCU07979	5e-06	BDBH	hypothetical protein	/	/	/	/
Bclig74	BofuT4_P061350.1	BofuT4_P061350.1 (BDBH)	BC1G_02053.1 (BDBH)	/	/	hypothetical protein	/	0.016065	3.34688	0.243521	1.50993	0.126302	1.57382	0.0538452	-1.42829	P5	NCU07976	6e-10	BDBH	/	ANID_00467	6e-11	BDBH	/
Bclig75	BofuT4_P061360.1	BofuT4_P061360.1 (BDBH)	BC1G_02052.1 (BDBH)	BcT4_729 (BDBH)	B0510_570 (BDBH)	hypothetical protein	/	0.000406307	2.45526	0.201941	1.35943	0.936332	-1.00631	0.00206831	-1.84997	P5	NCU07977	6e-42	BDBH	/	ANID_10135	1e-39	BDBH	/
Bclig76	BofuT4_P061370.1	BofuT4_P061370.1 (BDBH)	BC1G_02051.1 (BDBH)	/	/	hypothetical protein	/	0.0154979	2.96968	0.363818	1.22938	0.088985	1.59029	0.00552918	-1.51809	P5	NCU07978	3e-16	BDBH	/	ANID_00467	1e-09	1st hit	/
Bclig77	BofuT4_P062550.1	BofuT4_P062550.1 (BDBH)	BC1G_06374.1 (BDBH)	BcT4_6601 (BDBH)	B0510_9338 (BDBH)	similar to dyp-type peroxidase family protein	BcPRD1, dyp-type peroxidase 1	0.048048	4.41392	0.106571	1.23911	0.00937682	6.6955	0.0118495	1.77277	P1	/	/	/	/	/	/	/	/
Bclig78	BofuT4_P064400.1	BofuT4_P064400.1 (BDBH)	BC1G_10789.1 (BDBH)	BcT4_9950 (BDBH)	B0510_9808 (BDBH)	glycoside hydrolase family 62 protein	/	0.0280325	2.4292	0.366338	2.22811	0.786803	1.0826	0.806057	-1.0398	P3	/	/	/	/	ANID_07908	4e-178	BDBH	alpha-L-arabinofuranosidase
Bclig79	BofuT4_P064580.1	BofuT4_P064580.1 (BDBH)	BC1G_10773.1 (BDBH)	BcT4_9938 (BDBH)	B0510_9797 (BDBH)	similar to transcription factor Cys6	BcLTF4, light-responsive transcription factor 4	0.000283937	4.45045	0.00327206	3.4039	0.2456	1.13054	0.0288662	-1.20865	P3	NCU05208	3e-10	1st hit	hypothetical protein	ANID_03994	2e-39	1st hit	/
Bclig80	BofuT4_P065100.1	BofuT4_P065100.1 (BDBH)	BC1G_15557.1 (1st hit)	BcT4_9903 (1st hit)	B0510_9762 (1st hit)	hypothetical protein	/	0.00245186	2.63932	0.0114642	3.48246	0.144836	-1.33548	0.713472	-1.02872	P3	NCU01678	3e-24	1st hit	amine oxidase	ANID_01972	9e-11	1st hit	conserved hypothetical protein
Bclig81	BofuT4_P065180.1	BofuT4_P065180.1 (BDBH)	BC1G_15551.1 (BDBH)	BcT4_9899 (BDBH)	B0510_9758 (BDBH)	similar to short chain dehydrogenase/reductase	/	0.000311921	22.7893	0.00791145	7.66164	0.0430132	1.64085	0.0269068	-1.99334	P3	NCU08699	1e-105	BDBH	blue light-induced-4	ANID_10494	9e-51	BDBH	conserved hypothetical protein
Bclig82	BofuT4_P065380.1	BofuT4_P065380.1 (BDBH)	BC1G_13866.1 (BDBH)	/	/	hypothetical protein	/	0.000262658	7.07914	0.00887534	5.36228	0.0285945	1.64945	0.383475	1.16294	P3	/	/	/	/	/	/	/	/
Bclig83	BofuT4_P065390.1	BofuT4_P065390.1 (BDBH)	BC1G_13865.1 (BDBH)	BcT4_10307 (BDBH)	B0510_10221 (BDBH)	hypothetical protein	/	0.00381828	8.94444	0.00791145	5.02589	0.0825727	1.94364	0.381735	1.05855	P3	NCU05216	6e-160	BDBH	methoxy mycolic acid synthase 1	ANID_05688	3e-31	1st hit	cyclopropane-fatty-acyl-phospholipid synthase
Bclig84	BofuT4_P066920.1	BofuT4_P066920.1 (BDBH)	BC1G_10283.1 (BDBH)	BcT4_9159 (BDBH)	/	hypothetical protein	/	0.0280325	3.0813	0.173248	1.51703	0.61311	1.14271	0.00215719	-1.75768	P5	NCU09057	2e-14	BDBH	/	ANID_02894	9e-09	BDBH	/
Bclig85	BofuT4_P067640.1	BofuT4_P067640.1 (BDBH)	BC1G_13940.1 (BDBH)	BcT4_9116 (BDBH)	B0510_6647 (BDBH)	hypothetical protein	BcFRQ1, frequency-like 1	0.000460956	2.79944	0.00887534	2.68869	0.147854	-1.13385	0.170397	-1.17545	P3	NCU02265	5e-94	BDBH	frequency	/	/	/	/
Bclig86	BofuT4_P067960.1	BofuT4_P067960.1 (BDBH)	BC1G_09053.1 (BDBH)	BcT4_5966 (BDBH)	B0510_5352 (BDBH)	hypothetical protein	/	0.0267055	2.32826	0.0778775	-1.79675	0.0713786	1.64803	0.00116696	-2.54725	P5	/	/	/	/	/	/	/	/
Bclig87	BofuT4_P070800.1	BofuT4_P070800.1 (BDBH)	BC1G_06283.1 (BDBH)	BcT4_844 (BDBH)	B0510_8929 (BDBH)	hypothetical protein	/	0.0102072	7.0056	0.060778	2.87589	0.308557	1.20058	0.0518145	-2.36083	P3	NCU01053	1e-88	1st hit	/	/	/	/	/
Bclig88	BofuT4_P072610.1	BofuT4_P072610.1 (BDBH)	BC1G_11423.1 (BDBH)	/	/	hypothetical protein	/	0.00149346	3.9341	0.469211	1.63419	0.00388317	-3.49666	0.00222143	-8.87666	P2	/	/	/	/	/	/	/	/
Bclig89	BofuT4_uP073640.1	BofuT4_uP073640.1 (BDBH)	BC1G_05382.1 (BDBH)	BcT4_3645 (BDBH)	B0510_7215 (BDBH)	hypothetical protein	/	0.0199303	3.49108	0.862075	-1.03839	0.0132358	2.68057	0.141973	-1.37474	P7	/	/	/	/	/	/	/	/
Bclig90	BofuT4_P073850.1	BofuT4_P073850.1 (BDBH)	BC1G_05361.1 (BDBH)	BcT4_3634 (BDBH)	B0510_7227 (BDBH)	similar to hydantoin utilization protein A	/	0.0443282	4.23355	0.541001	1.40138	0.619657	-1.23458	0.0102247	-3.95876	P5	NCU04569	1e-81	1st hit	5-oxoprolinase	/	/	/	/
Bclig91	BofuT4_P073870.1	BofuT4_P073870.1 (BDBH)	BC1G_05359.1 (BDBH)	BcT4_3632 (BDBH)	B0510_7229 (BDBH)	similar to DHH family protein	/	0.00245186	4.77295	0.0283517	3.71007	0.585284	-1.15363	0.0157842	-1.59649	P3	NCU06018	8e-125	BDBH	hypothetical protein	/	/	/	/
Bclig92	BofuT4_P075480.1	BofuT4_P075480.1 (BDBH)	BC1G_08909.1 (BDBH)	BcT4_3464 (BDBH)	B0510_8222 (BDBH)	hypothetical protein	/	0.00495765	2.31341	0.0142445	1.38108	0.00163397	2.5302	0.00481727	1.457	P7	/	/	/	/	/	/	/	/
Bclig93	BofuT4_P075940.1	BofuT4_P075940.1 (BDBH)	BC1G_08872.1 (BDBH)	BcT4_3437 (BDBH)	B0510_8195 (BDBH)	similar to apolipoprotein A-I-binding protein	/	0.0102072	2.06122	0.286846	1.34029	0.898481	-1.026	0.0106653	-1.61799	P5	NCU08070	1e-95	BDBH	meiotically up-regulated 182 protein	ANID_11001	3e-64	BDBH	AI-BP family protein
Bclig94	BofuT4_P076200.1	BofuT4_P076200.1 (BDBH)	BC1G_08843.1 (BDBH)	BcT4_3415 (BDBH)	B0510_8173 (BDBH)	hypothetical protein	/	0.0476699	2.34665	0.0750043	1.40167	0.160434	1.39087	0.165408	-1.22701	P5	/	/	/	/	ANID_03429	4e-49	BDBH	isochorismatase family hydrolase
Bclig95	BofuT4_P076590.1	BofuT4_P076590.1 (BDBH)	BC1G_08805.1 (BDBH)	BcT4_3391 (BDBH)	B0510_8149 (BDBH)	hypothetical protein	/	0.012649	2.21991	0.747885	1.19565	0.443088	-1.32977	0.0140109	-2.52328	P5	/	/	/	/	/	/	/	/
Bclig96	BofuT4_uP077030.1	BofuT4_uP077030.1 (BDBH)	/	/	/	predicted protein	/	0.00168468	5.51822	0.841202	1.25828	0.187275	2.33798	0.132196	-1.97109	P7	/	/	/	/	/	/	/	/
Bclig97	BofuT4_uP078760.1	BofuT4_uP078760.1 (BDBH)	BC1G_13368.1 (1st hit)	/	/	predicted protein	/	0.00181579	2.84635	0.152884	2.15751	0.667852	1.18434	0.35656	-1.15472	P3	/	/	/	/	/	/	/	/
Bclig98	BofuT4_P078890.1	BofuT4_P078890.1 (BDBH)	BC1G_13379.1 (BDBH)	BcT4_6495 (BDBH)	B0510_9581 (BDBH)	hypothetical protein	/	0.033338	2.83258	0.269612	1.80194	0.951227	1.06557	0.107091	-1.48535	P5	/	/	/	/	/	/	/	/
Bclig99	BofuT4_P079240.1	BofuT4_P079240.1 (BDBH)	BC1G_03292.1 (BDBH)	BcT4_4212 (BDBH)	B0510_6216 (BDBH)	similar to aldehyde reductase	/	0.0203372	3.13964	0.412606	1.41645	0.388591	1.25166	0.0275954	-1.79098	P5	NCU04510	2e-60	1st hit	glycerol dehydrogenase-3	ANID_10499	1e-164	BDBH	aldehyde reductase
Bclig100	BofuT4_P082480.1	BofuT4_P082480.1 (BDBH)	BC1G_03198.1 (BDBH)	/	/	hypothetical protein	/	0.00107778	2.15883	0.0757036	1.60277	0.176688	1.20249	0.148998	-1.13469	P5	/	/	/	/	/	/	/	/
Bclig101	BofuT4_P082930.1	BofuT4_P082930.1 (BDBH)	BC1G_10423.1 (BDBH)	BcT4_7249 (BDBH)	B0510_8492 (BDBH)	similar to Papain, Stress related gene : function unknown	BcDDR48, DNA-damage response protein [Heller et al. 2012]	0.0109985	7.07579	0.768365	1.15259	0.0183868	3.88942	0.0838064	-1.60912	P7	/	/	/	/	/	/	/	/
Bclig102	BofuT4_P083900.1	BofuT4_P083900.1 (BDBH)	/	/	/	hypothetical protein	/	0.0435709	2.24963	0.850305	-1.04628	0.0127332	2.29184	0.856455	-1.03334	P7	/	/	/	/	/	/	/	/
Bclig103	BofuT4_P084010.1	BofuT4_P084010.1 (BDBH)	BC1G_07526.1 (1st hit)	BcT4_3319 (1st hit)	B0510_6511 (1st hit)	hypothetical protein	/	0.0286175	4.63923	0.00887534	2.86395	0.357352	1.34127	0.146337	-1.26315	P3	NCU00788	2e-05	1st hit	hypothetical protein	ANID_05327	2e-09	1st hit	conserved hypothetical protein
Bclig103	BofuT4_P084020.1	BofuT4_P084020.1 (BDBH)	BC1G_07526.1 (BDBH)	BcT4_3320 (1st hit)	B0510_6512 (1st hit)	hypothetical protein	/	0.00188252	3.21446	0.0810106	2.99901	0.455669	-1.20235	0.0910434	-1.35308	P3	NCU05693	3e-13	1st hit	interferon-induced GTP-binding protein Mx2	ANID_01322	5e-26	1st hit	dynamin family GTPase
Bclig103	PD0ACA19YP07FM1	BofuT4_P084010.1 (1st hit)	BC1G_07526.1 (1st hit)	BcT4_3319 (BDBH)	B0510_6511 (BDBH)	/	/	0.0032853	3.47235	0.00590871	2.42862	0.516934	1.08868	0.0309986	-1.38257	P3	/	/	/	/	/	/	/	/
Bclig104	BofuT4_P084030.1	BofuT4_P084030.1 (BDBH)	/	BcT4_3320 (BDBH)	B0510_6512 (BDBH)	hypothetical protein	/	0.00379403	2.70452	0.0618684	1.87127	0.661051	-1.07765	0.00898534	-1.62874	P5	/	/	/	/	/	/	/	/
Bclig105	BofuT4_uP084290.1	BofuT4_uP084290.1 (BDBH)	BC1G_07550.1 (1st hit)	/	/	hypothetical protein	/	0.00925547	3.38663	0.0780633	2.19445	0.0634543	1.58468	0.887128	-1.00749	P3	/	/	/	/	/	/	/	/
Bclig105	PD0AHA10YP04CM1	BofuT4_uP084290.1 (1st hit)	BC1G_07550.1 (BDBH)	/	/	/	/	0.0108306	2.50032	0.0114642	2.21089	0.126832	1.32316	0.13386	1.15154	P3	/	/	/	/	/	/	/	/
Bclig106	BofuT4_P084470.1	BofuT4_P084470.1 (BDBH)	BC1G_07566.1 (BDBH)	BcT4_3338 (BDBH)	B0510_6530 (BDBH)	similar to glucose-methanol-choline oxidoreductase	/	0.0137496	2.04348	0.259544	1.53175	0.0831756	1.52896	0.533245	1.12239	P5	NCU09798	3e-44	1st hit	aryl-alcohol dehydrogenase	/	/	/	/
Bclig107	BofuT4_uP090530.1	BofuT4_uP090530.1 (BDBH)	/	/	/	hypothetical protein	/	0.044515	2.74568	0.890232	-1.05726	0.0289272	1.79701	0.140593	-1.62801	P5	/	/	/	/	/	/	/	/
Bclig108	BofuT4_P090540.1	BofuT4_P090540.1 (BDBH)	BC1G_14852.1 (BDBH)	BcT4_4113 (BDBH)	B0510_6316 (BDBH)	similar to MFS multidrug transporter	/	0.0106263	9.6952	0.0366745	3.36396	0.172673	1.67118	0.0917624	-1.85221	P3	NCU00306	1e-89	1st hit	MFS multidrug transporter	ANID_00732	9e-108	1st hit	MFS multidrug transporter
Bclig109	BofuT4_P091320.1	BofuT4_P091320.1 (BDBH)	BC1G_15020.1 (BDBH)	BcT4_4159 (BDBH)	B0510_6268 (BDBH)	hypothetical protein	/	0.0219303	2.73299	0.653373	1.14079	0.181106	1.37707	0.0111513	-1.77454	P5	NCU02540	2e-99	BDBH	meiotic expression up-regulated protein 14	ANID_03931	4e-91	BDBH	/
Bclig109	BofuT4_P091340.1	BofuT4_P091340.1 (1st hit)	/	BcT4_4159 (1st hit)	B0510_6268 (1st hit)	hypothetical protein	/	0.0155351	4.50128	0.483358	1.33134	0.0167821	2.80716	0.448125	-1.23147	P7	/	/	/	/	/	/	/	/
Bclig109	CL_bt4ctg_1229_002.Contig1_v5	BofuT4_P091340.1 (1st hit)	/	BcT4_4159 (1st hit)	B0510_6268 (1st hit)	/	/	0.0159193	4.47575	0.412361	1.42955	0.0193515	2.80104	0.61037	-1.14538	P7	/	/	/	/	/	/	/	/
Bclig109	CL_bt4ctg_1229_002.Contig2_v5	BofuT4_P091340.1 (BDBH)	/	BcT4_4159 (1st hit)	B0510_6268 (1st hit)	/	/	0.0102072	4.54555	0.324244	1.48651	0.0106075	2.65484	0.501296	-1.18031	P7	/	/	/	/	/	/	/	/
Bclig110	BofuT4_P092010.1	BofuT4_P092010.1 (BDBH)	BC1G_10345.1 (BDBH)	BcT4_4530 (BDBH)	B0510_6727 (BDBH)	similar to oxidoreductase	/	0.000222274	9.87617	0.0205144	4.42042	0.0447468	1.8452	0.0937553	-1.3082	P3	NCU16442	3e-40	BDBH	/	ANID_02851	3e-40	1st hit	/
Bclig111	BofuT4_P092460.1	BofuT4_P092460.1 (BDBH)	/	BcT4_9353 (BDBH)	B0510_9919 (BDBH)	similar to 2,3-diketo-5-methylthio-1-phosphopentane phosphatase	/	0.00379403	6.08884	0.00455095	2.72923	0.0175372	2.18725	0.728362	-1.04141	P3	NCU06554	4e-39	1st hit	phosphoserine phosphatase	ANID_10429	5e-42	1st hit	phosphoserine phosphatase
Bclig112	BofuT4_P093020.1	BofuT4_P093020.1 (BDBH)	/	/	/	hypothetical protein	/	0.00130041	13.9306	0.0189285	4.75031	0.0814137	1.69524	0.0333143	-1.87546	P3	/	/	/	/	/	/	/	/
Bclig113	BofuT4_P093030.1	BofuT4_P093030.1 (BDBH)	BC1G_13559.1 (BDBH)	BcT4_9321 (BDBH)	B0510_10174 (BDBH)	hypothetical protein	/	0.00238072	6.8692	0.00883618	3.11861	0.0909078	1.53716	0.0200554	-1.44512	P3	/	/	/	/	/	/	/	/
Bclig114	BofuT4_P093380.1	BofuT4_P093380.1 (BDBH)	BC1G_10449.1 (BDBH)	BcT4_9307 (BDBH)	B0510_3556 (BDBH)	hypothetical protein	/	0.0178912	4.06544	0.00791145	2.26281	0.00339887	6.39695	0.000626796	3.49435	P7	NCU10237	1e-93	BDBH	glycerophosphoryl diester phosphodiesterase	/	/	/	/
Bclig115	BofuT4_P093430.1	BofuT4_P093430.1 (BDBH)	BC1G_15999.1 (BDBH)	/	/	hypothetical protein	corresponds to BcLTF1/ BofuT4_P093440 (5'-noncoding region)	0.000519319	5.33291	0.789666	1.0825	0.00268087	-34.7169	0.00038028	-185.608	P2	/	/	/	/	/	/	/	/
Bclig115	BofuT4_P093440.1	BofuT4_P093440.1 (BDBH)	BC1G_10441.1 (BDBH)	BcT4_9306 (BDBH)	B0510_3555 (BDBH)	similar to transcription factor Zn, GATA	BcLTF1, light-responsive transcription factor 1	0.000406307	2.484	0.663365	-1.38645	0.000851355	-169.071	7.01848e-05	-583.899	P2	NCU01154	8e-42	BDBH	submerged protoperithecia-1	ANID_03152	6e-50	BDBH	sexual development transcription factor
Bclig116	BofuT4_P095470.1	BofuT4_P095470.1 (BDBH)	BC1G_04134.1 (BDBH)	BcT4_2298 (BDBH)	B0510_2146 (BDBH)	hypothetical protein	BcCCG2, homologue of N. crassa clock-controlled gene-2	0.0231944	2.31177	0.227213	1.56111	0.544663	1.18724	0.172349	-1.26095	P5	NCU08949T1	9e-64	BDBH	/	ANID_04299	3e-89	BDBH	conserved hypothetical protein
Bclig117	BofuT4_P096510.1	BofuT4_P096510.1 (BDBH)	BC1G_15291.1 (BDBH)	BcT4_2362 (BDBH)	B0510_2207 (BDBH)	similar to mitochondrial ATPase (Afg1)	/	0.00379403	2.10612	0.297053	2.49792	0.381329	-1.48032	0.0104611	-1.24062	P3	/	/	/	/	ANID_07029	4e-21	1st hit	mitochondrial ATPase
Bclig118	BofuT4_P096850.1	BofuT4_P096850.1 (BDBH)	BC1G_15404.1 (BDBH)	BcT4_2964 (BDBH)	B0510_4732 (BDBH)	hypothetical protein	BcLOV3, PAS/LOV protein 3	0.0141836	3.95049	0.00791145	3.13371	0.797559	-1.07165	0.158383	-1.37965	P3	NCU07268	8e-26	1st hit	hypothetical protein	ANID_03435	2e-15	1st hit	GATA-factor
Bclig119	BofuT4_P096880.1	BofuT4_P096880.1 (BDBH)	BC1G_15401.1 (BDBH)	BcT4_2963 (BDBH)	B0510_4731 (BDBH)	hypothetical protein	/	0.0226278	4.13736	0.0281923	4.94602	0.047446	-2.71582	0.0037563	-2.44711	P3	NCU09295	5e-41	1st hit	hypothetical protein	ANID_10196	4e-127	BDBH	conserved hypothetical protein
Bclig120	BofuT4_P098780.1	BofuT4_P098780.1 (BDBH)	/	/	/	hypothetical protein	/	0.0151601	2.48288	0.528487	1.19871	0.053396	1.76863	0.136793	-1.18628	P5	/	/	/	/	/	/	/	/
Bclig121	BofuT4_P100870.1	BofuT4_P100870.1 (BDBH)	BC1G_09128.1 (BDBH)	BcT4_1522 (BDBH)	B0510_9524 (BDBH)	hypothetical protein	/	0.037171	3.93974	0.819825	1.08222	0.00978803	5.12625	0.213563	1.39521	P7	NCU00877	1e-14	BDBH	/	ANID_03703	7e-21	BDBH	/
Bclig122	BofuT4_P101680.1	BofuT4_P101680.1 (BDBH)	BC1G_03276.1 (BDBH)	BcT4_4199 (BDBH)	B0510_6229 (BDBH)	hypothetical protein	/	0.00220005	5.94949	0.104332	2.23612	0.0795092	1.7045	0.0419597	-1.63975	P3	NCU16742	4e-10	BDBH	/	/	/	/	/
Bclig123	BofuT4_P103490.1	BofuT4_P103490.1 (BDBH)	BC1G_13162.1 (BDBH)	BcT4_8993 (BDBH)	B0510_9004 (BDBH)	similar to deoxyribodipyrimidine photo-lyase	BcCRY1, cryptochrome 1	0.000283937	8.45642	0.0011104	5.51818	0.0051676	1.96226	0.0766212	1.20719	P3	/	/	/	/	/	/	/	/
Bclig124	BofuT4_P104360.1	BofuT4_P104360.1 (BDBH)	BC1G_12762.1 (BDBH)	BcT4_9720 (BDBH)	B0510_2771 (BDBH)	hypothetical protein	/	0.033338	2.96519	0.847019	1.05218	0.001086	64.2693	0.000314393	23.3189	P1	NCU09852	1e-44	1st hit	/	ANID_07874	2e-42	1st hit	/
Bclig125	BofuT4_uP104630.1	BofuT4_uP104630.1 (BDBH)	/	/	/	predicted protein	/	0.0153045	2.03026	0.412604	1.74879	0.43285	-1.29904	0.0602462	-1.53163	P5	/	/	/	/	/	/	/	/
Bclig126	BofuT4_P104840.1	BofuT4_P104840.1 (BDBH)	BC1G_13194.1 (BDBH)	BcT4_9456 (BDBH)	B0510_7380 (BDBH)	similar to short-chain dehydrogenase/reductase SDR	/	0.0280325	3.70469	0.0160684	2.57404	0.5576	-1.29386	0.00820856	-1.84831	P3	NCU09821	3e-108	BDBH	oxidoreductase	ANID_03679	3e-130	BDBH	general stress protein 39
Bclig127	BofuT4_uP104850.1	BofuT4_uP104850.1 (BDBH)	/	/	/	predicted protein	/	0.00564645	2.24307	0.556683	1.65839	0.648143	-1.09408	0.130838	-1.52224	P5	/	/	/	/	/	/	/	/
Bclig128	BofuT4_P107560.1	BofuT4_P107560.1 (BDBH)	BC1G_05581.1 (BDBH)	BcT4_7790 (BDBH)	B0510_9197 (BDBH)	similar to cation diffusion facilitator	/	0.0391092	2.86977	0.525465	1.43829	0.663017	1.35018	0.0630188	-1.49898	P5	NCU05157	2e-142	BDBH	cation diffusion facilitator 10	ANID_05049	1e-69	1st hit	cation diffusion facilitator
Bclig129	BofuT4_P107760.1	BofuT4_P107760.1 (BDBH)	BC1G_05597.1 (BDBH)	BcT4_7778 (BDBH)	B0510_9209 (BDBH)	similar to glutathione transferase omega-1	BcGST8, glutathione S-transferase 8	0.000665738	10.1749	0.023269	6.39788	0.166691	1.73341	0.957744	1.0154	P3	NCU00549	3e-52	BDBH	glutathione transferase omega-1	ANID_12298	2e-47	1st hit	glutathione transferase
Bclig130	BofuT4_P108090.1	BofuT4_P108090.1 (BDBH)	BC1G_05631.1 (BDBH)	/	/	similar to glutathione-dependent formaldehyde-activating GFA	/	0.0178912	2.1041	0.279901	1.32396	0.0613505	1.49946	0.490317	-1.07873	P5	NCU06301	2e-06	1st hit	hypothetical protein	ANID_08442	2e-82	BDBH	conserved hypothetical protein
Bclig131	BofuT4_P108270.1	BofuT4_P108270.1 (BDBH)	BC1G_02641.1 (BDBH)	BcT4_7747 (BDBH)	/	hypothetical protein	/	0.00160037	4.39002	0.0177562	4.0895	0.211077	1.20558	0.918194	1.05425	P3	/	/	/	/	/	/	/	/
Bclig132	BofuT4_P109220.1	BofuT4_P109220.1 (BDBH)	BC1G_02552.1 (BDBH)	BcT4_7687 (BDBH)	B0510_8057 (BDBH)	hypothetical protein	/	0.000311921	14.6603	0.00555586	5.74973	0.0564037	1.60979	0.00584079	-1.66964	P3	/	/	/	/	/	/	/	/
Bclig133	BofuT4_P109480.1	BofuT4_P109480.1 (BDBH)	BC1G_02528.1 (BDBH)	BcT4_7670 (BDBH)	B0510_8040 (BDBH)	hypothetical protein	/	0.0420489	2.23943	0.434761	1.70962	0.782238	-1.02484	0.274761	-1.36514	P5	/	/	/	/	/	/	/	/
Bclig134	BofuT4_P109560.1	BofuT4_P109560.1 (BDBH)	/	BcT4_7664 (1st hit)	B0510_8034 (1st hit)	similar to prolyl oligopeptidase, partial sequence	/	0.000682527	7.79351	0.00791145	5.59981	0.600044	-1.11426	0.0112127	-1.69443	P3	NCU03903	5e-23	1st hit	lipase/esterase	ANID_02890	4e-21	1st hit	lipase/esterase
Bclig134	BofuT4_P109570.1	BofuT4_P109570.1 (BDBH)	BC1G_02521.1 (BDBH)	BcT4_7664 (BDBH)	B0510_8034 (BDBH)	similar to prolyl oligopeptidase, partial sequence	/	0.000184899	12.635	0.00830135	7.16036	0.86978	1.05377	0.0158877	-1.82549	P3	NCU03903	9e-55	1st hit	lipase/esterase	ANID_02890	4e-78	1st hit	lipase/esterase
Bclig135	BofuT4_P109750.1	BofuT4_P109750.1 (BDBH)	BC1G_02503.1 (BDBH)	BcT4_7652 (BDBH)	B0510_8022 (BDBH)	similar to oxidoreductase domain containing protein	/	0.000682527	2.13018	0.0189285	1.29002	0.0318923	-1.14269	0.000646797	-1.86693	P5	NCU01704	2e-141	BDBH	NADP:D-xylose dehydrogenase	ANID_05123	9e-146	BDBH	dimeric dihydrodiol dehydrogenase
Bclig136	BofuT4_P110210.1	BofuT4_P110210.1 (BDBH)	BC1G_02456.1 (BDBH)	BcT4_7621 (BDBH)	B0510_7992 (BDBH)	BOP1, G protein-coupled receptor (GPCR) : Microbial opsin	BOP1, opsin 1 [Heller et al. 2012]	0.000519319	2.6735	0.0376336	1.98625	0.31256	-1.15988	0.00212189	-1.55101	P3	NCU10055	1e-73	BDBH	new eukaryotic opsin-1	ANID_03361	3e-78	BDBH	opsin
Bclig137	BofuT4_P110290.1	BofuT4_P110290.1 (BDBH)	BC1G_02449.1 (BDBH)	BcT4_7616 (BDBH)	B0510_7987 (BDBH)	hypothetical protein	/	0.00181338	14.9573	0.0152728	4.03424	0.0115837	3.15103	0.297792	-1.26445	P3	NCU05040	1e-67	BDBH	hypothetical protein	ANID_11039	3e-59	BDBH	conserved hypothetical protein
Bclig138	BofuT4_uP110800.1	BofuT4_uP110800.1 (BDBH)	/	/	/	hypothetical protein	/	0.00049198	2.65303	0.0292538	2.29868	0.0512258	1.26485	0.742164	1.0575	P3	/	/	/	/	/	/	/	/
Bclig139	BofuT4_P113130.1	BofuT4_P113130.1 (BDBH)	BC1G_09236.1 (BDBH)	BcT4_7555 (BDBH)	B0510_3632 (BDBH)	hypothetical protein	/	0.0326919	2.25373	0.415925	1.33242	0.90789	-1.00654	0.0144734	-1.72368	P5	/	/	/	/	/	/	/	/
Bclig140	BofuT4_P113220.1	BofuT4_P113220.1 (BDBH)	BC1G_09244.1 (BDBH)	BcT4_7550 (BDBH)	B0510_3637 (BDBH)	hypothetical protein	/	0.0471838	4.68788	0.723906	-1.20315	0.00194902	16.8241	0.0234168	3.03808	P1	/	/	/	/	/	/	/	/
Bclig141	BofuT4_uP113470.1	BofuT4_uP113470.1 (BDBH)	BC1G_09488.1 (BDBH)	/	/	predicted protein	/	0.0280325	2.88542	0.865341	1.12737	0.150444	1.84081	0.271963	-1.41484	P5	/	/	/	/	/	/	/	/
Bclig142	BofuT4_P114150.1	BofuT4_P114150.1 (1st hit)	BC1G_15070.1 (1st hit)	BcT4_2019 (1st hit)	B0510_5161 (1st hit)	hypothetical protein	/	0.0320708	2.52469	0.961666	1.01117	0.0464495	1.66406	0.0456352	-1.51273	P5	NCU07441	3e-10	BDBH	/	ANID_06633	7e-15	BDBH	/
Bclig142	CL_bt4ctg_1578_001.Contig1_v5	BofuT4_P114150.1 (BDBH)	BC1G_15070.1 (BDBH)	BcT4_2019 (BDBH)	B0510_5161 (BDBH)	/	/	0.0432815	3.03223	0.90152	-1.03017	0.0490413	2.03778	0.0357638	-1.55226	P7	/	/	/	/	/	/	/	/
Bclig143	BofuT4_P114200.1	BofuT4_P114200.1 (BDBH)	BC1G_15065.1 (BDBH)	BcT4_2021 (BDBH)	B0510_5163 (BDBH)	hypothetical protein	/	0.00267169	2.3816	0.399184	1.3572	0.880482	1.02689	0.0260826	-1.69588	P5	/	/	/	/	/	/	/	/
Bclig143	BCexp7_BcPIO11_AL112238	BofuT4_P114200.1 (1st hit)	BC1G_15065.1 (1st hit)	BcT4_2021 (1st hit)	B0510_5163 (1st hit)	/	BcPIO11 (Gioti el al., 2008)	0.00201825	2.55877	0.416346	1.41117	0.991013	1.00466	0.0268592	-1.79807	P5	/	/	/	/	/	/	/	/
Bclig144	BofuT4_P114260.1	BofuT4_P114260.1 (BDBH)	BC1G_15059.1 (BDBH)	BcT4_2025 (BDBH)	B0510_5167 (BDBH)	similar to short-chain dehydrogenase/reductase	/	0.00617806	4.16699	0.0281923	2.26303	0.0473449	1.84303	0.64086	-1.0323	P3	NCU07434	4e-58	BDBH	/	ANID_05700	2e-80	BDBH	conserved hypothetical protein
Bclig145	BofuT4_P114310.1	BofuT4_P114310.1 (BDBH)	BC1G_15053.1 (BDBH)	/	/	hypothetical protein	/	0.0396534	2.55074	0.229827	-1.48057	0.622078	1.10399	0.00459801	-3.4632	P5	/	/	/	/	/	/	/	/
Bclig146	BofuT4_P114970.1	BofuT4_P114970.1 (BDBH)	BC1G_07855.1 (1st hit)	BcT4_2579 (1st hit)	B0510_7057 (1st hit)	hypothetical protein	/	0.0203372	5.20228	0.967795	-1.11343	0.984122	1.0163	0.00098834	-5.87128	P5	NCU05632	3e-10	1st hit	/	ANID_08174	3e-05	1st hit	/
Bclig146	BofuT4_P114980.1	BofuT4_P114980.1 (BDBH)	BC1G_07855.1 (BDBH)	BcT4_2579 (BDBH)	B0510_7057 (BDBH)	hypothetical protein	/	0.0446153	2.88347	0.563675	-1.49045	0.534718	-1.254	0.00158586	-5.47415	P5	NCU05632	5e-19	BDBH	/	ANID_08174	4e-18	BDBH	/
Bclig147	BofuT4_P115120.1	BofuT4_P115120.1 (BDBH)	BC1G_07866.1 (BDBH)	BcT4_2570 (BDBH)	B0510_7048 (BDBH)	similar to ornithine decarboxylase	/	0.00925547	4.47054	0.15647	1.23743	0.00191819	7.10974	0.00342934	1.84113	P1	NCU01271	2e-171	1st hit	spermidine-1	/	/	/	/
Bclig148	BofuT4_P115140.1	BofuT4_P115140.1 (BDBH)	BC1G_07868.1 (BDBH)	BcT4_2568 (BDBH)	B0510_7046 (BDBH)	similar to MFS transporter	/	0.0062926	3.80259	0.0471318	1.30865	0.00487064	2.94507	0.956883	-1.01126	P7	NCU01411	7e-08	1st hit	MFS multidrug resistance transporter	ANID_06412	1e-94	BDBH	conserved hypothetical protein
Bclig149	BofuT4_P115160.1	BofuT4_P115160.1 (BDBH)	BC1G_07869.1 (BDBH)	BcT4_2567 (BDBH)	B0510_7045 (BDBH)	similar to taurine catabolism dioxygenase TauD	/	0.0490626	3.89251	0.060778	1.39114	0.001086	38.7981	0.00109339	13.0945	P1	/	/	/	/	/	/	/	/
Bclig150	BofuT4_P115180.1	BofuT4_P115180.1 (BDBH)	/	BcT4_2566 (BDBH)	B0510_7044 (BDBH)	hypothetical protein	/	0.0280325	4.84343	0.174829	1.18049	0.000851355	47.8938	0.00148996	10.8559	P1	/	/	/	/	ANID_03539	6e-78	BDBH	/
Bclig151	BofuT4_P115820.1	BofuT4_P115820.1 (BDBH)	BC1G_10598.1 (BDBH)	BcT4_2524 (BDBH)	B0510_7262 (BDBH)	similar to short chain dehydrogenase/reductase family	/	0.00058861	5.58368	0.0373257	2.84673	0.902184	-1.01939	0.00464022	-2.14075	P3	NCU08057	2e-105	BDBH	short chain dehydrogenase/reductase	ANID_06274	1e-91	1st hit	short chain dehydrogenase/reductase
Bclig152	BofuT4_P117570.1	BofuT4_P117570.1 (BDBH)	BC1G_02838.1 (BDBH)	BcT4_3793 (BDBH)	B0510_3830 (BDBH)	similar to aldo-keto reductase family 1	/	0.0443167	2.03266	0.243877	1.23104	0.0816233	1.50886	0.336855	-1.10101	P5	NCU01759	7e-52	1st hit	menadione-induced gene-5	ANID_05109	4e-66	1st hit	ketoreductase
Bclig153	BofuT4_P120010.1	BofuT4_P120010.1 (BDBH)	BC1G_03511.1 (1st hit)	BcT4_9531 (1st hit)	B0510_3119 (1st hit)	BcNRPS2, nonribosomal peptide synthetase, partial sequence	BcNRPS2, nonribosomal peptide synthetase 2	0.0203372	4.33828	0.233101	1.61991	0.017215	3.817	0.0535024	1.40716	P7	/	/	/	/	ANID_00607	6e-97	1st hit	peptide synthetase
Bclig154	BofuT4_P120510.1	BofuT4_P120510.1 (BDBH)	BC1G_03556.1 (BDBH)	BcT4_9504 (BDBH)	B0510_3146 (BDBH)	similar to alcohol dehydrogenase	/	0.000918682	16.5644	0.00555586	6.6946	0.542105	-1.20704	0.000753842	-3.23434	P3	NCU11395	2e-164	BDBH	S-(hydroxymethyl)glutathione dehydrogenase	/	/	/	/
Bclig155	BofuT4_P120570.1	BofuT4_P120570.1 (BDBH)	BC1G_03562.1 (BDBH)	BcT4_9499 (BDBH)	B0510_3151 (BDBH)	similar to MNNG and nitrosoguanidine resistance protein	/	0.00180061	6.24167	0.0310544	3.2773	0.544449	-1.1864	0.000608828	-2.3175	P3	/	/	/	/	ANID_07149	1e-142	BDBH	conserved hypothetical protein
Bclig156	BofuT4_P125630.1	BofuT4_P125630.1 (BDBH)	BC1G_04288.1 (BDBH)	BcT4_6739 (BDBH)	B0510_5996 (BDBH)	similar to monooxygenase FAD-binding protein	/	0.0368526	2.00832	0.370228	1.30916	0.0377893	2.03229	0.0443898	1.29581	P7	NCU11363	8e-09	1st hit	FAD binding domain-containing protein	ANID_01821	4e-71	BDBH	FAD binding domain-containing protein
Bclig157	BofuT4_uP126210.1	BofuT4_uP126210.1 (BDBH)	/	/	/	hypothetical protein	/	0.0103076	6.28096	0.00397416	6.23962	0.360773	-1.43803	0.0155866	-1.58579	P3	/	/	/	/	/	/	/	/
Bclig158	BofuT4_P126250.1	BofuT4_P126250.1 (BDBH)	BC1G_04348.1 (BDBH)	BcT4_6779 (BDBH)	B0510_6037 (BDBH)	hypothetical protein	BcVVD1, vivid-like	0.000311921	37.4635	0.000885898	38.4595	0.650131	1.10879	0.972643	1.00566	P3	NCU03967	8e-33	1st hit	vivid	ANID_03435	2e-39	1st hit	GATA-factor
Bclig159	BofuT4_uP126600.1	BofuT4_uP126600.1 (BDBH)	BC1G_04383.1 (BDBH)	BcT4_6804 (BDBH)	B0510_6060 (BDBH)	hypothetical protein	/	0.00564645	9.22049	0.060778	3.83938	0.201927	1.83626	0.0664589	-1.3356	P3	NCU01555	3e-11	BDBH	/	ANID_12198	3e-08	BDBH	/
Bclig160	BofuT4_P127680.1	BofuT4_P127680.1 (BDBH)	BC1G_14122.1 (BDBH)	BcT4_6865 (BDBH)	B0510_6120 (BDBH)	similar to mitochondrial carrier protein	/	0.00267169	3.79267	0.698147	1.11752	0.0800323	1.3903	0.0038953	-2.53669	P5	NCU07578	4e-71	BDBH	peroxisomal adenine nucleotide transporter 1	ANID_10303	2e-79	BDBH	mitochondrial carrier protein
Bclig161	BofuT4_P130750.1	BofuT4_P130750.1 (BDBH)	BC1G_09567.1 (BDBH)	BcT4_3196 (BDBH)	B0510_6387 (BDBH)	similar to cytochrome P450	/	0.0297481	2.09447	0.584934	1.25893	0.136245	1.76831	0.775268	1.05978	P5	NCU09565	3e-69	1st hit	hypothetical protein	ANID_04117	1e-104	BDBH	conserved hypothetical protein
Bclig162	BofuT4_P131880.1	BofuT4_P131880.1 (BDBH)	BC1G_06806.1 (1st hit)	/	/	hypothetical protein	/	0.0484208	2.66833	0.808662	-1.20287	0.0155915	4.66886	0.0946128	1.45047	P7	NCU03171	4e-18	1st hit	small oligopeptide transporter	ANID_07188	5e-18	1st hit	small oligopeptide transporter
Bclig163	BofuT4_P132710.1	BofuT4_P132710.1 (BDBH)	BC1G_03483.1 (BDBH)	BcT4_9547 (BDBH)	B0510_3103 (BDBH)	similar to NAD-dependent epimerase/dehydratase	/	0.000283937	14.4242	0.00239187	5.23626	0.015476	1.7119	0.00577346	-1.76273	P3	NCU08549	6e-26	BDBH	UDP-galactose 4-epimerase	ANID_06398	2e-17	BDBH	UDP-galactose 4-epimerase
Bclig163	BofuT4_P132720.1	BofuT4_P132720.1 (BDBH)	BC1G_03483.1 (1st hit)	BcT4_9547 (1st hit)	B0510_3103 (1st hit)	hypothetical protein	/	0.0113404	2.10242	0.872465	-1.04459	0.0144278	1.87289	0.126736	-1.18064	P5	NCU00456	3e-21	BDBH	hypothetical protein	ANID_00032	4e-13	BDBH	conserved hypothetical protein
Bclig164	BofuT4_P134710.1	BofuT4_P134710.1 (BDBH)	BC1G_01720.1 (BDBH)	BcT4_8115 (BDBH)	B0510_1855 (BDBH)	hypothetical protein	/	0.00378078	2.5943	0.0906457	1.69822	0.5016	1.09499	0.0557168	-1.39834	P5	NCU04228	6e-39	1st hit	phytanoyl-CoA dioxygenase	ANID_04647	2e-41	1st hit	phytanoyl-CoA dioxygenase
Bclig165	BofuT4_P134720.1	BofuT4_P134720.1 (BDBH)	BC1G_01721.1 (BDBH)	BcT4_8116 (BDBH)	B0510_1854 (BDBH)	hypothetical protein	/	0.0102072	2.88279	0.053612	1.77038	0.105979	1.32692	0.177886	-1.23349	P5	/	/	/	/	/	/	/	/
Bclig166	BofuT4_P136110.1	BofuT4_P136110.1 (BDBH)	BC1G_01851.1 (BDBH)	/	/	hypothetical protein	/	0.0106263	2.41528	0.00694018	2.47142	0.176562	1.21829	0.114761	1.20534	P3	NCU16402	7e-46	BDBH	hypothetical protein	ANID_07594	5e-08	1st hit	DUF636 domain-containing protein
Bclig167	BofuT4_P136120.1	BofuT4_P136120.1 (BDBH)	BC1G_01852.1 (BDBH)	BcT4_8212 (BDBH)	B0510_1762 (BDBH)	similar to oxidoreductase	/	0.000113255	10.2903	0.00397416	6.95262	0.0489807	1.56196	0.510311	1.02021	P3	NCU10010	3e-18	1st hit	hypothetical protein	ANID_02404	1e-06	1st hit	DUF1295 domain-containing protein
Bclig168	BofuT4_P136740.1	BofuT4_P136740.1 (BDBH)	BC1G_01924.1 (BDBH)	BcT4_8258 (BDBH)	B0510_1716 (BDBH)	hypothetical protein	/	0.0280325	2.79143	0.430702	1.23755	0.043879	2.05607	0.381762	-1.11639	P7	NCU03506	2e-13	BDBH	/	ANID_10977	3e-07	BDBH	/
Bclig169	BofuT4_P137150.1	BofuT4_P137150.1 (BDBH)	BC1G_13033.1 (BDBH)	BcT4_8279 (BDBH)	B0510_1696 (BDBH)	hypothetical protein	/	0.0032853	4.61656	0.0502492	3.57975	0.0365935	-2.09832	0.00461018	-2.94887	P3	/	/	/	/	/	/	/	/
Bclig170	BofuT4_P138250.1	BofuT4_P138250.1 (BDBH)	BC1G_07265.1 (BDBH)	BcT4_4012 (BDBH)	B0510_4050 (BDBH)	hypothetical protein	/	0.0124817	2.9508	0.610971	1.33617	0.916829	1.32972	0.029769	-1.70395	P5	/	/	/	/	/	/	/	/
Bclig171	BofuT4_P138580.1	BofuT4_P138580.1 (BDBH)	BC1G_07290.1 (BDBH)	BcT4_3994 (BDBH)	B0510_4032 (BDBH)	hypothetical protein	/	0.00260697	10.3193	0.14015	1.98065	0.171512	1.58588	0.00211616	-3.50832	P5	NCU01861	3e-111	BDBH	short chain dehydrogenase/reductase family	ANID_06274	1e-144	BDBH	short chain dehydrogenase/reductase
Bclig172	BofuT4_P139250.1	BofuT4_P139250.1 (BDBH)	BC1G_12555.1 (BDBH)	BcT4_3960 (BDBH)	B0510_3997 (BDBH)	hypothetical protein	/	0.00539164	40.0229	0.0239439	2.15209	0.001086	83.0917	0.0138486	4.16137	P7	/	/	/	/	/	/	/	/
Bclig173	BofuT4_uP139280.1	BofuT4_uP139280.1 (BDBH)	BC1G_12558.1 (BDBH)	/	/	predicted protein	/	0.0257777	2.61712	0.254192	1.66372	0.0105694	3.15553	0.0285721	1.91811	P1	/	/	/	/	/	/	/	/
Bclig174	BofuT4_P140610.1	BofuT4_P140610.1 (BDBH)	BC1G_02407.1 (BDBH)	BcT4_1065 (BDBH)	B0510_4254 (BDBH)	similar to catalase	BcCAT3, catalase 3	0.012177	2.68069	0.198971	1.66696	0.245088	-1.33764	0.00286339	-2.21452	P5	/	/	/	/	/	/	/	/
Bclig175	BofuT4_P141930.1	BofuT4_P141930.1 (BDBH)	BC1G_02274.1 (BDBH)	/	/	hypothetical protein	/	0.0138011	3.24626	0.900568	1.02485	0.0142647	2.0703	0.0280046	-1.54261	P7	NCU07661	5e-27	BDBH	/	ANID_05339	3e-41	BDBH	/
Bclig176	BofuT4_P142230.1	BofuT4_P142230.1 (BDBH)	BC1G_02245.1 (BDBH)	BcT4_971 (BDBH)	B0510_4347 (BDBH)	hypothetical protein	/	0.0247785	2.71317	0.447453	1.27427	0.203162	1.37021	0.0308787	-1.5843	P5	/	/	/	/	ANID_08339	2e-100	BDBH	/
Bclig177	BofuT4_P145580.1	BofuT4_P145580.1 (BDBH)	BC1G_05803.1 (BDBH)	BcT4_6130 (BDBH)	B0510_7609 (BDBH)	hypothetical protein	/	0.0187288	2.17042	0.508213	1.34866	0.454003	1.40351	0.0376139	-1.17063	P5	NCU08052	1e-67	1st hit	aquaporin	ANID_10902	3e-88	1st hit	aquaporin
Bclig178	BofuT4_P146600.1	BofuT4_P146600.1 (BDBH)	BC1G_05904.1 (BDBH)	BcT4_6193 (BDBH)	B0510_7669 (BDBH)	similar to short-chain dehydrogenase/reductase	/	0.0102072	2.25404	0.262411	1.21616	0.0213805	1.48985	0.0792637	-1.257	P5	NCU08406	5e-28	1st hit	hypothetical protein	ANID_11028	1e-81	1st hit	short-chain dehydrogenase/reductase
Bclig179	BofuT4_P148160.1	BofuT4_P148160.1 (BDBH)	BC1G_09376.1 (BDBH)	BcT4_4445 (BDBH)	B0510_1330 (BDBH)	similar to cytochrome b561	/	0.00181338	2.11491	0.0175305	1.74655	0.51348	-1.05774	0.0259423	-1.26591	P5	NCU01815	1e-36	BDBH	hypothetical protein	/	/	/	/
Bclig180	BofuT4_P148250.1	BofuT4_P148250.1 (BDBH)	BC1G_09386.1 (BDBH)	BcT4_4438 (BDBH)	B0510_1337 (BDBH)	similar to catalase	BcCAT4, catalase 4	0.00035143	8.55726	0.138021	2.54537	0.0397993	2.33655	0.0575946	-1.51991	P3	NCU05169	3e-107	1st hit	catalase-4	ANID_05918	5e-176	1st hit	catalase C
Bclig181	BofuT4_P150660.1	BofuT4_P150660.1 (BDBH)	BC1G_13493.1 (BDBH)	BcT4_7482 (BDBH)	B0510_3706 (BDBH)	hypothetical protein	/	0.0314625	2.13708	0.30138	1.58146	0.98311	1.02516	0.0455359	-1.36146	P5	NCU00696	2e-05	1st hit	SH3 domain-containing protein	ANID_02995	4e-06	1st hit	SH3 domain-containing protein
Bclig182	BofuT4_P150670.1	BofuT4_P150670.1 (BDBH)	BC1G_13492.1 (BDBH)	BcT4_7481 (BDBH)	B0510_3707 (BDBH)	similar to aldo/keto reductase	/	0.00379403	2.41582	0.201941	2.05132	0.77107	-1.05725	0.0302207	-1.2504	P3	NCU01233	4e-94	BDBH	aldose reductase	ANID_02515	2e-69	1st hit	aldo-keto reductase
Bclig183	BofuT4_P151270.1	BofuT4_P151270.1 (BDBH)	BC1G_12346.1 (BDBH)	BcT4_7445 (BDBH)	B0510_3743 (BDBH)	hypothetical protein	/	0.000184899	12.4695	0.0261455	3.89195	0.0967343	1.57428	0.0048286	-2.18881	P3	/	/	/	/	ANID_02221	2e-66	BDBH	/
Bclig184	BofuT4_uP153310.1	BofuT4_uP153310.1 (BDBH)	/	/	/	hypothetical protein	/	0.00201825	2.95536	0.431498	1.362	0.00545839	1.75383	0.257764	-1.27245	P5	/	/	/	/	/	/	/	/
Bclig185	BofuT4_P153320.1	BofuT4_P153320.1 (BDBH)	BC1G_16235.1 (BDBH)	BcT4_4646 (BDBH)	B0510_3230 (BDBH)	hypothetical protein	/	0.00122085	15.7959	0.0114642	6.59055	0.0314557	2.63101	0.657781	1.05492	P3	NCU06125	7e-12	BDBH	/	/	/	/	/
Bclig186	BofuT4_P156080.1	BofuT4_P156080.1 (BDBH)	BC1G_11298.1 (BDBH)	BcT4_8714 (BDBH)	B0510_8474 (BDBH)	hypothetical protein	/	0.0159193	3.71167	0.267412	1.34765	0.0717677	1.70782	0.022646	-1.66191	P5	NCU06131	2e-26	1st hit	hypothetical protein	ANID_08430	1e-23	1st hit	kelch repeat protein
Bclig187	BofuT4_P156960.1	BofuT4_P156960.1 (BDBH)	BC1G_13768.1 (BDBH)	BcT4_8659 (BDBH)	B0510_8418 (BDBH)	similar to MFS multidrug transporter	/	0.0145861	5.46754	0.132896	1.8952	0.00774392	5.62658	0.01305	1.86132	P1	/	/	/	/	ANID_01423	2e-177	BDBH	MFS transporter
Bclig188	BofuT4_P158570.1	BofuT4_P158570.1 (BDBH)	BC1G_09315.1 (BDBH)	BcT4_8560 (BDBH)	B0510_9432 (BDBH)	hypothetical protein	/	0.0454259	2.20292	0.802008	1.1143	0.746247	-1.09098	0.0168254	-2.23014	P5	NCU03698	3e-11	BDBH	/	ANID_06373	9e-16	BDBH	/
Bclig189	BofuT4_P158620.1	BofuT4_P158620.1 (BDBH)	BC1G_09320.1 (BDBH)	BcT4_8555 (BDBH)	B0510_9427 (BDBH)	similar to NAD dependent epimerase/dehydratase family protein	/	0.00784412	2.10877	0.0439039	1.60926	0.0422047	1.47113	0.118558	1.11503	P5	NCU00360	4e-99	BDBH	NAD dependent epimerase/dehydratase	ANID_01860	1e-131	BDBH	NAD dependent epimerase/dehydratase
Bclig190	BofuT4_P159010.1	BofuT4_P159010.1 (BDBH)	BC1G_13624.1 (BDBH)	BcT4_1588 (BDBH)	B0510_6795 (BDBH)	similar to MFS sugar transporter	/	0.00379403	7.8739	0.0114642	3.40394	0.199963	1.43921	0.00607863	-1.71679	P3	NCU00821	3e-44	1st hit	sugar transporter	ANID_04148	3e-57	1st hit	sugar transporter
Bclig191	BofuT4_uP159560.1	BofuT4_uP159560.1 (BDBH)	/	/	/	hypothetical protein	/	0.00049198	5.54332	0.00586094	2.92884	0.0769251	1.34843	0.00382718	-1.48251	P3	/	/	/	/	/	/	/	/
Bclig192	BofuT4_P159580.1	BofuT4_P159580.1 (BDBH)	BC1G_08145.1 (1st hit)	BcT4_1617 (1st hit)	B0510_6824 (1st hit)	hypothetical protein	BcCRY2, cryptochrome 2	0.000203607	17.5921	0.0101475	5.12808	0.00234339	4.83275	0.0669673	1.3554	P3	NCU00582	3e-34	1st hit	cryptochrome	/	/	/	/
Bclig192	BofuT4_P159590.1	BofuT4_P159590.1 (BDBH)	BC1G_08145.1 (BDBH)	BcT4_1617 (BDBH)	B0510_6824 (BDBH)	hypothetical protein	BcCRY2, cryptochrome 2	0.000311921	17.8974	0.00810974	3.82308	0.00206932	6.47314	0.00992693	1.3335	P3	NCU00582	2e-74	BDBH	cryptochrome	ANID_00387	4e-23	1st hit	deoxyribodipyrimidine photo-lyase Phr1
Bclig193	BofuT4_P163120.1	BofuT4_P163120.1 (BDBH)	BC1G_12228.1 (BDBH)	BcT4_4988 (BDBH)	B0510_1239 (BDBH)	hypothetical protein	BC1G_12228 [Heller et al. 2012]	0.00495765	2.64297	0.218644	1.48241	0.0892377	1.2903	0.0797714	-1.39171	P5	NCU01989	2e-101	BDBH	hypothetical protein	ANID_04636	1e-57	BDBH	conserved hypothetical protein
Bclig194	BofuT4_P163470.1	BofuT4_P163470.1 (BDBH)	BC1G_13906.1 (BDBH)	BcT4_5016 (BDBH)	B0510_1211 (BDBH)	BOP2, G protein-coupled receptor : Microbial opsin	BOP2, opsin 2 [RETINAL]	0.000184899	14.0392	0.0439039	2.07907	0.00144809	4.18407	0.0131844	-1.6724	P3	NCU01735	9e-45	BDBH	hypothetical protein	ANID_03361	3e-22	1st hit	opsin
Bclig195	BofuT4_P163480.1	BofuT4_P163480.1 (BDBH)	BC1G_13907.1 (BDBH)	BcT4_5017 (BDBH)	B0510_1210 (BDBH)	hypothetical protein	BcPHD1, phytoene dehydrogenase [RETINAL]	0.000682527	3.03607	0.0747193	1.54831	0.233402	1.18754	0.00157054	-1.6638	P5	NCU00552	7e-174	BDBH	albino-1	/	/	/	/
Bclig196	BofuT4_P163490.1	BofuT4_P163490.1 (BDBH)	BC1G_13908.1 (BDBH)	BcT4_5018 (BDBH)	B0510_1209 (BDBH)	BcPHS1, similar to phytoene synthase	BcPHS1, phytoene synthase [RETINAL]	0.00180061	8.07622	0.00555586	4.4865	0.577414	1.13416	0.00212189	-1.70136	P3	NCU00585	4e-166	BDBH	albino-2	/	/	/	/
Bclig196	PD0ABA37YD18FM1	BofuT4_P163490.1 (1st hit)	/	BcT4_5018 (1st hit)	B0510_1209 (1st hit)	/	/	0.00188252	6.34896	0.00730373	6.89585	0.48836	-1.16099	0.396675	-1.16585	P3	/	/	/	/	/	/	/	/
Bclig197	BofuT4_P163500.1	BofuT4_P163500.1 (BDBH)	BC1G_13909.1 (BDBH)	BcT4_5019 (BDBH)	B0510_1208 (BDBH)	hypothetical protein	BcCAO1, carotenoid oxygenase [RETINAL]	0.00539261	3.82454	0.0958772	1.90808	0.489158	-1.16988	0.0027391	-2.47383	P5	NCU07008	1e-10	1st hit	carotenoid oxygenase-1	ANID_07062	1e-12	1st hit	lignostilbene-alpha,beta-dioxygenase isozyme III
Bclig198	BC1G_00097.1	BofuT4_P049180.1 (BDBH)	BC1G_00097.1 (BDBH)	BcT4_5337 (BDBH)	B0510_893 (BDBH)	conserved hypothetical protein	/	0.0282919	2.98735	0.0160684	2.31366	0.967541	-1.04512	0.0861019	-1.38254	P3	NCU09173	5e-126	BDBH	hypothetical protein	ANID_04673	0	BDBH	conserved hypothetical protein
Bclig199	BC1G_01494.1	/	BC1G_01494.1 (BDBH)	/	/	/	/	0.000113255	4.35502	0.00397416	4.23502	0.50049	1.06537	0.665906	-1.03276	P3	/	/	/	/	/	/	/	/
Bclig200	BC1G_01495.1	/	BC1G_01495.1 (1st hit)	/	/	/	/	0.00181338	9.36783	0.0329842	4.04356	0.276777	1.31512	0.0238301	-2.02308	P3	/	/	/	/	/	/	/	/
Bclig201	BC1G_01841.1	/	BC1G_01841.1 (BDBH)	/	/	/	/	0.00489816	7.44374	0.0252882	4.93328	0.231968	1.47182	0.730376	-1.10923	P3	/	/	/	/	/	/	/	/
Bclig202	BC1G_01853.1	/	BC1G_01853.1 (BDBH)	/	/	/	/	0.00122538	5.76638	0.00555586	4.61481	0.27544	1.24786	0.528413	-1.05928	P3	/	/	/	/	/	/	/	/
Bclig203	BC1G_02432.1	/	BC1G_02432.1 (BDBH)	BcT4_4951 (BDBH)	B0510_3532 (BDBH)	fructosamine-3-kinase	/	0.0470255	2.52741	0.186142	1.54585	0.119981	-1.66506	0.00308591	-2.87219	P2	NCU09611	1e-125	BDBH	fructosamine-3-kinase	ANID_10646	2e-106	BDBH	phosphotransferase enzyme family protein
Bclig204	BC1G_02455.1	/	BC1G_02455.1 (BDBH)	/	/	/	/	0.0262563	3.45389	0.230187	1.42051	0.478116	-1.22463	0.00386394	-3.16291	P5	/	/	/	/	/	/	/	/
Bclig205	BC1G_02642.1	/	BC1G_02642.1 (BDBH)	/	/	predicted protein	/	0.0281732	4.28895	0.0310544	3.84718	0.573565	-1.32084	0.0627126	-1.54715	P3	/	/	/	/	/	/	/	/
Bclig206	BC1G_03000.1	/	BC1G_03000.1 (BDBH)	BcT4_5734 (1st hit)	B0510_2665 (1st hit)	/	/	0.026907	2.17538	0.0611314	1.7674	0.0221561	-1.64677	0.00774056	-2.01931	P2	/	/	/	/	/	/	/	/
Bclig207	BC1G_04862.1	/	BC1G_04862.1 (BDBH)	/	/	/	/	0.0107769	2.64425	0.641103	1.41688	0.882673	1.1168	0.125393	-1.69871	P5	/	/	/	/	/	/	/	/
Bclig208	BC1G_05751.1	/	BC1G_05751.1 (BDBH)	/	/	/	/	0.00180061	2.27925	0.0313405	2.04765	0.260606	1.15289	0.973539	1.00204	P3	/	/	/	/	/	/	/	/
Bclig209	BC1G_05752.1	/	BC1G_05752.1 (BDBH)	/	/	/	/	0.0115688	2.39338	0.00455095	2.64793	0.737278	-1.06029	0.994579	-1.00281	P3	/	/	/	/	/	/	/	/
Bclig210	BC1G_06984.1	BofuT4_P098130.1 (1st hit)	BC1G_06984.1 (1st hit)	/	/	/	/	0.0222655	2.11782	0.892332	1.01594	0.0751345	1.62822	0.0292822	-1.28656	P5	/	/	/	/	ANID_07975	6e-08	BDBH	/
Bclig211	BC1G_08427.1	/	BC1G_08427.1 (BDBH)	/	/	/	/	0.0271237	3.94576	0.809153	1.11156	0.210611	2.03839	0.108605	-1.80398	P7	/	/	/	/	/	/	/	/
Bclig212	BC1G_10148.1	/	BC1G_10148.1 (BDBH)	BcT4_9864 (1st hit)	B0510_9069 (1st hit)	/	/	0.0153815	4.78404	0.201941	3.0602	0.451725	-1.41801	0.0325443	-2.38693	P3	NCU06584	3e-13	1st hit	/	ANID_02162	3e-08	1st hit	conserved hypothetical protein
Bclig212	BC1G_10149.1	/	BC1G_10149.1 (BDBH)	BcT4_9864 (BDBH)	B0510_9069 (BDBH)	/	/	0.00379403	2.75558	0.0205144	2.64469	0.0105376	-1.87029	0.00523083	-1.95105	P3	NCU06584	6e-23	BDBH	/	ANID_02162	9e-15	BDBH	conserved hypothetical protein
Bclig213	BC1G_10774.1	BofuT4_P064570.1 (BDBH)	BC1G_10774.1 (BDBH)	BcT4_9939 (BDBH)	B0510_9798 (BDBH)	hypothetical protein similar to enoyl reductase	/	0.0178679	2.65698	0.00887534	2.82733	0.64784	-1.12848	0.256209	-1.11618	P3	NCU05887	5e-14	1st hit	/	ANID_01030	2e-105	BDBH	zinc-binding oxidoreductase
Bclig214	BC1G_11832.1	/	BC1G_11832.1 (1st hit)	/	/	/	/	0.0298296	2.24081	0.698381	-1.11572	0.00192634	3.61987	0.0980501	1.46275	P7	/	/	/	/	/	/	/	/
Bclig215	BC1G_12051.1	/	BC1G_12051.1 (BDBH)	BcT4_10179 (BDBH)	B0510_10082 (BDBH)	folylpolyglutamate synthase	/	0.024407	6.57738	0.432502	1.44962	0.00456315	9.52344	0.0670448	2.03821	P1	NCU00892	2e-74	1st hit	methionine-6	ANID_03840	2e-94	1st hit	tetrahydrofolylpolyglutamate synthase
Bclig216	BC1G_12052.1	/	BC1G_12052.1 (BDBH)	BcT4_10180 (BDBH)	B0510_10083 (BDBH)	hypothetical protein similar to adenylate-forming enzyme	/	0.00418276	7.33902	0.376424	1.53867	0.00343447	4.64313	0.835228	-1.05645	P7	NCU10546	5e-44	1st hit	4-coumarate-CoA ligase	ANID_00649	2e-45	1st hit	4-coumarate-CoA ligase
Bclig216	BC1G_12053.1	/	BC1G_12053.1 (BDBH)	BcT4_10180 (1st hit)	B0510_10083 (1st hit)	hypothetical protein similar to luciferase	/	0.0124817	7.18326	0.731585	1.13645	0.00759352	5.80245	0.639928	-1.12307	P7	NCU10546	5e-29	1st hit	4-coumarate-CoA ligase	ANID_00649	2e-28	1st hit	4-coumarate-CoA ligase
Bclig217	BC1G_12107.1	/	BC1G_12107.1 (BDBH)	/	/	/	/	0.0345717	2.85416	0.196483	1.51017	0.142889	1.62095	0.110368	-1.19379	P5	/	/	/	/	/	/	/	/
Bclig217	BC1G_12108.1	/	BC1G_12108.1 (BDBH)	/	/	/	/	0.000708645	2.38195	0.0317234	2.05004	0.375115	1.12871	0.52027	-1.06195	P3	NCU05591	2e-13	1st hit	ABC transporter CDR4	ANID_09344	2e-13	1st hit	ABC transporter CDR4
Bclig218	BC1G_14536.1	/	BC1G_14536.1 (BDBH)	/	/	/	/	0.00539261	2.8654	0.0114642	2.43647	0.00391003	3.12276	0.000646797	2.6022	P7	/	/	/	/	/	/	/	/
Bclig219	BC1G_14765.1	/	BC1G_14765.1 (BDBH)	BcT4_4942 (BDBH)	B0510_3524 (BDBH)	dihydroflavonol-4-reductase	/	0.00905846	3.57437	0.0125399	2.41292	0.0658342	1.54649	0.951887	-1.00063	P3	NCU03358	2e-81	1st hit	ketoreductase	ANID_05977	8e-85	1st hit	ketoreductase
Bclig220	BC1G_14781.1	/	BC1G_14781.1 (BDBH)	BcT4_4929 (BDBH)	B0510_3511 (BDBH)	/	/	0.000283937	2.30525	0.493058	1.14902	0.0513985	1.37544	0.00280306	-1.46737	P5	NCU08366	3e-17	1st hit	hypothetical protein	ANID_01696	7e-07	1st hit	acyltransferase
Bclig221	BC1G_14955.1	/	BC1G_14955.1 (BDBH)	/	/	/	/	0.0443167	2.32902	0.0806539	1.87602	0.386032	1.2389	0.871233	-1.01993	P5	/	/	/	/	/	/	/	/
Bclig222	BC1G_15022.1	/	BC1G_15022.1 (BDBH)	/	B0510_6270 (BDBH)	/	/	0.00220005	15.8746	0.0672107	3.25879	0.213875	1.68551	0.00226371	-3.13848	P3	/	/	/	/	/	/	/	/
Bclig223	BC1G_15779.1	/	BC1G_15779.1 (BDBH)	BcT4_8679 (BDBH)	B0510_8438 (BDBH)	conserved hypothetical protein	/	0.0102072	2.61472	0.705351	1.22844	0.421236	1.99392	0.735268	-1.07271	P5	NCU05855	4e-41	1st hit	O-methyltransferase	ANID_09233	8e-82	BDBH	conserved hypothetical protein
Bclig224	BC1G_15836.1	/	BC1G_15836.1 (BDBH)	BcT4_10401 (BDBH)	B0510_10395 (BDBH)	hypothetical protein similar to monooxygenase	BcBOA8, FAD-binding domain [BOTCINIC ACID]	0.00569144	6.00105	0.0208836	5.36157	0.00697926	5.43207	0.00140884	4.72444	P7	NCU09669	1e-29	1st hit	hypothetical protein	ANID_11206	6e-78	1st hit	monooxygenase
Bclig225	BC1G_16018.1	/	BC1G_16018.1 (BDBH)	/	/	/	/	0.0462687	2.91861	0.297366	1.51234	0.0203593	3.21525	0.0334766	1.66363	P1	/	/	/	/	/	/	/	/
Bclig226	BC1G_16059.1	/	BC1G_16059.1 (BDBH)	/	/	/	/	0.015661	2.24197	0.203622	1.98984	0.92601	1.09577	0.688694	-1.05343	P5	/	/	/	/	/	/	/	/
Bclig227	BC1G_16181.1	/	BC1G_16181.1 (BDBH)	/	/	/	/	0.0376587	2.38056	0.442946	1.25078	0.278047	-1.2477	0.00946685	-2.46133	P5	/	/	/	/	/	/	/	/
Bclig228	CL_bt4exctg_0022_001.Contig1_v5	/	/	BcT4_5771 (BDBH)	B0510_2703 (BDBH)	/	B0510_2703 - pyridoxamine 5'-phosphate oxidase	0.000882372	16.8229	0.00555586	4.60037	0.0485456	1.81977	0.00242095	-2.07811	P3	/	/	/	/	/	/	/	/
Bclig229	PD0AGA8YF16CM1	/	/	BcT4_10452 (BDBH)	B0510_10388 (BDBH)	/	B0510_10388 - GNAT acetyltransferase	0.0197516	3.37059	0.00590871	2.00928	0.0162963	2.31452	0.0396817	1.3369	P3	/	/	/	/	/	/	/	/
Bclig230	CL_bt4ctg_0648_007.Contig1_v5	BofuT4_uP049830.1 (1st hit)	BC1G_00045.1 (1st hit)	/	/	/	/	0.035088	2.57237	0.341991	1.3453	0.0654243	1.74092	0.530423	-1.11869	P5	/	/	/	/	/	/	/	/
Bclig231	PD0AHA12YP19CM1	BofuT4_uP012330.1 (1st hit)	/	BcT4_816 (BDBH)	B0510_10107 (BDBH)	/	/	0.0489914	3.08959	0.954168	-1.02062	0.0102417	5.50143	0.0502211	1.77222	P1	/	/	/	/	/	/	/	/
Bclig232	CL_bt4ctg_1541_008.Contig1_v5	/	/	/	/	/	/	0.0376587	3.00565	0.03821	2.63834	0.00599483	3.6523	0.00675132	3.11451	P7	/	/	/	/	/	/	/	/
Bclig233	CL_bt4ctg_1935_001.Contig1_v5	/	/	/	/	/	/	0.0347558	2.01777	0.97658	-1.0107	0.0635176	2.30328	0.6483	1.13263	P7	/	/	/	/	/	/	/	/
Bclig234	PD0ABA29YH01FM1	/	BC1G_13511.1 (1st hit)	/	/	/	/	0.0448128	2.15111	0.534823	1.27905	0.00995445	3.66666	0.010362	2.16387	P1	/	/	/	/	/	/	/	/
Bclig235	PD0ADA9YK24CM1	/	/	/	/	/	/	0.0321576	2.44802	0.549679	1.45733	0.285684	2.2698	0.109635	1.34771	P7	/	/	/	/	/	/	/	/
Bclig236	PD0AEA7YD23CM1	/	/	/	/	/	/	0.0391092	2.20035	0.221268	1.89575	0.701787	1.10177	0.661619	-1.07888	P5	/	/	/	/	/	/	/	/
Bclig237	CL_bt4ctg_0277_003.Contig1_v5	/	/	/	/	/	/	0.0433507	2.26979	0.814535	1.07731	0.761839	1.06182	0.00760845	-2.01069	P5	/	/	/	/	/	/	/	/
Bclig238	PD0AGA5YG23CM1	/	/	/	/	/	/	0.0187288	2.37219	0.0246905	2.96212	0.00201051	3.04543	0.00321173	3.58698	P7	/	/	/	/	/	/	/	/
Bclig239	CL_bt4ctg_0831_002.Contig1_v5	/	/	/	/	/	/	0.000260528	3.86874	0.00791145	2.00126	0.0257636	1.25754	0.00294284	-1.59717	P3	/	/	/	/	/	/	/	/
Bclig240	PD0ACA22YP16FM1	/	/	/	/	/	/	0.012177	2.26925	0.305659	1.45882	0.0307526	1.87542	0.3594	1.17905	P5	/	/	/	/	/	/	/	/
Bclig241	BcA1_3496_E19	/	/	/	/	/	/	0.012969	7.47193	0.0173671	3.26534	0.136008	1.74226	0.0802904	-1.37611	P3	/	/	/	/	/	/	/	/
Bclig242	AL114594	/	/	/	/	/	/	0.00180061	3.81478	0.0363403	2.5155	0.877004	1.04187	0.0207463	-1.49638	P3	/	/	/	/	/	/	/	/
Bclig243	AL117012	/	/	/	/	/	/	0.0418582	2.48146	0.0750043	2.19123	0.51395	-1.25209	0.0505616	-1.48832	P3	/	/	/	/	/	/	/	/
Bclig244	PD0ABA6YJ11FM1	/	/	/	/	/	/	0.00421297	13.9929	0.0102934	4.93695	0.0482028	2.16153	0.194139	-1.37783	P3	/	/	/	/	/	/	/	/

## Sheet: 49 LRGs in WT
Gene	Gene ID Array	Gene ID T4 (URGI)	Gene ID B05.10 (BROAD)	Gene ID T4 (van Kan)	Gene ID B0510 (van Kan)	Predicted function submitted to Public database (EMBL) [Amselem et al. 2011] for BofuT4 or Protein Name for BC1G (http://www.broadinstitute.org/)	Further description	L/ D in WT		L/ D in KO		KO/ WT in D		KO/ WT in L		Profile (Figure 7)	BlastP N. crassa			Functions in N. crassa	BlastP A. nidulans			Functions in A. nidulans
								p-value FDR	Fold Change	p-value FDR	Fold Change	p-value FDR	Fold Change	p-value FDR	Fold Change		ID 1st hit	e-value		Protein Name (http://www.broadinstitute.org/)	ID 1st hit	e-value		Protein Name (http://www.broadinstitute.org/)
Bclrg1	BofuT4_P008520.1	BofuT4_P008520.1 (BDBH)	BC1G_03891.1 (BDBH)	BcT4_2102 (BDBH)	B0510_1951 (BDBH)	similar to oxidoreductase FAD/NAD(P)-binding domain protein	BcFHG1, flavohemoglobin 1 [Turrion-Gomez et al. 2010]	0.0265525	-2.00596	0.16434	-1.45922	0.277425	1.18489	0.021511	1.6012	P6	NCU02096	2e-108	BDBH	flavohemoglobin	ANID_07169	9e-151	BDBH	flavohemoprotein
Bclrg2	BofuT4_uP008970.1	BofuT4_uP008970.1 (BDBH)	BC1G_03936.1 (BDBH)	/	/	predicted protein	/	0.0178215	-2.06095	0.731188	-1.11082	0.00566367	-2.76397	0.037716	-1.49479	P8	/	/	/	/	/	/	/	/
Bclrg3	BofuT4_P011580.1	BofuT4_P011580.1 (BDBH)	/	/	/	predicted protein	/	0.0269891	-2.18887	0.4115	1.31873	0.142377	-1.47493	0.0057529	1.97287	P6	/	/	/	/	/	/	/	/
Bclrg4	BofuT4_uP011730.1	BofuT4_uP011730.1 (BDBH)	BC1G_02145.1 (BDBH)	/	/	hypothetical protein	/	0.012177	-2.14114	0.558737	-1.17009	0.00527771	-2.82429	0.0046504	-1.54657	P2	/	/	/	/	/	/	/	/
Bclrg5	BofuT4_P018460.1	BofuT4_P018460.1 (BDBH)	BC1G_00887.1 (BDBH)	BcT4_335 (BDBH)	B0510_178 (BDBH)	hypothetical protein	/	0.0189193	-2.15111	0.456691	-1.72762	0.457281	-1.1996	0.934702	1.07031	P6	NCU02903	5e-19	1st hit	/	ANID_02386	3e-20	1st hit	/
Bclrg6	BofuT4_P038270.1	BofuT4_P038270.1 (BDBH)	/	/	/	hypothetical protein	/	0.0393106	-2.01784	0.320156	-1.42998	0.0325679	-1.84132	0.180601	-1.29445	P8	/	/	/	/	/	/	/	/
Bclrg7	BofuT4_P039020.1	BofuT4_P039020.1 (BDBH)	BC1G_04988.1 (BDBH)	BcT4_6430 (BDBH)	B0510_9301 (BDBH)	similar to 4-aminobutyrate aminotransferase class-III	/	0.0389419	-2.01292	0.653457	-1.11827	0.00521451	-3.13154	0.00770349	-1.76232	P2	NCU07623	1e-152	BDBH	2,2-dialkylglycine decarboxylase	ANID_07656	9e-168	BDBH	2,2-dialkylglycine decarboxylase
Bclrg8	BofuT4_P042570.1	BofuT4_P042570.1 (BDBH)	BC1G_01571.1 (BDBH)	/	/	hypothetical protein	/	0.0389419	-2.48409	0.557583	-1.36155	0.00880376	-3.99002	0.0193132	-2.19902	P2	NCU05307	2e-64	BDBH	/	ANID_00751	5e-87	BDBH	/
Bclrg9	BofuT4_P045200.1	BofuT4_P045200.1 (BDBH)	BC1G_00476.1 (BDBH)	BcT4_5100 (BDBH)	B0510_1129 (BDBH)	hypothetical protein	/	0.0282919	-2.63037	0.581985	1.31696	0.0165416	-1.94342	0.104191	1.79297	P6	/	/	/	/	/	/	/	/
Bclrg10	BofuT4_P051840.1	BofuT4_P051840.1 (BDBH)	BC1G_06520.1 (BDBH)	BcT4_590 (BDBH)	B0510_430 (BDBH)	similar to MFS monocarboxylate transporter	/	0.00489816	-2.4281	0.0273451	-2.05817	0.0389782	1.43472	0.00571284	1.75488	P6	NCU05045	7e-119	1st hit	MFS monocarboxylate transporter	ANID_12405	5e-138	1st hit	MFS monocarboxylate transporter
Bclrg11	BofuT4_P051860.1	BofuT4_P051860.1 (BDBH)	BC1G_06522.1 (BDBH)	BcT4_592 (BDBH)	B0510_432 (BDBH)	similar to alanyl-tRNA synthetase	/	0.021938	-2.52958	0.139235	-1.94768	0.0670581	1.5996	0.0182223	2.11782	P1	NCU00535	1e-50	1st hit	alanyl-tRNA synthetase	ANID_11110	4e-46	1st hit	conserved hypothetical protein
Bclrg12	BofuT4_P055460.1	BofuT4_P055460.1 (BDBH)	BC1G_09971.1 (BDBH)	BcT4_1790 (BDBH)	B0510_4932 (BDBH)	similar to amino acid transporter	/	0.00140252	-3.97978	0.03821	-3.28156	0.00119179	-14.8845	0.00038028	-12.4215	P2	NCU00765	2e-47	1st hit	amino acid permease-2	/	/	/	/
Bclrg13	BofuT4_P061660.1	BofuT4_P061660.1 (BDBH)	BC1G_02022.1 (BDBH)	/	/	predicted protein	/	0.00871812	-3.3105	0.638087	-1.65895	0.212782	-1.73315	0.376513	1.18996	P6	/	/	/	/	/	/	/	/
Bclrg14	BofuT4_P062610.1	BofuT4_P062610.1 (BDBH)	BC1G_06381.1 (BDBH)	BcT4_6596 (BDBH)	B0510_9342 (BDBH)	similar to aliphatic nitrilase	/	0.026118	-2.27828	0.923243	1.30713	0.00130801	6.57932	0.00421203	21.4687	P1	NCU04697	3e-29	1st hit	cyanide hydratase	ANID_08238	8e-36	BDBH	/
Bclrg15	BofuT4_P063890.1	BofuT4_P063890.1 (BDBH)	BC1G_12446.1 (BDBH)	BcT4_9973 (BDBH)	B0510_1402 (BDBH)	hypothetical protein	BcGLR2, glutathione reductase 2	0.00261798	-2.1062	0.625968	-1.18475	0.0118422	-2.14833	0.1338	-1.18055	P8	NCU03339	1e-140	1st hit	glutathione reductase	/	/	/	/
Bclrg16	BofuT4_P068350.1	BofuT4_P068350.1 (BDBH)	BC1G_10110.1 (BDBH)	BcT4_9846 (BDBH)	B0510_9051 (BDBH)	hypothetical protein	/	0.023022	-2.59485	0.308238	-1.2714	0.00119179	-10.815	0.00073597	-5.46	P2	/	/	/	/	/	/	/	/
Bclrg17	BofuT4_P077350.1	BofuT4_P077350.1 (BDBH)	BC1G_06736.1 (BDBH)	BcT4_112 (BDBH)	B0510_7816 (BDBH)	hypothetical protein	/	0.0126678	-2.09614	0.885021	1.07349	0.152398	-1.24868	0.0330874	1.80159	P6	NCU06390	1e-55	BDBH	hypothetical protein	/	/	/	/
Bclrg18	BofuT4_P078770.1	BofuT4_P078770.1 (BDBH)	/	/	/	predicted protein	/	0.0417961	-3.54581	0.427271	1.7847	0.353311	-1.50009	0.00691697	4.37679	P6	/	/	/	/	/	/	/	/
Bclrg19	BofuT4_P079510.1	BofuT4_P079510.1 (BDBH)	BC1G_03317.1 (BDBH)	BcT4_4231 (BDBH)	B0510_6197 (BDBH)	hypothetical protein	/	0.0280325	-2.02862	0.392343	-1.42294	0.955591	-1.00116	0.0538748	1.43741	P6	NCU08337	1e-59	BDBH	/	ANID_01127	2e-68	BDBH	/
Bclrg20	BofuT4_uP081170.1	BofuT4_uP081170.1 (BDBH)	BC1G_04592.1 (1st hit)	/	/	hypothetical protein	/	0.028594	-2.23886	0.585216	-1.16386	0.00223856	-5.54716	0.00143484	-2.86832	P2	/	/	/	/	/	/	/	/
Bclrg21	BofuT4_P083360.1	BofuT4_P083360.1 (BDBH)	BC1G_10381.1 (BDBH)	BcT4_7223 (BDBH)	B0510_8522 (BDBH)	carbohydrate-Binding Module family 18 protein	/	0.0142598	-2.00581	0.529192	-1.3915	0.306518	-1.29055	0.354201	1.13497	P6	/	/	/	/	ANID_07794	3e-07	1st hit	conserved hypothetical protein
Bclrg22	BofuT4_P085120.1	BofuT4_P085120.1 (BDBH)	BC1G_07053.1 (BDBH)	BcT4_9434 (BDBH)	B0510_7358 (BDBH)	hypothetical protein	/	0.0303785	-2.0475	0.53004	-1.35963	0.00267602	5.52745	0.00161984	8.37884	P1	NCU03873	4e-10	BDBH	/	ANID_01338	2e-13	BDBH	/
Bclrg23	BofuT4_P087080.1	BofuT4_P087080.1 (BDBH)	BC1G_09503.1 (BDBH)	BcT4_1977 (BDBH)	B0510_5115 (BDBH)	similar to cytochrome P450 monooxygenase	/	0.0187288	-2.12063	0.299797	-2.10388	0.0451813	-2.36113	0.00813753	-2.31975	P2	NCU08128	2e-72	1st hit	benzoate 4-monooxygenase cytochrome P450	ANID_07818	9e-90	1st hit	probable sterigmatocystin biosynthesis P450 monooxygenase STCF
Bclrg24	BofuT4_P094490.1	BofuT4_P094490.1 (BDBH)	BC1G_04221.1 (BDBH)	BcT4_2239 (BDBH)	B0510_2088 (BDBH)	hypothetical protein	/	0.040899	-2.03201	0.706504	-1.28057	0.694108	1.20304	0.0616091	1.9485	P6	/	/	/	/	/	/	/	/
Bclrg25	BofuT4_P110230.1	BofuT4_P110230.1 (BDBH)	BC1G_02454.1 (1st hit)	BcT4_7620 (1st hit)	B0510_7991 (1st hit)	hypothetical protein	/	0.0145861	-2.05529	0.16434	-1.40272	0.0395596	-1.55333	0.690903	-1.03707	P6	NCU09541	1e-30	BDBH	hypothetical protein	ANID_08181	3e-18	BDBH	/
Bclrg26	BofuT4_P111450.1	BofuT4_P111450.1 (BDBH)	/	BcT4_1151 (BDBH)	/	hypothetical protein	/	0.0222655	-3.08888	0.268807	-1.25703	0.0215877	1.97857	0.000926672	5.25657	P1	/	/	/	/	/	/	/	/
Bclrg27	BofuT4_uP118430.1	BofuT4_uP118430.1 (BDBH)	/	/	/	predicted protein	/	0.0318394	-2.01169	0.789821	-1.17792	0.143106	1.63676	0.00321228	2.87637	P1	/	/	/	/	/	/	/	/
Bclrg28	BofuT4_P140510.1	BofuT4_P140510.1 (BDBH)	BC1G_02416.1 (BDBH)	/	/	hypothetical protein	/	0.0136333	-2.12024	0.35436	-1.33289	0.0179236	-1.70782	0.712854	-1.06363	P6	/	/	/	/	/	/	/	/
Bclrg29	BofuT4_P150900.1	BofuT4_P150900.1 (BDBH)	BC1G_13472.1 (BDBH)	/	/	hypothetical protein	/	0.0279701	-3.29221	0.322209	-1.32947	0.0342369	1.61127	0.00517386	4.18781	P1	/	/	/	/	/	/	/	/
Bclrg30	BofuT4_P150910.1	BofuT4_P150910.1 (BDBH)	BC1G_13471.1 (BDBH)	/	/	similar to U1biquitin-specific peptidase	/	0.0136333	-2.82864	0.148885	-1.94125	0.45	-1.19078	0.26679	1.23899	P4	/	/	/	/	ANID_00078	7e-06	1st hit	conserved hypothetical protein
Bclrg31	BofuT4_uP159080.1	BofuT4_uP159080.1 (BDBH)	BC1G_13619.1 (BDBH)	/	/	hypothetical protein	/	0.0178912	-2.12022	0.1082	-1.64498	0.455672	1.08339	0.110114	1.4104	P6	/	/	/	/	/	/	/	/
Bclrg32	BofuT4_P161400.1	BofuT4_P161400.1 (BDBH)	BC1G_11835.1 (BDBH)	BcT4_6309 (BDBH)	B0510_7475 (BDBH)	similar to acid phosphatase	/	0.00238072	-2.37763	0.2312	-1.35351	0.0991522	-1.19112	0.0361144	1.48879	P6	NCU03255	1e-71	BDBH	3-phytase A	ANID_08363	2e-35	1st hit	extracellular phytase
Bclrg32	BcA1_3487_A09	/	BC1G_11835.1 (1st hit)	BcT4_6309 (1st hit)	B0510_7475 (1st hit)	/	/	0.00860674	-2.66211	0.166724	-1.43383	0.592575	-1.11168	0.00433794	1.68841	P6	/	/	/	/	/	/	/	/
Bclrg33	BofuT4_P161860.1	BofuT4_P161860.1 (BDBH)	BC1G_10514.1 (BDBH)	BcT4_6340 (BDBH)	B0510_7506 (BDBH)	similar to transcription factor Cys6	/	0.012649	-6.71859	0.423544	-1.33858	0.0022496	-12.5585	0.01274	-2.4639	P2	NCU05767	2e-20	1st hit	PRO1A C6 Zink-finger protein	/	/	/	/
Bclrg34	BofuT4_P161880.1	BofuT4_P161880.1 (BDBH)	BC1G_10515.1 (BDBH)	BcT4_6341 (BDBH)	B0510_7507 (BDBH)	hypothetical protein	/	0.0297481	-3.87782	0.0599768	-1.64868	0.00130456	-12.7596	0.00251469	-5.52723	P2	NCU17268	3e-16	BDBH	/	ANID_00021	1e-13	1st hit	/
Bclrg35	BofuT4_P161910.1	BofuT4_P161910.1 (BDBH)	BC1G_10518.1 (1st hit)	BcT4_6344 (1st hit)	B0510_7510 (1st hit)	predicted protein	/	0.0471838	-2.43009	0.517349	1.4439	0.00396153	-4.13708	0.51351	-1.21078	P8	/	/	/	/	/	/	/	/
Bclrg36	BofuT4_P162160.1	BofuT4_P162160.1 (BDBH)	BC1G_10537.1 (BDBH)	BcT4_6361 (BDBH)	B0510_7526 (BDBH)	BcSTC5, similar to sesquiterpene cyclase	BcSTC5, sesquiterpene cyclase 5	0.031926	-4.85065	0.293836	-2.16121	0.0039409	-7.61699	0.0525707	-3.29082	P2	/	/	/	/	ANID_02611	8e-15	1st hit	geranylgeranyl pyrophosphate synthase
Bclrg37	BC1G_02024.1	/	BC1G_02024.1 (BDBH)	/	/	/	/	0.0151093	-3.79849	0.0368335	-1.60548	0.00365039	-4.04549	0.027783	-1.62593	P2	/	/	/	/	/	/	/	/
Bclrg38	BC1G_03938.1	/	BC1G_03938.1 (BDBH)	/	/	/	/	0.00261798	-2.84252	0.0776306	-1.50517	0.00146499	-3.88736	0.00138943	-2.06861	P2	/	/	/	/	/	/	/	/
Bclrg39	BC1G_04820.1	/	BC1G_04820.1 (BDBH)	/	/	/	/	0.0318995	-2.43598	0.441658	-1.23876	0.37581	1.18753	0.00636849	2.39587	P6	/	/	/	/	/	/	/	/
Bclrg40	BC1G_05252.1	/	BC1G_05252.1 (BDBH)	/	/	/	/	0.0411926	-2.47531	0.123856	-1.86724	0.1974	-1.43427	0.811374	-1.05693	P4	/	/	/	/	/	/	/	/
Bclrg41	BC1G_05555.1	/	BC1G_05555.1 (BDBH)	/	/	/	/	0.049004	-2.07898	0.997119	-1.15185	0.17544	-1.86961	0.886654	-1.03134	P6	/	/	/	/	/	/	/	/
Bclrg42	BC1G_06003.1	/	BC1G_06003.1 (BDBH)	/	/	/	/	0.0299066	-2.72669	0.375977	1.4283	0.146181	-1.54288	0.00823368	2.54687	P6	/	/	/	/	/	/	/	/
Bclrg43	BC1G_06026.1	/	BC1G_06026.1 (BDBH)	/	B0510_5951 (BDBH)	pisatin demethylase	/	0.0492951	-2.01704	0.640704	-1.75505	0.009213	-8.90047	0.00385934	-7.75378	P2	NCU06327	5e-113	BDBH	benzoate 4-monooxygenase cytochrome P450	ANID_05665	3e-102	1st hit	benzoate 4-monooxygenase cytochrome P450
Bclrg44	BC1G_09438.1	/	BC1G_09438.1 (BDBH)	/	/	/	/	0.00418276	-2.28781	0.20083	-1.60725	0.202736	1.32679	0.00244004	1.95235	P6	/	/	/	/	/	/	/	/
Bclrg45	BC1G_10143.1	/	BC1G_10143.1 (1st hit)	/	/	/	/	0.0386804	-2.68946	0.348249	-1.97668	0.0556962	-2.49787	0.0393603	-1.80957	P8	/	/	/	/	/	/	/	/
Bclrg46	BC1G_10512.1	/	BC1G_10512.1 (BDBH)	BcT4_6339 (BDBH)	B0510_7505 (BDBH)	/	/	0.0102072	-4.04037	0.226198	-1.43229	0.00334341	-5.26225	0.00878348	-1.85423	P2	NCU17268	1e-25	BDBH	/	ANID_00021	5e-09	1st hit	/
Bclrg47	BC1G_10808.1	/	BC1G_10808.1 (BDBH)	/	/	/	/	0.0155155	-2.00837	0.685122	-1.14232	0.205479	-1.24374	0.037283	1.4326	P6	/	/	/	/	/	/	/	/
Bclrg48	BCexp4_CND5	/	BC1G_16062.1 (BDBH)	BcT4_10457 (BDBH)	/	BcBOT1, putative cytochrome P450	BcBOT1, cytochrome P450 [BOTRYDIAL]	0.00617806	-2.00795	0.624516	-1.88285	0.0529501	5.57083	0.0456259	5.9126	P1	/	/	/	/	/	/	/	/
Bclrg49	CL_bt4ctg_1793_002.Contig1_v5	BofuT4_P128880.1 (1st hit)	BC1G_15220.1 (BDBH)	BcT4_2819 (1st hit)	B0510_8791 (1st hit)	hypothetical protein	/	0.00245186	-2.61235	0.487713	-1.33534	0.0207235	-2.03751	0.879545	-1.02087	P8	/	/	/	/	/	/	/	/

## Sheet: 91 LIGs in KO
Gene	Gene ID Array	Gene ID T4 (URGI)	Gene ID B05.10 (BROAD)	Gene ID T4 (van Kan)	Gene ID B0510 (van Kan)	Predicted function submitted to Public database (EMBL) [Amselem et al. 2011] for BofuT4 or Protein Name for BC1G (http://www.broadinstitute.org/)	Further description	L/ D in WT		L/ D in KO		KO/ WT in D		KO/ WT in L		Profile (Figure 7)	BlastP N. crassa			Functions in N. crassa	BlastP A. nidulans			Functions in A. nidulans
								p-value FDR	Fold Change	p-value FDR	Fold Change	p-value FDR	Fold Change	p-value FDR	Fold Change		ID 1st hit	e-value		Protein Name (http://www.broadinstitute.org/)	ID 1st hit	e-value		Protein Name (http://www.broadinstitute.org/)
Bclig1	BofuT4_P000030.1	BofuT4_P000030.1 (BDBH)	BC1G_08771.1 (BDBH)	BcT4_6933 (BDBH)	B0510_2899 (BDBH)	hypothetical protein	/	0.00373019	4.10115	0.00130763	3.20754	0.395387	-1.19516	0.00133142	-1.59132	P3	/	/	/	/	ANID_11916	1e-106	BDBH	/
Bclig5	BofuT4_P002840.1	BofuT4_P002840.1 (BDBH)	BC1G_03034.1 (BDBH)	BcT4_5756 (BDBH)	B0510_2687 (BDBH)	similar to alanyl-tRNA synthetase	/	0.0389419	2.81823	0.0187557	2.04081	0.0257235	2.18339	0.0300822	1.53183	P7	NCU00535	5e-96	BDBH	alanyl-tRNA synthetase	ANID_11110	6e-49	BDBH	conserved hypothetical protein
Bclig8	BofuT4_P009250.1	BofuT4_P009250.1 (BDBH)	BC1G_12285.1 (BDBH)	/	/	similar to similar to 3-oxo-5-alpha-steroid 4-dehydrogenase	/	0.00296321	3.49523	0.00586094	2.67661	0.955342	1.00444	0.00230575	-1.33672	P3	NCU16525	5e-62	BDBH	steroid 5 alpha-reductase	ANID_10559	5e-37	BDBH	/
Bclig10	BofuT4_P009570.1	BofuT4_P009570.1 (BDBH)	BC1G_12255.1 (BDBH)	BcT4_2039 (1st hit)	B0510_1892 (1st hit)	hypothetical protein	/	0.0237626	8.52926	0.00455095	5.48825	0.787762	1.03405	0.0363895	-1.6258	P3	NCU06986	7e-49	1st hit	DUF221 domain-containing protein	ANID_00229	2e-46	1st hit	DUF221 domain-containing protein
Bclig10	BofuT4_P009580.1	BofuT4_P009580.1 (BDBH)	BC1G_12254.1 (BDBH)	BcT4_2039 (BDBH)	B0510_1892 (BDBH)	hypothetical protein	/	0.00129528	9.0828	0.0205144	4.8391	0.704509	1.13996	0.00497643	-1.7653	P3	NCU06986	1e-153	1st hit	DUF221 domain-containing protein	/	/	/	/
Bclig13	BofuT4_P012870.1	BofuT4_P012870.1 (BDBH)	BC1G_09883.1 (BDBH)	BcT4_1930 (BDBH)	B0510_5067 (BDBH)	hypothetical protein	/	0.000113255	6.01581	0.0173671	4.87532	0.0213805	-1.87847	0.00301853	-2.51415	P3	NCU07350	2e-27	BDBH	hypothetical protein	ANID_05419	1e-47	1st hit	/
Bclig14	BofuT4_uP012880.1	BofuT4_uP012880.1 (BDBH)	BC1G_09882.1 (1st hit)	BcT4_1929 (1st hit)	/	hypothetical protein	/	0.000162968	5.2472	0.0122088	6.22062	0.0174541	-2.05392	0.00809646	-1.86692	P3	/	/	/	/	/	/	/	/
Bclig14	CL_bt4ctg_0179_004.Contig1_v5	BofuT4_uP012880.1 (1st hit)	BC1G_09882.1 (BDBH)	BcT4_1929 (BDBH)	/	/	/	0.000460956	9.97005	0.0173671	6.79944	0.0632452	-1.68025	0.00751148	-2.69202	P3	/	/	/	/	/	/	/	/
Bclig17	BofuT4_P012920.1	BofuT4_P012920.1 (BDBH)	BC1G_09879.1 (BDBH)	BcT4_1928 (BDBH)	B0510_5065 (BDBH)	similar to sugar isomerase	/	0.000682527	3.20932	0.00483966	2.8194	0.952896	-1.00915	0.0279293	-1.17376	P3	NCU10063	2e-76	BDBH	sugar isomerase	ANID_01744	6e-62	BDBH	sugar isomerase
Bclig18	BofuT4_P014010.1	BofuT4_P014010.1 (BDBH)	BC1G_08283.1 (BDBH)	BcT4_8742 (BDBH)	B0510_797 (BDBH)	PHY2, histidine kinase - group VIII protein	BcPHY2, phytochrome 2	0.000764197	3.61073	0.0122644	2.06223	0.00954325	1.69622	0.578261	-1.04831	P3	/	/	/	/	/	/	/	/
Bclig19	BofuT4_P014480.1	BofuT4_P014480.1 (BDBH)	BC1G_08326.1 (BDBH)	BcT4_8764 (BDBH)	B0510_774 (BDBH)	hypothetical protein	/	0.00172818	4.48589	0.0114642	2.46365	0.00527771	2.44379	0.0569656	1.27946	P3	NCU09364	2e-51	BDBH	heat shock protein 30	ANID_07892	1e-52	BDBH	hsp30-like protein
Bclig20	BofuT4_uP014690.1	BofuT4_uP014690.1 (BDBH)	/	/	/	hypothetical protein	/	0.0222655	8.93489	0.0114642	5.40877	0.443388	1.28751	0.243831	-1.39554	P3	/	/	/	/	/	/	/	/
Bclig24	BofuT4_P017660.1	BofuT4_P017660.1 (BDBH)	BC1G_06088.1 (BDBH)	BcT4_289 (BDBH)	B0510_134 (BDBH)	similar to cyclopropane-fatty-acyl-phospholipid synthase	/	0.0126207	3.79376	0.00791145	2.28389	0.0255952	2.14489	0.0193427	1.26365	P3	NCU10144	1e-111	BDBH	SAM-dependent methyltransferase	ANID_05688	9e-15	1st hit	cyclopropane-fatty-acyl-phospholipid synthase
Bclig28	BofuT4_P020350.1	BofuT4_P020350.1 (BDBH)	BC1G_00687.1 (BDBH)	BcT4_458 (BDBH)	B0510_300 (BDBH)	similar to flavin-containing amine oxidasedehydrogenase	/	0.0484208	5.59819	0.0419679	5.02074	0.777498	1.17847	0.852446	-1.01068	P3	NCU01089	2e-136	BDBH	flavin-containing amine oxidasedehydrogenase	/	/	/	/
Bclig33	BofuT4_P026400.1	BofuT4_P026400.1 (BDBH)	BC1G_09674.1 (BDBH)	BcT4_8335 (BDBH)	B0510_9739 (BDBH)	hypothetical protein	/	0.0269976	5.16872	0.0373803	2.32468	0.112254	1.73837	0.29659	-1.34151	P3	NCU05384	1e-83	BDBH	/	ANID_01187	2e-105	BDBH	/
Bclig46	BofuT4_P036940.1	BofuT4_P036940.1 (BDBH)	BC1G_04088.1 (BDBH)	BcT4_8508 (BDBH)	B0510_4479 (BDBH)	hypothetical protein	/	0.000222274	16.0798	0.0152509	4.6789	0.526399	1.15297	0.00190207	-3.10198	P3	NCU00986	3e-32	BDBH	/	ANID_02221	8e-09	1st hit	/
Bclig49	BofuT4_P039670.1	BofuT4_P039670.1 (BDBH)	BC1G_04926.1 (BDBH)	BcT4_6390 (BDBH)	B0510_9261 (BDBH)	hypothetical protein	/	0.0011174	12.5586	0.0170639	3.77882	0.0912592	1.45118	0.0105789	-2.4755	P3	NCU06597	2e-07	BDBH	/	/	/	/	/
Bclig52	BofuT4_P043920.1	BofuT4_P043920.1 (BDBH)	BC1G_07886.1 (BDBH)	BcT4_10370 (BDBH)	B0510_7040 (BDBH)	similar to transcription factor Cys6	BcLTF5, light-responsive transcription factor 5	0.0153045	2.50549	0.0239439	2.11867	0.0246312	-1.80268	0.00230733	-2.15314	P3	NCU09205	2e-19	1st hit	vegetative asexual development-6	ANID_08636	1e-21	1st hit	C6 transcription factor
Bclig59	BofuT4_P050250.1	BofuT4_P050250.1 (BDBH)	BC1G_08242.1 (BDBH)	BcT4_5413 (BDBH)	B0510_820 (BDBH)	hypothetical protein	/	0.000184899	8.46521	0.0114642	5.52655	0.487993	1.21205	0.0227077	-1.33686	P3	/	/	/	/	/	/	/	/
Bclig238	PD0AGA5YG23CM1	/	/	/	/	/	/	0.0187288	2.37219	0.0246905	2.96212	0.00201051	3.04543	0.00321173	3.58698	P7	/	/	/	/	/	/	/	/
Bclig79	BofuT4_P064580.1	BofuT4_P064580.1 (BDBH)	BC1G_10773.1 (BDBH)	BcT4_9938 (BDBH)	B0510_9797 (BDBH)	similar to transcription factor Cys6	BcLTF4, light-responsive transcription factor 4	0.000283937	4.45045	0.00327206	3.4039	0.2456	1.13054	0.0288662	-1.20865	P3	NCU05208	3e-10	1st hit	hypothetical protein	ANID_03994	2e-39	1st hit	/
Bclig80	BofuT4_P065100.1	BofuT4_P065100.1 (BDBH)	BC1G_15557.1 (1st hit)	BcT4_9903 (1st hit)	B0510_9762 (1st hit)	hypothetical protein	/	0.00245186	2.63932	0.0114642	3.48246	0.144836	-1.33548	0.713472	-1.02872	P3	NCU01678	3e-24	1st hit	amine oxidase	ANID_01972	9e-11	1st hit	conserved hypothetical protein
Bclig81	BofuT4_P065180.1	BofuT4_P065180.1 (BDBH)	BC1G_15551.1 (BDBH)	BcT4_9899 (BDBH)	B0510_9758 (BDBH)	similar to short chain dehydrogenase/reductase	homologous to N. crassa blue light-inducible 4 (bli-4)	0.000311921	22.7893	0.00791145	7.66164	0.0430132	1.64085	0.0269068	-1.99334	P3	NCU08699	1e-105	BDBH	blue light-induced-4	ANID_10494	9e-51	BDBH	conserved hypothetical protein
Bclig82	BofuT4_P065380.1	BofuT4_P065380.1 (BDBH)	BC1G_13866.1 (BDBH)	/	/	hypothetical protein	/	0.000262658	7.07914	0.00887534	5.36228	0.0285945	1.64945	0.383475	1.16294	P3	/	/	/	/	/	/	/	/
Bclig83	BofuT4_P065390.1	BofuT4_P065390.1 (BDBH)	BC1G_13865.1 (BDBH)	BcT4_10307 (BDBH)	B0510_10221 (BDBH)	hypothetical protein	/	0.00381828	8.94444	0.00791145	5.02589	0.0825727	1.94364	0.381735	1.05855	P3	NCU05216	6e-160	BDBH	methoxy mycolic acid synthase 1	ANID_05688	3e-31	1st hit	cyclopropane-fatty-acyl-phospholipid synthase
Bclig85	BofuT4_P067640.1	BofuT4_P067640.1 (BDBH)	BC1G_13940.1 (BDBH)	BcT4_9116 (BDBH)	B0510_6647 (BDBH)	hypothetical protein	BcFRQ1, frequency-like	0.000460956	2.79944	0.00887534	2.68869	0.147854	-1.13385	0.170397	-1.17545	P3	NCU02265	5e-94	BDBH	frequency	/	/	/	/
Bclig91	BofuT4_P073870.1	BofuT4_P073870.1 (BDBH)	BC1G_05359.1 (BDBH)	BcT4_3632 (BDBH)	B0510_7229 (BDBH)	similar to DHH family protein	/	0.00245186	4.77295	0.0283517	3.71007	0.585284	-1.15363	0.0157842	-1.59649	P3	NCU06018	8e-125	BDBH	hypothetical protein	/	/	/	/
Bclig103	BofuT4_P084010.1	BofuT4_P084010.1 (BDBH)	BC1G_07526.1 (1st hit)	BcT4_3319 (1st hit)	B0510_6511 (1st hit)	hypothetical protein	/	0.0286175	4.63923	0.00887534	2.86395	0.357352	1.34127	0.146337	-1.26315	P3	NCU00788	2e-05	1st hit	hypothetical protein	ANID_05327	2e-09	1st hit	conserved hypothetical protein
Bclig103	PD0ACA19YP07FM1	BofuT4_P084010.1 (1st hit)	BC1G_07526.1 (1st hit)	BcT4_3319 (BDBH)	B0510_6511 (BDBH)	/	/	0.0032853	3.47235	0.00590871	2.42862	0.516934	1.08868	0.0309986	-1.38257	P3	/	/	/	/	/	/	/	/
Bclig105	PD0AHA10YP04CM1	BofuT4_uP084290.1 (1st hit)	BC1G_07550.1 (BDBH)	/	/	/	/	0.0108306	2.50032	0.0114642	2.21089	0.126832	1.32316	0.13386	1.15154	P3	/	/	/	/	/	/	/	/
Bclig108	BofuT4_P090540.1	BofuT4_P090540.1 (BDBH)	BC1G_14852.1 (BDBH)	BcT4_4113 (BDBH)	B0510_6316 (BDBH)	similar to MFS multidrug transporter	/	0.0106263	9.6952	0.0366745	3.36396	0.172673	1.67118	0.0917624	-1.85221	P3	NCU00306	1e-89	1st hit	MFS multidrug transporter	ANID_00732	9e-108	1st hit	MFS multidrug transporter
Bclig110	BofuT4_P092010.1	BofuT4_P092010.1 (BDBH)	BC1G_10345.1 (BDBH)	BcT4_4530 (BDBH)	B0510_6727 (BDBH)	similar to oxidoreductase	/	0.000222274	9.87617	0.0205144	4.42042	0.0447468	1.8452	0.0937553	-1.3082	P3	NCU16442	3e-40	BDBH	/	ANID_02851	3e-40	1st hit	/
Bclig111	BofuT4_P092460.1	BofuT4_P092460.1 (BDBH)	/	BcT4_9353 (BDBH)	B0510_9919 (BDBH)	similar to 2,3-diketo-5-methylthio-1-phosphopentane phosphatase	/	0.00379403	6.08884	0.00455095	2.72923	0.0175372	2.18725	0.728362	-1.04141	P3	NCU06554	4e-39	1st hit	phosphoserine phosphatase	ANID_10429	5e-42	1st hit	phosphoserine phosphatase
Bclig112	BofuT4_P093020.1	BofuT4_P093020.1 (BDBH)	/	/	/	hypothetical protein	/	0.00130041	13.9306	0.0189285	4.75031	0.0814137	1.69524	0.0333143	-1.87546	P3	/	/	/	/	/	/	/	/
Bclig113	BofuT4_P093030.1	BofuT4_P093030.1 (BDBH)	BC1G_13559.1 (BDBH)	BcT4_9321 (BDBH)	B0510_10174 (BDBH)	hypothetical protein	/	0.00238072	6.8692	0.00883618	3.11861	0.0909078	1.53716	0.0200554	-1.44512	P3	/	/	/	/	/	/	/	/
Bclig114	BofuT4_P093380.1	BofuT4_P093380.1 (BDBH)	BC1G_10449.1 (BDBH)	BcT4_9307 (BDBH)	B0510_3556 (BDBH)	hypothetical protein	/	0.0178912	4.06544	0.00791145	2.26281	0.00339887	6.39695	0.000626796	3.49435	P7	NCU10237	1e-93	BDBH	glycerophosphoryl diester phosphodiesterase	/	/	/	/
Bclig118	BofuT4_P096850.1	BofuT4_P096850.1 (BDBH)	BC1G_15404.1 (BDBH)	BcT4_2964 (BDBH)	B0510_4732 (BDBH)	hypothetical protein	BcLOV3, PAS/LOV protein 3	0.0141836	3.95049	0.00791145	3.13371	0.797559	-1.07165	0.158383	-1.37965	P3	NCU07268	8e-26	1st hit	hypothetical protein	ANID_03435	2e-15	1st hit	GATA-factor
Bclig119	BofuT4_P096880.1	BofuT4_P096880.1 (BDBH)	BC1G_15401.1 (BDBH)	BcT4_2963 (BDBH)	B0510_4731 (BDBH)	hypothetical protein	/	0.0226278	4.13736	0.0281923	4.94602	0.047446	-2.71582	0.0037563	-2.44711	P3	NCU09295	5e-41	1st hit	hypothetical protein	ANID_10196	4e-127	BDBH	conserved hypothetical protein
Bclig123	BofuT4_P103490.1	BofuT4_P103490.1 (BDBH)	BC1G_13162.1 (BDBH)	BcT4_8993 (BDBH)	B0510_9004 (BDBH)	similar to deoxyribodipyrimidine photo-lyase	BcCRY1, cryptochrome 1	0.000283937	8.45642	0.0011104	5.51818	0.0051676	1.96226	0.0766212	1.20719	P3	/	/	/	/	/	/	/	/
Bclig126	BofuT4_P104840.1	BofuT4_P104840.1 (BDBH)	BC1G_13194.1 (BDBH)	BcT4_9456 (BDBH)	B0510_7380 (BDBH)	similar to short-chain dehydrogenase/reductase SDR	/	0.0280325	3.70469	0.0160684	2.57404	0.5576	-1.29386	0.00820856	-1.84831	P3	NCU09821	3e-108	BDBH	oxidoreductase	ANID_03679	3e-130	BDBH	general stress protein 39
Bclig129	BofuT4_P107760.1	BofuT4_P107760.1 (BDBH)	BC1G_05597.1 (BDBH)	BcT4_7778 (BDBH)	B0510_9209 (BDBH)	similar to glutathione transferase omega-1	BcGST8, glutathione S-transferase 8	0.000665738	10.1749	0.023269	6.39788	0.166691	1.73341	0.957744	1.0154	P3	NCU00549	3e-52	BDBH	glutathione transferase omega-1	ANID_12298	2e-47	1st hit	glutathione transferase
Bclig131	BofuT4_P108270.1	BofuT4_P108270.1 (BDBH)	BC1G_02641.1 (BDBH)	BcT4_7747 (BDBH)	/	hypothetical protein	/	0.00160037	4.39002	0.0177562	4.0895	0.211077	1.20558	0.918194	1.05425	P3	/	/	/	/	/	/	/	/
Bclig132	BofuT4_P109220.1	BofuT4_P109220.1 (BDBH)	BC1G_02552.1 (BDBH)	BcT4_7687 (BDBH)	B0510_8057 (BDBH)	hypothetical protein	/	0.000311921	14.6603	0.00555586	5.74973	0.0564037	1.60979	0.00584079	-1.66964	P3	/	/	/	/	/	/	/	/
Bclig134	BofuT4_P109560.1	BofuT4_P109560.1 (BDBH)	/	BcT4_7664 (1st hit)	B0510_8034 (1st hit)	similar to prolyl oligopeptidase, partial sequence	/	0.000682527	7.79351	0.00791145	5.59981	0.600044	-1.11426	0.0112127	-1.69443	P3	NCU03903	5e-23	1st hit	lipase/esterase	ANID_02890	4e-21	1st hit	lipase/esterase
Bclig134	BofuT4_P109570.1	BofuT4_P109570.1 (BDBH)	BC1G_02521.1 (BDBH)	BcT4_7664 (BDBH)	B0510_8034 (BDBH)	similar to prolyl oligopeptidase, partial sequence	/	0.000184899	12.635	0.00830135	7.16036	0.86978	1.05377	0.0158877	-1.82549	P3	NCU03903	9e-55	1st hit	lipase/esterase	ANID_02890	4e-78	1st hit	lipase/esterase
Bclig137	BofuT4_P110290.1	BofuT4_P110290.1 (BDBH)	BC1G_02449.1 (BDBH)	BcT4_7616 (BDBH)	B0510_7987 (BDBH)	hypothetical protein	/	0.00181338	14.9573	0.0152728	4.03424	0.0115837	3.15103	0.297792	-1.26445	P3	NCU05040	1e-67	BDBH	hypothetical protein	ANID_11039	3e-59	BDBH	conserved hypothetical protein
Bclig138	BofuT4_uP110800.1	BofuT4_uP110800.1 (BDBH)	/	/	/	hypothetical protein	/	0.00049198	2.65303	0.0292538	2.29868	0.0512258	1.26485	0.742164	1.0575	P3	/	/	/	/	/	/	/	/
Bclig144	BofuT4_P114260.1	BofuT4_P114260.1 (BDBH)	BC1G_15059.1 (BDBH)	BcT4_2025 (BDBH)	B0510_5167 (BDBH)	similar to short-chain dehydrogenase/reductase	/	0.00617806	4.16699	0.0281923	2.26303	0.0473449	1.84303	0.64086	-1.0323	P3	NCU07434	4e-58	BDBH	/	ANID_05700	2e-80	BDBH	conserved hypothetical protein
Bclig151	BofuT4_P115820.1	BofuT4_P115820.1 (BDBH)	BC1G_10598.1 (BDBH)	BcT4_2524 (BDBH)	B0510_7262 (BDBH)	similar to short chain dehydrogenase/reductase family	/	0.00058861	5.58368	0.0373257	2.84673	0.902184	-1.01939	0.00464022	-2.14075	P3	NCU08057	2e-105	BDBH	short chain dehydrogenase/reductase	ANID_06274	1e-91	1st hit	short chain dehydrogenase/reductase
Bclig154	BofuT4_P120510.1	BofuT4_P120510.1 (BDBH)	BC1G_03556.1 (BDBH)	BcT4_9504 (BDBH)	B0510_3146 (BDBH)	similar to alcohol dehydrogenase	/	0.000918682	16.5644	0.00555586	6.6946	0.542105	-1.20704	0.000753842	-3.23434	P3	NCU11395	2e-164	BDBH	S-(hydroxymethyl)glutathione dehydrogenase	/	/	/	/
Bclig155	BofuT4_P120570.1	BofuT4_P120570.1 (BDBH)	BC1G_03562.1 (BDBH)	BcT4_9499 (BDBH)	B0510_3151 (BDBH)	similar to MNNG and nitrosoguanidine resistance protein	/	0.00180061	6.24167	0.0310544	3.2773	0.544449	-1.1864	0.000608828	-2.3175	P3	/	/	/	/	ANID_07149	1e-142	BDBH	conserved hypothetical protein
Bclig157	BofuT4_uP126210.1	BofuT4_uP126210.1 (BDBH)	/	/	/	hypothetical protein	/	0.0103076	6.28096	0.00397416	6.23962	0.360773	-1.43803	0.0155866	-1.58579	P3	/	/	/	/	/	/	/	/
Bclig158	BofuT4_P126250.1	BofuT4_P126250.1 (BDBH)	BC1G_04348.1 (BDBH)	BcT4_6779 (BDBH)	B0510_6037 (BDBH)	hypothetical protein	BcVVD1, vivid-like	0.000311921	37.4635	0.000885898	38.4595	0.650131	1.10879	0.972643	1.00566	P3	NCU03967	8e-33	1st hit	vivid	ANID_03435	2e-39	1st hit	GATA-factor
Bclig163	BofuT4_P132710.1	BofuT4_P132710.1 (BDBH)	BC1G_03483.1 (BDBH)	BcT4_9547 (BDBH)	B0510_3103 (BDBH)	similar to NAD-dependent epimerase/dehydratase	/	0.000283937	14.4242	0.00239187	5.23626	0.015476	1.7119	0.00577346	-1.76273	P3	NCU08549	6e-26	BDBH	UDP-galactose 4-epimerase	ANID_06398	2e-17	BDBH	UDP-galactose 4-epimerase
Bclig166	BofuT4_P136110.1	BofuT4_P136110.1 (BDBH)	BC1G_01851.1 (BDBH)	/	/	hypothetical protein	/	0.0106263	2.41528	0.00694018	2.47142	0.176562	1.21829	0.114761	1.20534	P3	NCU16402	7e-46	BDBH	hypothetical protein	ANID_07594	5e-08	1st hit	DUF636 domain-containing protein
Bclig167	BofuT4_P136120.1	BofuT4_P136120.1 (BDBH)	BC1G_01852.1 (BDBH)	BcT4_8212 (BDBH)	B0510_1762 (BDBH)	similar to oxidoreductase	/	0.000113255	10.2903	0.00397416	6.95262	0.0489807	1.56196	0.510311	1.02021	P3	NCU10010	3e-18	1st hit	hypothetical protein	ANID_02404	1e-06	1st hit	DUF1295 domain-containing protein
Bclig172	BofuT4_P139250.1	BofuT4_P139250.1 (BDBH)	BC1G_12555.1 (BDBH)	BcT4_3960 (BDBH)	B0510_3997 (BDBH)	hypothetical protein	/	0.00539164	40.0229	0.0239439	2.15209	0.001086	83.0917	0.0138486	4.16137	P7	/	/	/	/	/	/	/	/
Bclig183	BofuT4_P151270.1	BofuT4_P151270.1 (BDBH)	BC1G_12346.1 (BDBH)	BcT4_7445 (BDBH)	B0510_3743 (BDBH)	hypothetical protein	/	0.000184899	12.4695	0.0261455	3.89195	0.0967343	1.57428	0.0048286	-2.18881	P3	/	/	/	/	ANID_02221	2e-66	BDBH	/
Bclig185	BofuT4_P153320.1	BofuT4_P153320.1 (BDBH)	BC1G_16235.1 (BDBH)	BcT4_4646 (BDBH)	B0510_3230 (BDBH)	hypothetical protein	/	0.00122085	15.7959	0.0114642	6.59055	0.0314557	2.63101	0.657781	1.05492	P3	NCU06125	7e-12	BDBH	/	/	/	/	/
Bclig190	BofuT4_P159010.1	BofuT4_P159010.1 (BDBH)	BC1G_13624.1 (BDBH)	BcT4_1588 (BDBH)	B0510_6795 (BDBH)	similar to MFS sugar transporter	/	0.00379403	7.8739	0.0114642	3.40394	0.199963	1.43921	0.00607863	-1.71679	P3	NCU00821	3e-44	1st hit	sugar transporter	ANID_04148	3e-57	1st hit	sugar transporter
Bclig191	BofuT4_uP159560.1	BofuT4_uP159560.1 (BDBH)	/	/	/	hypothetical protein	/	0.00049198	5.54332	0.00586094	2.92884	0.0769251	1.34843	0.00382718	-1.48251	P3	/	/	/	/	/	/	/	/
Bclig192	BofuT4_P159580.1	BofuT4_P159580.1 (BDBH)	BC1G_08145.1 (1st hit)	BcT4_1617 (1st hit)	B0510_6824 (1st hit)	hypothetical protein	BcCRY2, cryptochrome 2	0.000203607	17.5921	0.0101475	5.12808	0.00234339	4.83275	0.0669673	1.3554	P3	NCU00582	3e-34	1st hit	cryptochrome	/	/	/	/
Bclig192	BofuT4_P159590.1	BofuT4_P159590.1 (BDBH)	BC1G_08145.1 (BDBH)	BcT4_1617 (BDBH)	B0510_6824 (BDBH)	hypothetical protein	BcCRY2, cryptochrome 2	0.000311921	17.8974	0.00810974	3.82308	0.00206932	6.47314	0.00992693	1.3335	P3	NCU00582	2e-74	BDBH	cryptochrome	ANID_00387	4e-23	1st hit	deoxyribodipyrimidine photo-lyase Phr1
Bclig194	BofuT4_P163470.1	BofuT4_P163470.1 (BDBH)	BC1G_13906.1 (BDBH)	BcT4_5016 (BDBH)	B0510_1211 (BDBH)	BOP2, G protein-coupled receptor : Microbial opsin	BOP2, opsin 2 [RETINAL]	0.000184899	14.0392	0.0439039	2.07907	0.00144809	4.18407	0.0131844	-1.6724	P3	NCU01735	9e-45	BDBH	hypothetical protein	ANID_03361	3e-22	1st hit	opsin
Bclig196	BofuT4_P163490.1	BofuT4_P163490.1 (BDBH)	BC1G_13908.1 (BDBH)	BcT4_5018 (BDBH)	B0510_1209 (BDBH)	BcPHS1, similar to phytoene synthase	BcPHS1, phytoene synthase [RETINAL]	0.00180061	8.07622	0.00555586	4.4865	0.577414	1.13416	0.00212189	-1.70136	P3	NCU00585	4e-166	BDBH	albino-2	/	/	/	/
Bclig196	PD0ABA37YD18FM1	BofuT4_P163490.1 (1st hit)	/	BcT4_5018 (1st hit)	B0510_1209 (1st hit)	/	/	0.00188252	6.34896	0.00730373	6.89585	0.48836	-1.16099	0.396675	-1.16585	P3	/	/	/	/	/	/	/	/
Bclig198	BC1G_00097.1	BofuT4_P049180.1 (BDBH)	BC1G_00097.1 (BDBH)	BcT4_5337 (BDBH)	B0510_893 (BDBH)	conserved hypothetical protein	/	0.0282919	2.98735	0.0160684	2.31366	0.967541	-1.04512	0.0861019	-1.38254	P3	NCU09173	5e-126	BDBH	hypothetical protein	ANID_04673	0	BDBH	conserved hypothetical protein
Bclig199	BC1G_01494.1	/	BC1G_01494.1 (BDBH)	/	/	/	/	0.000113255	4.35502	0.00397416	4.23502	0.50049	1.06537	0.665906	-1.03276	P3	/	/	/	/	/	/	/	/
Bclig200	BC1G_01495.1	/	BC1G_01495.1 (1st hit)	/	/	/	/	0.00181338	9.36783	0.0329842	4.04356	0.276777	1.31512	0.0238301	-2.02308	P3	/	/	/	/	/	/	/	/
Bclig201	BC1G_01841.1	/	BC1G_01841.1 (BDBH)	/	/	/	/	0.00489816	7.44374	0.0252882	4.93328	0.231968	1.47182	0.730376	-1.10923	P3	/	/	/	/	/	/	/	/
Bclig202	BC1G_01853.1	/	BC1G_01853.1 (BDBH)	/	/	/	/	0.00122538	5.76638	0.00555586	4.61481	0.27544	1.24786	0.528413	-1.05928	P3	/	/	/	/	/	/	/	/
Bclig205	BC1G_02642.1	/	BC1G_02642.1 (BDBH)	/	/	predicted protein	/	0.0281732	4.28895	0.0310544	3.84718	0.573565	-1.32084	0.0627126	-1.54715	P3	/	/	/	/	/	/	/	/
Bclig208	BC1G_05751.1	/	BC1G_05751.1 (BDBH)	/	/	/	/	0.00180061	2.27925	0.0313405	2.04765	0.260606	1.15289	0.973539	1.00204	P3	/	/	/	/	/	/	/	/
Bclig209	BC1G_05752.1	/	BC1G_05752.1 (BDBH)	/	/	/	/	0.0115688	2.39338	0.00455095	2.64793	0.737278	-1.06029	0.994579	-1.00281	P3	/	/	/	/	/	/	/	/
Bclig212	BC1G_10149.1	/	BC1G_10149.1 (BDBH)	BcT4_9864 (BDBH)	B0510_9069 (BDBH)	/	/	0.00379403	2.75558	0.0205144	2.64469	0.0105376	-1.87029	0.00523083	-1.95105	P3	NCU06584	6e-23	BDBH	/	ANID_02162	9e-15	BDBH	conserved hypothetical protein
Bclig213	BC1G_10774.1	BofuT4_P064570.1 (BDBH)	BC1G_10774.1 (BDBH)	BcT4_9939 (BDBH)	B0510_9798 (BDBH)	hypothetical protein similar to enoyl reductase	/	0.0178679	2.65698	0.00887534	2.82733	0.64784	-1.12848	0.256209	-1.11618	P3	NCU05887	5e-14	1st hit	/	ANID_01030	2e-105	BDBH	zinc-binding oxidoreductase
Bclig217	BC1G_12108.1	/	BC1G_12108.1 (BDBH)	/	/	/	/	0.000708645	2.38195	0.0317234	2.05004	0.375115	1.12871	0.52027	-1.06195	P3	NCU05591	2e-13	1st hit	ABC transporter CDR4	ANID_09344	2e-13	1st hit	ABC transporter CDR4
Bclig218	BC1G_14536.1	/	BC1G_14536.1 (BDBH)	/	/	/	/	0.00539261	2.8654	0.0114642	2.43647	0.00391003	3.12276	0.000646797	2.6022	P7	/	/	/	/	/	/	/	/
Bclig219	BC1G_14765.1	/	BC1G_14765.1 (BDBH)	BcT4_4942 (BDBH)	B0510_3524 (BDBH)	dihydroflavonol-4-reductase	/	0.00905846	3.57437	0.0125399	2.41292	0.0658342	1.54649	0.951887	-1.00063	P3	NCU03358	2e-81	1st hit	ketoreductase	ANID_05977	8e-85	1st hit	ketoreductase
Bclig224	BC1G_15836.1	/	BC1G_15836.1 (BDBH)	BcT4_10401 (BDBH)	B0510_10395 (BDBH)	hypothetical protein similar to monooxygenase	BcBOA8, FAD-binding domain [BOA gene cluster]	0.00569144	6.00105	0.0208836	5.36157	0.00697926	5.43207	0.00140884	4.72444	P7	NCU09669	1e-29	1st hit	hypothetical protein	ANID_11206	6e-78	1st hit	monooxygenase
Bclig228	CL_bt4exctg_0022_001.Contig1_v5	/	/	BcT4_5771 (BDBH)	B0510_2703 (BDBH)	/	B0510_2703 - pyridoxamine 5'-phosphate oxidase	0.000882372	16.8229	0.00555586	4.60037	0.0485456	1.81977	0.00242095	-2.07811	P3	/	/	/	/	/	/	/	/
Bclig229	PD0AGA8YF16CM1	/	/	BcT4_10452 (BDBH)	B0510_10388 (BDBH)	/	B0510_10388 - GNAT acetyltransferase	0.0197516	3.37059	0.00590871	2.00928	0.0162963	2.31452	0.0396817	1.3369	P3	/	/	/	/	/	/	/	/
Bclig232	CL_bt4ctg_1541_008.Contig1_v5	/	/	/	/	/	/	0.0376587	3.00565	0.03821	2.63834	0.00599483	3.6523	0.00675132	3.11451	P7	/	/	/	/	/	/	/	/
Bclig239	CL_bt4ctg_0831_002.Contig1_v5	/	/	/	/	/	/	0.000260528	3.86874	0.00791145	2.00126	0.0257636	1.25754	0.00294284	-1.59717	P3	/	/	/	/	/	/	/	/
Bclig241	BcA1_3496_E19	/	/	/	/	/	/	0.012969	7.47193	0.0173671	3.26534	0.136008	1.74226	0.0802904	-1.37611	P3	/	/	/	/	/	/	/	/
Bclig242	AL114594	/	/	/	/	/	/	0.00180061	3.81478	0.0363403	2.5155	0.877004	1.04187	0.0207463	-1.49638	P3	/	/	/	/	/	/	/	/
Bclig244	PD0ABA6YJ11FM1	/	/	/	/	/	/	0.00421297	13.9929	0.0102934	4.93695	0.0482028	2.16153	0.194139	-1.37783	P3	/	/	/	/	/	/	/	/
Bclig245	BofuT4_P020150.1	BofuT4_P020150.1 (BDBH)	BC1G_00711.1 (BDBH)	BcT4_440 (BDBH)	B0510_282 (BDBH)	similar to oxidoreductase	/	0.0735691	2.59747	0.0348076	5.05363	0.370901	1.47735	0.00683913	2.77088	P9	NCU08784	7e-16	1st hit	hypothetical protein	ANID_07074	1e-29	1st hit	conserved hypothetical protein
Bclig246	BofuT4_P036360.1	BofuT4_P036360.1 (BDBH)	BC1G_04022.1 (BDBH)	BcT4_8472 (BDBH)	B0510_4441 (BDBH)	similar to transcription factor Zn, C2H2	/	0.00245186	1.6953	0.0373257	2.24786	0.0463083	-1.483	0.210469	-1.11189	P3	NCU02713	1e-13	BDBH	conidial separation-1	ANID_01251	0.0001	1st hit	C2H2 transcription factor
Bclig247	BofuT4_P076250.1	BofuT4_P076250.1 (BDBH)	BC1G_08838.1 (BDBH)	BcT4_3411 (BDBH)	B0510_8169 (BDBH)	hypothetical protein	/	0.0275979	1.96187	0.0177315	2.92683	0.0451726	-1.75561	0.105629	-1.15951	P3	NCU10010	3e-68	BDBH	hypothetical protein	ANID_02404	3e-07	1st hit	DUF1295 domain-containing protein
Bclig248	BofuT4_P110650.1	BofuT4_P110650.1 (BDBH)	BC1G_05769.1 (BDBH)	BcT4_1204 (BDBH)	B0510_4115 (BDBH)	hypothetical protein	/	0.00379403	1.8009	0.00887534	2.00285	0.00599483	1.52341	0.00256285	1.64764	P7	/	/	/	/	/	/	/	/
Bclig249	BofuT4_P138240.1	BofuT4_P138240.1 (BDBH)	BC1G_07264.1 (BDBH)	BcT4_4013 (BDBH)	B0510_4051 (BDBH)	similar to oxidoreductase molybdopterin binding domain-containing protein	BcSOX1, sulfite oxidase 1	0.128097	2.02695	0.0339123	2.68963	0.0366713	-2.43416	0.042571	-1.8037	P2	/	/	/	/	ANID_08058	5e-39	1st hit	sulfite oxidase
Bclig250	BofuT4_P139270.1	BofuT4_P139270.1 (BDBH)	/	/	/	hypothetical protein	/	0.145652	1.69935	0.0199133	2.1603	0.0184316	1.91952	0.00776975	2.43573	P1	/	/	/	/	/	/	/	/
Bclig251	BofuT4_P155320.1	BofuT4_P155320.1 (BDBH)	BC1G_11011.1 (BDBH)	BcT4_3532 (BDBH)	B0510_8690 (BDBH)	similar to Hsp70 family protein	/	0.74636	-1.19472	0.0490999	3.39426	0.170491	-1.92773	0.0820867	2.07696	P9	NCU01499	9e-51	1st hit	hypothetical protein	ANID_02646	5e-121	1st hit	conserved hypothetical protein
Bclig252	CL_bt4ctg_0580_001.Contig1_v5	BofuT4_uP042270.1 (1st hit)	BC1G_01540.1 (BDBH)	BcT4_7980 (1st hit)	B0510_1537 (1st hit)	/	/	0.922653	-1.01901	0.0122088	2.02579	0.0310742	2.07795	0.895361	-1.03542	P9	/	/	/	/	/	/	/	/
Bclig253	CL_bt4ctg_1334_018.Contig1_v5	BofuT4_P098780.1 (1st hit)	BC1G_15343.1 (1st hit)	/	/	/	/	0.155894	2.29836	0.0261455	2.2063	0.0464991	2.31389	0.6013	1.15922	P3	/	/	/	/	/	/	/	/
Bclig254	CL_bt4ctg_0179_006.Contig1_v5	/	/	/	/	/	/	0.055851	5.56696	0.0189285	3.22377	0.301851	1.64593	0.521397	-1.06204	P3	/	/	/	/	/	/	/	/

## Sheet: 22 LRGs in KO
Gene	Gene ID Array	Gene ID T4 (URGI)	Gene ID B05.10 (BROAD)	Gene ID T4 (van Kan)	Gene ID B0510 (van Kan)	Predicted function submitted to Public database (EMBL) [Amselem et al. 2011] for BofuT4 or Protein Name for BC1G (http://www.broadinstitute.org/)	Further description	L/ D in WT		L/ D in KO		KO/ WT in D		KO/ WT in L		Profile (Figure 7)	BlastP N. crassa			Functions in N. crassa	BlastP A. nidulans			Functions in A. nidulans
								p-value FDR	Fold Change	p-value FDR	Fold Change	p-value FDR	Fold Change	p-value FDR	Fold Change		ID 1st hit	e-value		Protein Name (http://www.broadinstitute.org/)	ID 1st hit	e-value		Protein Name (http://www.broadinstitute.org/)
Bclrg10	BofuT4_P051840.1	BofuT4_P051840.1 (BDBH)	BC1G_06520.1 (BDBH)	BcT4_590 (BDBH)	B0510_430 (BDBH)	similar to MFS monocarboxylate transporter	/	0.00489816	-2.4281	0.0273451	-2.05817	0.0389782	1.43472	0.00571284	1.75488	P6	NCU05045	7e-119	1st hit	MFS monocarboxylate transporter	ANID_12405	5e-138	1st hit	MFS monocarboxylate transporter
Bclrg12	BofuT4_P055460.1	BofuT4_P055460.1 (BDBH)	BC1G_09971.1 (BDBH)	BcT4_1790 (BDBH)	B0510_4932 (BDBH)	similar to amino acid transporter	/	0.00140252	-3.97978	0.03821	-3.28156	0.00119179	-14.8845	0.00038028	-12.4215	P2	NCU00765	2e-47	1st hit	amino acid permease-2	/	/	/	/
Bclrg50	BofuT4_uP004930.1	BofuT4_uP004930.1 (BDBH)	/	/	/	hypothetical protein	/	0.100258	-2.62283	0.00397416	-2.255	0.266096	1.36531	0.0389427	1.68177	P6	/	/	/	/	/	/	/	/
Bclrg51	BofuT4_P008550.1	BofuT4_P008550.1 (BDBH)	BC1G_03894.1 (BDBH)	BcT4_2098 (BDBH)	B0510_1948 (BDBH)	hypothetical protein	/	0.080337	-1.96232	0.0141697	-2.02058	0.0407036	-1.90878	0.00431878	-1.91213	P8	/	/	/	/	/	/	/	/
Bclrg52	BofuT4_P035980.1	BofuT4_P035980.1 (BDBH)	BC1G_03991.1 (BDBH)	BcT4_8446 (BDBH)	B0510_4415 (BDBH)	glycoside hydrolase family 53 protein	/	0.216507	-1.48218	0.0419679	-2.01881	0.337792	1.21612	0.730792	-1.11301	P4	NCU00972	3e-65	1st hit	arabinogalactan endo-1,4-beta-galactosidase	ANID_05727	2e-71	1st hit	endo-beta-1,4-galactanase
Bclrg53	BofuT4_P043000.1	BofuT4_P043000.1 (BDBH)	BC1G_01617.1 (BDBH)	BcT4_8019 (BDBH)	B0510_1497 (BDBH)	PGX, glycoside hydrolase family 28 protein	/	0.494527	-1.16345	0.0490999	-2.12182	0.00121132	8.40679	0.00121238	4.56369	P1	NCU06961	6e-63	BDBH	glycosylhydrolase family 28-2	/	/	/	/
Bclrg54	BofuT4_uP061160.1	BofuT4_uP061160.1 (BDBH)	BC1G_02074.1 (BDBH)	/	/	hypothetical protein	/	0.273822	1.29081	0.0490999	-2.47527	0.00977922	3.37887	0.580161	1.0611	P10	/	/	/	/	/	/	/	/
Bclrg55	BofuT4_P062500.1	BofuT4_P062500.1 (BDBH)	BC1G_06369.1 (BDBH)	BcT4_6605 (BDBH)	B0510_9334 (BDBH)	carbohydrate esterase family 5 protein	/	0.735491	-1.19347	0.026984	-3.24748	0.026248	2.70206	0.839351	1.03922	P10	NCU09664	6e-05	1st hit	acetylxylan esterase	ANID_10346	2e-30	1st hit	cutinase
Bclrg56	BofuT4_P062770.1	BofuT4_P062770.1 (BDBH)	BC1G_06394.1 (1st hit)	BcT4_6591 (1st hit)	B0510_9347 (1st hit)	hypothetical protein	/	0.234215	-1.22759	0.0373803	-2.00575	0.00872732	-1.99886	0.00109339	-3.13553	P2	NCU01754	3e-37	1st hit	alcohol dehydrogenase-1	ANID_02286	3e-40	1st hit	alcohol dehydrogenase III
Bclrg57	BofuT4_P073630.1	BofuT4_P073630.1 (BDBH)	BC1G_05383.1 (BDBH)	BcT4_3646 (BDBH)	B0510_7214 (BDBH)	hypothetical protein	/	0.953822	-1.05264	0.0366745	-3.29504	0.006133	5.00209	0.152353	1.63722	P1	/	/	/	/	/	/	/	/
Bclrg58	BofuT4_P102110.1	BofuT4_P102110.1 (BDBH)	/	BcT4_4556 (BDBH)	B0510_6752 (BDBH)	similar to GNAT family acetyltransferase	/	0.731678	-1.36066	0.0471318	-2.88893	0.335066	1.4554	0.686003	-1.42863	P10	NCU08413	3e-05	1st hit	/	ANID_03344	2e-21	1st hit	GNAT family acetyltransferase
Bclrg59	BofuT4_P107720.1	BofuT4_P107720.1 (BDBH)	BC1G_05594.1 (BDBH)	BcT4_7781 (BDBH)	B0510_9206 (BDBH)	similar to phthalate transporter	/	0.0599776	-1.62705	0.0419679	-2.00529	0.369898	1.12567	0.724179	-1.06903	P4	NCU00803	1e-156	BDBH	MFS transporter	/	/	/	/
Bclrg60	BofuT4_P108600.1	BofuT4_P108600.1 (BDBH)	BC1G_02612.1 (1st hit)	/	/	similar to MFS mdr transporter, partial sequence	/	0.0926694	-2.02758	0.0432885	-2.21952	0.0282856	-2.11318	0.0113386	-2.26305	P2	NCU06040	4e-19	1st hit	hypothetical protein	ANID_08340	2e-24	1st hit	conserved hypothetical protein
Bclrg61	BofuT4_uP116220.1	BofuT4_uP116220.1 (BDBH)	/	/	/	hypothetical protein	/	0.195546	1.56883	0.0419679	-2.36152	0.018574	2.98667	0.100718	-1.2115	P10	/	/	/	/	/	/	/	/
Bclrg62	BofuT4_uP131510.1	BofuT4_uP131510.1 (BDBH)	BC1G_06842.1 (BDBH)	/	/	hypothetical protein	/	0.055851	-1.81067	0.0114642	-2.37899	0.00873124	2.05845	0.018795	1.59954	P1	/	/	/	/	/	/	/	/
Bclrg63	BofuT4_P132010.1	BofuT4_P132010.1 (BDBH)	BC1G_06795.1 (BDBH)	BcT4_3269 (BDBH)	B0510_6461 (BDBH)	similar to nmrA-like family protein	/	0.48888	-3.12845	0.0273451	-4.59353	0.0495077	4.87706	0.00256388	3.54797	P1	NCU09169	2e-29	1st hit	NmrA family transcriptional regulator	ANID_04608	2e-26	1st hit	NmrA family transcriptional regulator
Bclrg64	BofuT4_P147390.1	BofuT4_P147390.1 (BDBH)	BC1G_10855.1 (BDBH)	/	/	hypothetical protein	/	0.232345	-2.24274	0.00791145	-2.29465	0.0332818	2.71977	0.0254387	2.8188	P1	/	/	/	/	/	/	/	/
Bclrg65	BofuT4_P162730.1	BofuT4_P162730.1 (BDBH)	BC1G_12189.1 (BDBH)	BcT4_4960 (BDBH)	B0510_1267 (BDBH)	similar to MFS sugar transporter	/	0.208518	-2.89479	0.0373803	-3.66933	0.0132393	-7.836	0.00802199	-9.60266	P2	NCU08114	4e-130	BDBH	cellodextrin transport-2	/	/	/	/
Bclrg66	BofuT4_P163080.1	BofuT4_P163080.1 (BDBH)	BC1G_12225.1 (BDBH)	BcT4_4986 (BDBH)	B0510_1241 (BDBH)	similar to arylsulfatase	/	0.101175	-1.74907	0.0313224	-2.13462	0.0614821	-1.29891	0.148962	-1.54165	P4	NCU08364	2e-21	1st hit	choline sulfatase	/	/	/	/
Bclrg67	BC1G_00238.1	BofuT4_P047760.1 (BDBH)	BC1G_00238.1 (BDBH)	BcT4_5252 (BDBH)	B0510_978 (BDBH)	solute carrier family 2	/	0.290878	-1.48307	0.0326278	-2.30343	0.0320488	-2.00935	0.00696426	-3.00214	P2	NCU06138	1e-51	1st hit	quinate permease	ANID_01109	0	1st hit	sugar transporter
Bclrg68	B3BC_116_233_B08	/	/	/	/	/	/	0.231456	-3.043	0.0168469	-2.7224	0.139961	1.96539	0.0190761	2.29789	P1	/	/	/	/	/	/	/	/
Bclrg69	PD0ACA3YG01FM1	BofuT4_P085260.1 (1st hit)	BC1G_07038.1 (1st hit)	BcT4_9422 (1st hit)	/	/	/	0.0654523	-2.26164	0.033727	-2.03803	0.034663	1.79288	0.0163196	2.03862	P1	/	/	/	/	/	/	/	/

## Sheet: 1905 genes with KO effect
Gene	Gene ID Array	Gene ID T4 (URGI)	Gene ID B05.10 (BROAD)	Gene ID T4 (van Kan)	Gene ID B0510 (van Kan)	Predicted function submitted to Public database (EMBL) [Amselem et al. 2011] for BofuT4 or Protein Name for BC1G (http://www.broadinstitute.org/)	Further description	L/ D in WT		L/ D in KO		KO/ WT in D		KO/ WT in L		Profile (Figure 7)	BlastP N. crassa			Functions in N. crassa	BlastP A. nidulans			Functions in A. nidulans
								p-value FDR	Fold Change	p-value FDR	Fold Change	p-value FDR	Fold Change	p-value FDR	Fold Change		ID 1st hit	e-value		Protein Name (http://www.broadinstitute.org/)	ID 1st hit	e-value		Protein Name (http://www.broadinstitute.org/)
Bcltf1g1	BofuT4_P000100.1	BofuT4_P000100.1 (BDBH)	/	BcT4_6940 (BDBH)	/	hypothetical protein	/	0.301616	1.42121	0.345967	-1.39031	0.0391017	2.36778	0.283608	1.22339	P7	/	/	/	/	/	/	/	/
Bcltf1g2	BofuT4_P000820.1	BofuT4_P000820.1 (BDBH)	BC1G_08702.1 (BDBH)	BcT4_6988 (BDBH)	B0510_2843 (BDBH)	similar to MFS sugar transporter	/	0.851382	-1.03333	0.259544	-1.5095	0.00268357	4.39549	0.00693825	3.00404	P1	NCU01868	1e-102	1st hit	MFS maltose permease MalP	ANID_07866	2e-130	1st hit	maltose permease
Bcltf1g3	BofuT4_P000830.1	BofuT4_P000830.1 (BDBH)	BC1G_08700.1 (BDBH)	BcT4_6989 (BDBH)	B0510_2842 (BDBH)	hypothetical protein	/	0.505818	1.31566	0.728034	-1.14428	0.228097	-1.37751	0.044819	-2.06774	P5	/	/	/	/	/	/	/	/
Bcltf1g4	BofuT4_P001310.1	BofuT4_P001310.1 (BDBH)	BC1G_14398.1 (BDBH)	BcT4_7024 (BDBH)	B0510_2806 (BDBH)	similar to D-amino acid oxidase	BcDAO1, D-amino acid oxidase 2	0.357877	-1.3018	0.656164	-1.25216	0.0163223	-2.84627	0.0136725	-2.61069	P2	NCU06558	1e-122	BDBH	D-amino-acid oxidase	ANID_00174	2e-149	BDBH	D-amino acid oxidase
Bcltf1g5	BofuT4_P001330.1	BofuT4_P001330.1 (BDBH)	BC1G_14400.1 (BDBH)	BcT4_7025 (BDBH)	B0510_2805 (BDBH)	similar to FAD binding domain protein	/	0.0680245	-1.6776	0.994273	1.00532	0.00264191	-2.51311	0.0500911	-1.49633	P8	NCU09163	9e-52	BDBH	hypothetical protein	ANID_10930	8e-47	BDBH	predicted protein
Bcltf1g6	BofuT4_P001430.1	BofuT4_P001430.1 (BDBH)	BC1G_15641.1 (BDBH)	BcT4_7030 (BDBH)	B0510_8293 (BDBH)	similar to prolyl oligopeptidase	/	0.367724	-1.39169	0.579457	-1.17	0.00224643	7.93486	0.0006126	9.72752	P1	/	/	/	/	/	/	/	/
Bcltf1g7	BofuT4_P001500.1	BofuT4_P001500.1 (BDBH)	BC1G_15646.1 (BDBH)	BcT4_7034 (BDBH)	B0510_8297 (BDBH)	hypothetical protein	/	0.948582	-1.15059	0.462378	-1.30726	0.0420695	-4.33959	0.00896888	-5.13578	P2	/	/	/	/	/	/	/	/
Bcltf1g8	BofuT4_P001710.1	BofuT4_P001710.1 (BDBH)	BC1G_07485.1 (BDBH)	BcT4_7047 (1st hit)	B0510_8310 (1st hit)	similar to cytochrome P450 monooxygenase	/	0.614951	-1.13415	0.220525	-1.28549	0.00271728	3.20831	0.00267226	2.98329	P1	NCU04234	3e-34	1st hit	hypothetical protein	ANID_01748	1e-44	1st hit	conserved hypothetical protein
Bcltf1g9	BofuT4_uP001720.1	BofuT4_uP001720.1 (BDBH)	BC1G_07484.1 (1st hit)	/	/	hypothetical protein	/	0.921468	-1.06871	0.427999	-1.37754	0.00984986	4.09517	0.0220178	3.32373	P1	/	/	/	/	/	/	/	/
Bcltf1g10	BofuT4_P001750.1	BofuT4_P001750.1 (BDBH)	BC1G_07484.1 (1st hit)	BcT4_7048 (BDBH)	B0510_8311 (BDBH)	hypothetical protein	/	0.140195	1.66913	0.730882	1.07864	0.0203593	2.62934	0.00683913	1.63943	P1	/	/	/	/	/	/	/	/
Bcltf1g11	BofuT4_P001760.1	BofuT4_P001760.1 (BDBH)	BC1G_07483.1 (BDBH)	BcT4_7049 (BDBH)	B0510_8312 (BDBH)	similar to secretory lipase 1 precursor	/	0.810977	1.05331	0.748245	-1.23298	0.0189955	3.26304	0.0233534	2.59826	P1	/	/	/	/	ANID_01799	7e-130	BDBH	secretory lipase
Bcltf1g12	BofuT4_P002010.1	BofuT4_P002010.1 (BDBH)	BC1G_07461.1 (1st hit)	/	/	hypothetical protein	/	0.984132	-1.00001	0.591386	-1.18553	0.015262	-1.90193	0.00294698	-2.16891	P2	/	/	/	/	/	/	/	/
Bcltf1g12	SCL_bt4ctg_0016_bt4ctg_0017.Contig1_v5	BofuT4_P002010.1 (1st hit)	BC1G_07461.1 (BDBH)	/	/	/	/	0.858988	-1.20443	0.217903	-1.53687	0.0601745	-3.19625	0.00499749	-4.17915	P2	/	/	/	/	/	/	/	/
Bcltf1g13	BofuT4_P002070.1	BofuT4_P002070.1 (BDBH)	BC1G_07458.1 (BDBH)	BcT4_7070 (BDBH)	B0510_8333 (BDBH)	similar to MFS multidrug transporter	/	0.0667812	-2.05582	0.22254	-1.3758	0.00130801	-7.21256	0.00190207	-4.89821	P2	NCU00728	2e-28	1st hit	hypothetical protein	/	/	/	/
Bcltf1g14	BofuT4_P002140.1	BofuT4_P002140.1 (BDBH)	BC1G_07448.1 (BDBH)	BcT4_7076 (BDBH)	B0510_8339 (BDBH)	hypothetical protein	/	0.605456	-1.40469	0.0461496	-1.91077	0.0143532	4.36176	0.00365456	3.18805	P1	/	/	/	/	ANID_08265	2e-17	BDBH	/
Bcltf1g15	BofuT4_uP002150.1	BofuT4_uP002150.1 (BDBH)	/	/	/	predicted protein	/	0.358854	1.182	0.0724777	-1.89135	0.00374633	3.24748	0.0238273	1.48107	P10	/	/	/	/	/	/	/	/
Bcltf1g16	BofuT4_P002220.1	BofuT4_P002220.1 (BDBH)	BC1G_07441.1 (BDBH)	BcT4_7081 (BDBH)	B0510_8344 (BDBH)	BcNRPS1, nonribosomal peptide synthetase	BcNRPS1, nonribosomal peptide synthetase	0.54014	-1.47775	0.339021	-1.2665	0.105979	1.89553	0.0338021	2.15129	P1	NCU07119	1e-54	1st hit	nonribosomal peptide synthase 2	ANID_07884	1e-86	1st hit	amino acid adenylation
Bcltf1g17	BofuT4_uP002520.1	BofuT4_uP002520.1 (BDBH)	/	/	/	hypothetical protein	/	0.0729986	1.95663	0.660897	1.09646	0.286864	-1.23461	0.00973479	-2.2674	P5	/	/	/	/	/	/	/	/
Bcltf1g18	BofuT4_P002560.1	BofuT4_P002560.1 (BDBH)	BC1G_07408.1 (BDBH)	/	/	glycoside hydrolase family 5 protein	/	0.698519	1.15465	0.574512	-1.12042	0.0463249	-2.66599	0.0037563	-3.55085	P2	NCU03914	3e-10	1st hit	glucan 1,3-beta-glucosidase	ANID_04052	1e-17	1st hit	glucan 1,3-beta-glucosidase
Bcltf1g19	BofuT4_P002650.1	BofuT4_P002650.1 (BDBH)	BC1G_07402.1 (BDBH)	BcT4_7105 (BDBH)	B0510_8370 (BDBH)	similar to MFS multidrug transporter	/	0.087354	1.72342	0.702357	1.19429	0.011268	3.17616	0.021245	2.23966	P1	NCU00754	2e-68	1st hit	multidrug resistant protein	/	/	/	/
Bcltf1g20 / Bclig4	BofuT4_P002800.1	BofuT4_P002800.1 (BDBH)	BC1G_03037.1 (BDBH)	BcT4_5759 (BDBH)	B0510_2690 (BDBH)	similar to flavin-binding monooxygenase-like protein	/	0.000818653	4.06007	0.214725	1.6825	0.0965125	-1.44386	0.00159088	-3.6365	P5	/	/	/	/	/	/	/	/
Bcltf1g21 / Bclig5	BofuT4_P002840.1	BofuT4_P002840.1 (BDBH)	BC1G_03034.1 (BDBH)	BcT4_5756 (BDBH)	B0510_2687 (BDBH)	similar to alanyl-tRNA synthetase	/	0.0389419	2.81823	0.0187557	2.04081	0.0257235	2.18339	0.0300822	1.53183	P7	NCU00535	5e-96	BDBH	alanyl-tRNA synthetase	ANID_11110	6e-49	BDBH	conserved hypothetical protein
Bcltf1g22	BofuT4_P002850.1	BofuT4_P002850.1 (BDBH)	BC1G_03033.1 (BDBH)	BcT4_5755 (BDBH)	B0510_2686 (BDBH)	hypothetical protein	/	0.125094	1.80808	0.67537	1.23177	0.0214591	5.22857	0.00354693	3.68744	P1	NCU02903	9e-25	1st hit	/	ANID_03395	7e-27	1st hit	/
Bcltf1g23 / Bclig6	BofuT4_uP003220.1	BofuT4_uP003220.1 (BDBH)	BC1G_02998.1 (BDBH)	/	/	hypothetical protein	/	0.0106263	2.26727	0.140774	1.39364	0.235855	-1.21707	0.00157054	-2.0677	P5	/	/	/	/	/	/	/	/
Bcltf1g24	BofuT4_uP003420.1	BofuT4_uP003420.1 (BDBH)	/	/	/	predicted protein	/	0.194298	-1.52957	0.223091	-1.38444	0.0159084	2.31865	0.00382106	2.64008	P1	/	/	/	/	/	/	/	/
Bcltf1g25	BofuT4_P003560.1	BofuT4_P003560.1 (BDBH)	BC1G_02966.1 (BDBH)	BcT4_5709 (BDBH)	B0510_2641 (BDBH)	hypothetical protein	BcLCC6, laccase 6	0.0374033	-1.5601	0.439814	-1.27162	0.00537986	-2.06872	0.0346457	-1.64701	P2	NCU00526	1e-61	1st hit	Lcc1	ANID_05397	8e-67	1st hit	laccase
Bcltf1g25	PD0AEA3YB09CM1	BofuT4_P003560.1 (1st hit)	BC1G_02966.1 (1st hit)	BcT4_5709 (1st hit)	B0510_2641 (1st hit)	/	/	0.0584755	-2.23576	0.356964	-1.49638	0.0278311	-2.55478	0.035418	-1.66536	P2	/	/	/	/	/	/	/	/
Bcltf1g26	BofuT4_uP003770.1	BofuT4_uP003770.1 (BDBH)	/	/	/	predicted protein	/	0.140116	-2.66943	0.613983	1.12776	0.0257636	-2.88685	0.738863	1.04114	P8	/	/	/	/	/	/	/	/
Bcltf1g27	BofuT4_P003830.1	BofuT4_P003830.1 (BDBH)	BC1G_02945.1 (BDBH)	BcT4_5694 (BDBH)	B0510_2626 (BDBH)	similar to O-methyltransferase	/	0.632977	-1.18385	0.895273	1.00459	0.00914561	6.1662	0.006117	7.18303	P1	NCU10075	5e-57	1st hit	hypothetical protein	ANID_05415	1e-73	1st hit	conserved hypothetical protein
Bcltf1g28	BofuT4_P003950.1	BofuT4_P003950.1 (BDBH)	BC1G_02936.1 (BDBH)	BcT4_5687 (BDBH)	B0510_2619 (BDBH)	cutA, cutinase A	BccutA, cutinase A	0.552944	1.38877	0.993734	-1.00794	0.00679729	6.37928	0.00685862	4.3744	P1	NCU09664	4e-09	1st hit	acetylxylan esterase	ANID_10346	7e-40	1st hit	cutinase
Bcltf1g29	BofuT4_P004670.1	BofuT4_P004670.1 (BDBH)	BC1G_14178.1 (BDBH)	BcT4_5642 (BDBH)	B0510_2574 (BDBH)	hypothetical protein	/	0.7036	-1.16783	0.310646	-1.15896	0.0114827	2.73659	0.00598176	2.64293	P1	NCU09314	0.0002	BDBH	/	ANID_10507	1e-05	1st hit	conserved hypothetical protein
Bcltf1g30	BofuT4_uP004680.1	BofuT4_uP004680.1 (BDBH)	/	/	/	predicted protein	/	0.327435	-1.4676	0.12471	-1.36505	0.00801436	3.10465	0.00488988	3.46614	P1	/	/	/	/	/	/	/	/
Bcltf1g31	BofuT4_uP004810.1	BofuT4_uP004810.1 (BDBH)	/	/	/	hypothetical protein	/	0.512472	-1.1298	0.385517	-1.43146	0.027165	2.13163	0.00831808	1.71967	P1	/	/	/	/	/	/	/	/
Bcltf1g32	BofuT4_P004870.1	BofuT4_P004870.1 (BDBH)	BC1G_14161.1 (BDBH)	BcT4_5631 (BDBH)	B0510_2563 (BDBH)	hypothetical protein	/	0.487458	-1.45157	0.35388	-2.02825	0.0489534	2.76556	0.251182	2.07441	P1	/	/	/	/	ANID_04846	2e-06	BDBH	/
Bcltf1g33	BofuT4_P004880.1	BofuT4_P004880.1 (BDBH)	/	/	/	hypothetical protein	/	0.349197	-1.51772	0.256808	-2.23036	0.0497806	2.92598	0.0550573	2.05433	P1	/	/	/	/	/	/	/	/
Bcltf1g33	PD0ABA3YJ15FM1	BofuT4_P004880.1 (1st hit)	/	/	/	/	/	0.106537	-3.40684	0.269612	-2.35655	0.410033	1.51436	0.0319784	2.33773	P1	/	/	/	/	/	/	/	/
Bcltf1g34	BofuT4_P004950.1	BofuT4_P004950.1 (BDBH)	BC1G_14153.1 (BDBH)	BcT4_5629 (BDBH)	B0510_2561 (BDBH)	protease acp1	BcACP1, acid protease 1	0.550077	-1.1455	0.686606	1.09182	0.00741973	-2.49871	0.00826985	-1.92934	P2	NCU05584	1e-14	BDBH	hypothetical protein	ANID_07515	4e-100	BDBH	aspergillopepsin
Bcltf1g35	BofuT4_P005060.1	BofuT4_P005060.1 (BDBH)	BC1G_11990.1 (BDBH)	BcT4_5620 (BDBH)	B0510_2552 (BDBH)	hypothetical protein	/	0.27452	1.89145	0.156525	-3.55892	0.0482028	3.81812	0.203626	-1.71997	P7	/	/	/	/	/	/	/	/
Bcltf1g36	BofuT4_uP005140.1	BofuT4_uP005140.1 (BDBH)	BC1G_11986.1 (BDBH)	BcT4_5618 (BDBH)	B0510_2550 (BDBH)	hypothetical protein	/	0.407955	1.84126	0.659138	1.14402	0.0414471	3.34927	0.079223	2.11797	P1	NCU01391	9e-05	BDBH	/	/	/	/	/
Bcltf1g37	BofuT4_uP005500.1	BofuT4_uP005500.1 (BDBH)	BC1G_11950.1 (1st hit)	BcT4_5597 (1st hit)	B0510_2528 (1st hit)	hypothetical protein	/	0.818714	-1.12869	0.878935	-1.06212	0.00364999	-9.19665	0.00222143	-8.67356	P2	/	/	/	/	/	/	/	/
Bcltf1g38	BofuT4_P005510.1	BofuT4_P005510.1 (BDBH)	BC1G_11950.1 (1st hit)	BcT4_5597 (1st hit)	B0510_2528 (1st hit)	hypothetical protein	/	0.709671	-1.07659	0.581216	-1.27615	0.00234339	-5.18078	0.00206831	-5.66478	P2	/	/	/	/	/	/	/	/
Bcltf1g38	SCL_bt4ctg_0070_bt4ctg_0071.Contig1_v5	BofuT4_P005510.1 (1st hit)	BC1G_11950.1 (BDBH)	BcT4_5597 (BDBH)	B0510_2528 (BDBH)	/	/	0.816348	1.06013	0.827011	-1.08937	0.00182101	-6.40701	0.00403076	-7.21287	P2	/	/	/	/	/	/	/	/
Bcltf1g39	BofuT4_P005530.1	BofuT4_P005530.1 (BDBH)	BC1G_11948.1 (BDBH)	/	/	hypothetical protein	/	0.450857	1.29952	0.928358	-1.01271	0.00223732	3.58157	0.0105304	2.70698	P1	NCU17268	6e-12	1st hit	/	ANID_00021	5e-07	1st hit	/
Bcltf1g40	BofuT4_P005550.1	BofuT4_P005550.1 (BDBH)	BC1G_11946.1 (BDBH)	BcT4_5594 (BDBH)	B0510_2525 (BDBH)	hypothetical protein	/	0.271905	1.3629	0.957399	1.00075	0.0132393	3.07635	0.00464355	2.20086	P1	NCU17270	3e-19	BDBH	hypothetical protein	ANID_08625	2e-51	1st hit	conserved hypothetical protein
Bcltf1g41	BofuT4_P005560.1	BofuT4_P005560.1 (BDBH)	BC1G_11945.1 (BDBH)	BcT4_5593 (BDBH)	B0510_2524 (BDBH)	hypothetical protein	/	0.276522	1.35261	0.974258	1.00447	0.011119	2.61305	0.00894996	1.86964	P1	/	/	/	/	/	/	/	/
Bcltf1g42	BofuT4_P005580.1	BofuT4_P005580.1 (BDBH)	BC1G_11942.1 (1st hit)	/	/	hypothetical protein	/	0.184499	1.32329	0.555846	1.12119	0.00235168	3.30828	0.00150024	2.7723	P1	/	/	/	/	/	/	/	/
Bcltf1g43	PD0ADA5YJ18CM1	/	BC1G_11942.1 (BDBH)	/	/	/	/	0.55184	1.09643	0.423544	1.06128	0.00242029	2.13501	0.00162054	2.01041	P1	/	/	/	/	/	/	/	/
Bcltf1g44	BofuT4_P005780.1	BofuT4_P005780.1 (BDBH)	BC1G_13668.1 (BDBH)	/	/	hypothetical protein	/	0.146206	-2.55942	0.808796	-1.20039	0.382022	1.50088	0.0112381	3.30325	P1	/	/	/	/	/	/	/	/
Bcltf1g45	BofuT4_P005880.1	BofuT4_P005880.1 (BDBH)	BC1G_13657.1 (BDBH)	BcT4_5570 (BDBH)	B0510_2500 (BDBH)	hypothetical protein	/	0.905959	-1.05714	0.217415	-1.21846	0.0200735	-2.36295	0.0101236	-2.78781	P2	NCU06905	4e-17	1st hit	tetrahydroxynaphthalene reductase-2 reductase	ANID_05318	3e-24	1st hit	tyrocidine synthetase 1
Bcltf1g46	BofuT4_P005990.1	BofuT4_P005990.1 (BDBH)	BC1G_13645.1 (BDBH)	BcT4_5561 (BDBH)	B0510_2491 (BDBH)	glycoside hydrolase family 11 protein	/	0.909269	1.0387	0.928474	-1.0023	0.0635833	-8.35904	0.0183992	-9.11937	P2	NCU07225	2e-40	1st hit	glycosylhydrolase 11-2	ANID_03613	3e-57	1st hit	xylanase
Bcltf1g47	BofuT4_P006490.1	BofuT4_P006490.1 (BDBH)	BC1G_07797.1 (BDBH)	BcT4_5524 (BDBH)	B0510_2454 (BDBH)	hypothetical protein	/	0.547497	-1.54308	0.243521	-1.75444	0.0474456	2.8917	0.0303465	2.64725	P1	NCU03767	7e-69	BDBH	mitochondrial chaperone bcs1	ANID_07549	1e-54	1st hit	conserved hypothetical protein
Bcltf1g47	BofuT4_P006500.1	BofuT4_P006500.1 (BDBH)	BC1G_07797.1 (1st hit)	BcT4_5524 (1st hit)	B0510_2454 (1st hit)	hypothetical protein	/	0.266329	-1.67574	0.0432721	-1.6785	0.0207792	2.49547	0.0114972	2.52226	P1	NCU03767	0.0001	1st hit	mitochondrial chaperone bcs1	/	/	/	/
Bcltf1g48	BofuT4_P006600.1	BofuT4_P006600.1 (BDBH)	BC1G_07788.1 (BDBH)	BcT4_5520 (BDBH)	B0510_2450 (BDBH)	hypothetical protein	/	0.356368	-1.23834	0.970557	-1.01224	0.0698696	1.74635	0.000779166	2.21489	P1	NCU09520	0.0001	1st hit	hypothetical protein	ANID_09048	3e-08	1st hit	conserved hypothetical protein
Bcltf1g49	BofuT4_P006810.1	BofuT4_P006810.1 (BDBH)	BC1G_07769.1 (BDBH)	/	/	hypothetical protein	/	0.852812	-1.0425	0.599701	-1.16498	0.00274484	-3.27941	0.00317716	-3.46544	P2	/	/	/	/	/	/	/	/
Bcltf1g50	BofuT4_P006820.1	BofuT4_P006820.1 (BDBH)	BC1G_07768.1 (BDBH)	BcT4_5508 (BDBH)	B0510_2438 (BDBH)	carbohydrate esterase family 1 protein	/	0.479524	-1.32296	0.404305	-1.3501	0.0122023	-3.21744	0.0095145	-3.13537	P2	NCU00710	4e-72	BDBH	acetyl xylan esterase	ANID_06093	2e-83	BDBH	acetylxylan esterase
Bcltf1g51	BofuT4_P006930.1	BofuT4_P006930.1 (BDBH)	BC1G_07758.1 (BDBH)	BcT4_5503 (BDBH)	B0510_2433 (BDBH)	similar to DNA helicase	/	0.0977208	1.5787	0.475429	-1.25657	0.0130722	2.55224	0.0586546	1.3031	P7	NCU11409	3e-136	BDBH	ATP-dependent RNA helicase chl-1	ANID_10414	2e-160	BDBH	DEAD_2 domain-containing protein
Bcltf1g52	BofuT4_P006990.1	BofuT4_P006990.1 (BDBH)	BC1G_07752.1 (BDBH)	BcT4_5498 (BDBH)	B0510_2428 (BDBH)	similar to NRPS-like enzyme	/	0.0376587	-1.55046	0.106544	-2.23682	0.00121132	10.4412	0.000646797	7.82631	P1	NCU05000	3e-138	1st hit	hypothetical protein	ANID_02064	8e-163	1st hit	conserved hypothetical protein
Bcltf1g53	BofuT4_P007080.1	BofuT4_P007080.1 (BDBH)	/	/	/	hypothetical protein	/	0.925732	-1.00296	0.591386	1.26557	0.398247	1.59448	0.0187362	2.02335	P1	/	/	/	/	/	/	/	/
Bcltf1g54	BofuT4_uP007130.1	BofuT4_uP007130.1 (BDBH)	/	/	/	hypothetical protein	/	0.29505	-1.23875	0.356964	1.28654	0.00759352	-2.5148	0.0120929	-1.60691	P2	/	/	/	/	/	/	/	/
Bcltf1g55	BofuT4_P007460.1	BofuT4_P007460.1 (BDBH)	/	/	/	hypothetical protein	/	0.554384	-1.10803	0.498238	1.28283	0.0139976	-2.49839	0.0163675	-1.78709	P2	/	/	/	/	/	/	/	/
Bcltf1g56	BofuT4_P007640.1	BofuT4_P007640.1 (BDBH)	BC1G_03803.1 (1st hit)	BcT4_2161 (BDBH)	B0510_2009 (BDBH)	similar to GPI anchored dioxygenase	/	0.291645	-2.11447	0.504437	-1.43955	0.0169159	-5.75765	0.0322844	-3.93154	P2	NCU01849	5e-40	1st hit	extracellular dioxygenase	ANID_07161	1e-43	1st hit	extracellular dioxygenase
Bcltf1g56	BC1G_03803.1	BofuT4_P007640.1 (1st hit)	BC1G_03803.1 (BDBH)	BcT4_2161 (1st hit)	B0510_2009 (1st hit)	/	/	0.267012	-1.9704	0.221867	-1.51232	0.00386937	-6.29495	0.0301052	-5.00679	P2	NCU01849	1e-20	1st hit	extracellular dioxygenase	ANID_05398	8e-20	1st hit	/
Bcltf1g57	BofuT4_P007710.1	BofuT4_P007710.1 (BDBH)	BC1G_03813.1 (BDBH)	BcT4_2154 (BDBH)	B0510_2002 (BDBH)	similar to oxalate decarboxylase	/	0.525447	1.39954	0.401525	-2.40057	0.647706	-1.3945	0.0139181	-4.54597	P2	NCU00865	4e-96	1st hit	oxalate decarboxylase oxdC	/	/	/	/
Bcltf1g58	BofuT4_uP007850.1	BofuT4_uP007850.1 (BDBH)	BC1G_03825.1 (BDBH)	BcT4_2144 (1st hit)	B0510_1992 (1st hit)	hypothetical protein	/	0.99993	1.06018	0.657746	-1.19504	0.0456998	2.13726	0.106732	1.70522	P1	/	/	/	/	/	/	/	/
Bcltf1g59	BofuT4_P007990.1	BofuT4_P007990.1 (BDBH)	BC1G_03841.1 (BDBH)	/	/	hypothetical protein	/	0.568654	1.16376	0.828593	1.06847	0.00548295	-4.11941	0.0013726	-4.43506	P2	NCU01697	5e-40	BDBH	/	ANID_04338	3e-40	BDBH	/
Bcltf1g60	BofuT4_P008060.1	BofuT4_P008060.1 (BDBH)	BC1G_03849.1 (BDBH)	/	B0510_1975 (BDBH)	hypothetical protein	/	0.501045	1.10369	0.973825	-1.01373	0.00594598	-3.99467	0.00330135	-4.33497	P2	NCU01699	2e-51	BDBH	/	ANID_04815	4e-12	1st hit	/
Bcltf1g61	BofuT4_P008320.1	BofuT4_P008320.1 (BDBH)	BC1G_03873.1 (BDBH)	/	/	similar to sugar transporter	/	0.157117	-1.79492	0.253617	-1.47112	0.00271278	-6.36697	0.00254319	-5.40507	P2	NCU00821	3e-87	1st hit	sugar transporter	ANID_09169	9e-105	1st hit	major facilitator superfamily transporter protein
Bcltf1g62	BofuT4_P008370.1	BofuT4_P008370.1 (BDBH)	BC1G_03878.1 (BDBH)	BcT4_2111 (BDBH)	B0510_1959 (BDBH)	predicted protein	/	0.349405	1.24135	0.609929	-1.28414	0.00407229	4.7742	0.00403076	3.13776	P1	/	/	/	/	/	/	/	/
Bcltf1g63	BofuT4_P008380.1	BofuT4_P008380.1 (BDBH)	BC1G_03878.1 (1st hit)	BcT4_2110 (BDBH)	B0510_1959 (1st hit)	hypothetical protein	/	0.164338	2.4168	0.738541	-1.31022	0.0246689	4.50753	0.268257	1.44004	P7	/	/	/	/	/	/	/	/
Bcltf1g64	BofuT4_P008470.1	BofuT4_P008470.1 (BDBH)	BC1G_03886.1 (BDBH)	BcT4_2105 (BDBH)	B0510_1954 (BDBH)	similar to prolyl oligopeptidase	/	0.212552	-1.39042	0.0889711	-1.53437	0.00593769	2.35566	0.00598438	2.23795	P1	NCU00292	1e-25	1st hit	cholinesterase	ANID_07521	4e-150	1st hit	carboxylesterase
Bcltf1g65	BofuT4_P008510.1	BofuT4_P008510.1 (BDBH)	BC1G_03890.1 (BDBH)	BcT4_2103 (BDBH)	B0510_1952 (BDBH)	similar to MFS monocarboxylate transporter	/	0.96755	1.01865	0.217859	-1.91344	0.0336865	2.26426	0.431569	1.18272	P10	NCU05045	5e-103	1st hit	MFS monocarboxylate transporter	ANID_08934	7e-162	BDBH	conserved hypothetical protein
Bcltf1g66	BofuT4_P008650.1	BofuT4_P008650.1 (BDBH)	BC1G_03903.1 (BDBH)	BcT4_2092 (BDBH)	B0510_1942 (BDBH)	hypothetical protein	/	0.477246	-1.15119	0.518193	-1.34178	0.0187751	2.34339	0.0155355	2.09608	P1	NCU09760	2e-35	1st hit	hypothetical protein	ANID_08300	4e-46	1st hit	conserved hypothetical protein
Bcltf1g67	BofuT4_P008710.1	BofuT4_P008710.1 (BDBH)	BC1G_03907.1 (BDBH)	BcT4_2088 (BDBH)	B0510_1938 (BDBH)	hypothetical protein	/	0.698629	-1.17445	0.937329	-1.0902	0.00124656	66.8955	0.000114092	73.9778	P1	/	/	/	/	/	/	/	/
Bcltf1g68	BofuT4_P008810.1	BofuT4_P008810.1 (BDBH)	BC1G_03918.1 (BDBH)	/	/	predicted protein	/	0.396542	-1.31132	0.798264	-1.14612	0.0148179	3.05453	0.00444194	3.58798	P1	/	/	/	/	/	/	/	/
Bcltf1g69	BofuT4_P008820.1	BofuT4_P008820.1 (BDBH)	BC1G_03919.1 (BDBH)	BcT4_2083 (BDBH)	B0510_1933 (BDBH)	hypothetical protein	/	0.0311075	-1.57674	0.883889	-1.07808	0.0669045	1.85028	0.0133136	2.80152	P1	/	/	/	/	/	/	/	/
Bcltf1g70	PD0AFA15YO06CM1	/	BC1G_03919.1 (1st hit)	/	/	/	/	0.396899	-1.187	0.983936	1.0236	0.00188222	4.6317	0.00212189	5.82477	P1	/	/	/	/	/	/	/	/
Bcltf1g71	BofuT4_P008910.1	BofuT4_P008910.1 (BDBH)	BC1G_03929.1 (BDBH)	BcT4_2076 (BDBH)	B0510_1926 (BDBH)	hypothetical protein	/	0.841969	1.0526	0.982294	1.00616	0.015262	3.04287	0.00302268	3.02312	P1	/	/	/	/	/	/	/	/
Bcltf1g72	BofuT4_P008920.1	BofuT4_P008920.1 (BDBH)	BC1G_03930.1 (BDBH)	BcT4_2075 (BDBH)	B0510_1925 (BDBH)	hypothetical protein	/	0.873658	-1.07929	0.597004	-1.41478	0.0146124	4.366	0.00397439	3.53523	P1	NCU09494	9e-69	1st hit	/	/	/	/	/
Bcltf1g73 / Bclrg2	BofuT4_uP008970.1	BofuT4_uP008970.1 (BDBH)	BC1G_03936.1 (BDBH)	/	/	predicted protein	/	0.0178215	-2.06095	0.731188	-1.11082	0.00566367	-2.76397	0.037716	-1.49479	P8	/	/	/	/	/	/	/	/
Bcltf1g74	BofuT4_P009040.1	BofuT4_P009040.1 (BDBH)	BC1G_12303.1 (BDBH)	BcT4_2070 (BDBH)	B0510_1920 (BDBH)	hypothetical protein	/	0.916388	-1.04537	0.460719	-1.75675	0.00828407	7.77693	0.00646587	4.91348	P1	/	/	/	/	/	/	/	/
Bcltf1g75 / Bclig9	BofuT4_P009260.1	BofuT4_P009260.1 (BDBH)	BC1G_12284.1 (BDBH)	BcT4_2055 (BDBH)	B0510_1908 (BDBH)	similar to MIP family channel protein	/	0.016481	3.26766	0.112362	1.97248	0.00165786	12.5153	0.000608828	7.6697	P1	NCU08052	1e-74	1st hit	aquaporin	ANID_10902	5e-87	1st hit	aquaporin
Bcltf1g76	BofuT4_P009630.1	BofuT4_P009630.1 (BDBH)	BC1G_12249.1 (BDBH)	BcT4_2035 (BDBH)	B0510_1888 (BDBH)	similar to prolyl oligopeptidase	/	0.716767	-1.31864	0.0633877	-1.41541	0.0033755	14.565	0.00116696	14.5138	P1	NCU01839	4e-22	1st hit	carboxylesterase	/	/	/	/
Bcltf1g77	BofuT4_P009660.1	BofuT4_P009660.1 (BDBH)	BC1G_12684.1 (BDBH)	BcT4_9575 (BDBH)	B0510_7017 (BDBH)	hypothetical protein	/	0.788654	-1.03061	0.888766	-1.03293	0.00234339	-2.47629	0.00145484	-2.50974	P2	NCU01896	3e-72	1st hit	hypothetical protein	/	/	/	/
Bcltf1g78	BofuT4_uP009710.1	BofuT4_uP009710.1 (BDBH)	BC1G_12691.1 (1st hit)	BcT4_9580 (1st hit)	B0510_7012 (1st hit)	hypothetical protein	/	0.995996	-1.00895	0.29885	-1.61297	0.0737365	-1.48435	0.0259997	-2.3446	P2	/	/	/	/	/	/	/	/
Bcltf1g79	BofuT4_P009800.1	BofuT4_P009800.1 (BDBH)	BC1G_12699.1 (BDBH)	BcT4_9586 (BDBH)	B0510_7006 (BDBH)	hypothetical protein	/	0.394704	1.37073	0.420603	-1.21306	0.00206932	8.7216	0.00209271	4.95631	P1	/	/	/	/	/	/	/	/
Bcltf1g80	BofuT4_uP009870.1	BofuT4_uP009870.1 (BDBH)	BC1G_12710.1 (BDBH)	/	/	hypothetical protein	/	0.159242	1.25349	0.360863	1.5165	0.0412005	-2.04469	0.0111959	-1.74789	P2	/	/	/	/	/	/	/	/
Bcltf1g81	BofuT4_P009880.1	BofuT4_P009880.1 (BDBH)	/	BcT4_9588 (BDBH)	B0510_7003 (BDBH)	hypothetical protein	/	0.0926694	1.27211	0.182055	1.60855	0.00510959	-3.21824	0.000629304	-2.60974	P2	/	/	/	/	/	/	/	/
Bcltf1g82	BofuT4_P009890.1	BofuT4_P009890.1 (BDBH)	BC1G_12711.1 (BDBH)	/	/	hypothetical protein	/	0.243818	1.20555	0.588224	1.19412	0.00717981	-3.05466	0.00116696	-3.20318	P2	/	/	/	/	/	/	/	/
Bcltf1g83	BofuT4_P009910.1	BofuT4_P009910.1 (BDBH)	BC1G_12713.1 (BDBH)	BcT4_9590 (BDBH)	B0510_7001 (BDBH)	hypothetical protein	/	0.246192	1.44774	0.956372	1.00621	0.112091	-1.62408	0.00598601	-2.42661	P2	/	/	/	/	/	/	/	/
Bcltf1g84	BofuT4_P009990.1	BofuT4_P009990.1 (BDBH)	BC1G_12720.1 (BDBH)	BcT4_9596 (BDBH)	B0510_6995 (BDBH)	similar to transcription factor Cys6	/	0.337637	1.84807	0.498573	1.18052	0.0170223	2.91821	0.102106	1.86109	P1	NCU03728	3e-40	1st hit	hypothetical protein	ANID_09050	2e-22	1st hit	conserved hypothetical protein
Bcltf1g85	BofuT4_P010110.1	BofuT4_P010110.1 (BDBH)	BC1G_12732.1 (BDBH)	BcT4_9603 (BDBH)	B0510_6988 (BDBH)	hypothetical protein	/	0.890133	-1.03065	0.748245	-1.22252	0.0379985	2.39886	0.0646666	2.1067	P1	/	/	/	/	/	/	/	/
Bcltf1g86	BofuT4_P010140.1	BofuT4_P010140.1 (BDBH)	BC1G_12736.1 (BDBH)	BcT4_9605 (BDBH)	B0510_6986 (BDBH)	hypothetical protein	/	0.983765	-1.04074	0.806358	-1.14966	0.006133	6.17544	0.00051194	5.89585	P1	/	/	/	/	/	/	/	/
Bcltf1g87	BofuT4_P010150.1	BofuT4_P010150.1 (BDBH)	BC1G_12737.1 (BDBH)	BcT4_9606 (BDBH)	/	similar to transcription factor Cys6	/	0.460689	1.49222	0.772049	-1.21676	0.00545839	12.8108	0.00488005	7.47621	P1	NCU02787	0.0002	1st hit	hypothetical protein	ANID_09292	4e-35	BDBH	conserved hypothetical protein
Bcltf1g88	BofuT4_P010160.1	BofuT4_P010160.1 (BDBH)	BC1G_12738.1 (BDBH)	BcT4_9607 (BDBH)	B0510_6985 (BDBH)	similar to MFS multidrug transporter	/	0.830914	1.10585	0.828065	-1.08476	0.00762767	6.11413	0.00349265	5.1062	P1	NCU09640	9e-62	1st hit	MFS toxin efflux pump	/	/	/	/
Bcltf1g89	BofuT4_uP010170.1	BofuT4_uP010170.1 (BDBH)	BC1G_12739.1 (1st hit)	/	/	hypothetical protein	/	0.44731	1.28443	0.910637	1.04357	0.00180833	6.11027	0.00336936	5.13936	P1	/	/	/	/	/	/	/	/
Bcltf1g90	BofuT4_P010180.1	BofuT4_P010180.1 (BDBH)	BC1G_12739.1 (BDBH)	/	/	hypothetical protein	/	0.207885	1.53137	0.822133	-1.09994	0.0033755	7.67502	0.00238073	4.8087	P1	/	/	/	/	/	/	/	/
Bcltf1g91	BofuT4_P010190.1	BofuT4_P010190.1 (BDBH)	BC1G_12740.1 (BDBH)	BcT4_9608 (BDBH)	B0510_6984 (BDBH)	similar to FAD binding domain protein	/	0.114778	1.69114	0.386939	-1.23674	0.0187566	2.33947	0.377313	1.11785	P7	NCU01123	7e-57	1st hit	hypothetical protein	ANID_06876	1e-94	1st hit	oxidoreductase
Bcltf1g92	BofuT4_P010200.1	BofuT4_P010200.1 (BDBH)	BC1G_12741.1 (BDBH)	BcT4_9609 (BDBH)	B0510_6983 (BDBH)	hypothetical protein	/	0.440435	1.41647	0.689217	1.16579	0.106958	-2.24655	0.0143835	-2.70861	P2	NCU05840	1e-49	BDBH	hypothetical protein	/	/	/	/
Bcltf1g93	BofuT4_P010280.1	BofuT4_P010280.1 (BDBH)	BC1G_08354.1 (BDBH)	BcT4_9612 (BDBH)	B0510_6980 (BDBH)	similar to sedolisin	/	0.1511	1.2947	0.445356	1.33087	0.0126867	-2.62313	0.00256285	-2.45312	P2	NCU08418	4e-52	1st hit	tripeptidyl-peptidase	/	/	/	/
Bcltf1g94	BofuT4_P010340.1	BofuT4_P010340.1 (BDBH)	BC1G_08360.1 (BDBH)	BcT4_9617 (BDBH)	B0510_6975 (BDBH)	hypothetical protein	/	0.988347	1.01603	0.926688	-1.07855	0.042345	-4.70019	0.0303041	-5.40162	P2	/	/	/	/	/	/	/	/
Bcltf1g95	BofuT4_P010370.1	BofuT4_P010370.1 (BDBH)	BC1G_08362.1 (BDBH)	BcT4_9619 (BDBH)	B0510_6973 (BDBH)	carbohydrate esterase family 16 protein	/	0.175652	1.76911	0.633843	1.08262	0.0143532	-2.48388	0.00303932	-4.24967	P2	NCU09416	9e-69	1st hit	cellulose-binding GDSL lipase/acylhydrolase	ANID_06422	6e-66	1st hit	fungal cellulose binding domain-containing protein
Bcltf1g96	BofuT4_P010380.1	BofuT4_P010380.1 (BDBH)	BC1G_08363.1 (BDBH)	/	/	hypothetical protein	/	0.58309	1.39253	0.450504	-1.90072	0.362705	-1.73079	0.0131094	-4.4271	P2	NCU07776	5e-05	1st hit	anchored cell wall protein-5	/	/	/	/
Bcltf1g97	BofuT4_P010420.1	BofuT4_P010420.1 (BDBH)	BC1G_08366.1 (BDBH)	BcT4_9620 (BDBH)	B0510_6972 (BDBH)	similar to 3-oxoacyl-(acyl-carrier-protein) reductase	/	0.285488	-1.65465	0.762002	-1.17922	0.132563	1.73342	0.0490238	2.4957	P1	NCU03332	1e-31	1st hit	3-oxoacyl-(acyl-carrier-protein) reductase	ANID_00574	1e-37	1st hit	3-oxoacyl-(acyl-carrier-protein) reductase
Bcltf1g98	BofuT4_P010470.1	BofuT4_P010470.1 (BDBH)	BC1G_08372.1 (BDBH)	BcT4_9624 (BDBH)	B0510_6968 (BDBH)	glycoside hydrolase family 51 protein	/	0.90254	-1.05713	0.587414	1.14087	0.0123124	-2.65366	0.00598803	-2.25689	P2	NCU02343	2e-149	BDBH	alpha-L-arabinofuranosidase 2	ANID_09520	4e-86	1st hit	alpha-N-arabinofuranosidase A
Bcltf1g99	BofuT4_uP011250.1	BofuT4_uP011250.1 (BDBH)	BC1G_12335.1 (BDBH)	/	/	hypothetical protein	/	0.391449	1.35517	0.318363	-1.36022	0.0253019	2.38215	0.219754	1.31326	P7	/	/	/	/	/	/	/	/
Bcltf1g100	BofuT4_P011260.1	BofuT4_P011260.1 (BDBH)	BC1G_12336.1 (BDBH)	/	/	hypothetical protein	/	0.726536	-1.10802	0.796269	-1.39996	0.0404609	4.01589	0.0105443	3.32317	P1	/	/	/	/	/	/	/	/
Bcltf1g101	BofuT4_P011330.1	BofuT4_P011330.1 (BDBH)	BC1G_02106.1 (BDBH)	BcT4_758 (BDBH)	B0510_601 (BDBH)	similar to phosphoribosyl transferase domain protein	/	0.387723	-2.88675	0.145742	-1.51228	0.0166175	-17.5613	0.0197679	-9.25747	P2	NCU09518	2e-18	1st hit	glucooligosaccharide oxidase	ANID_05550	3e-13	1st hit	conserved hypothetical protein
Bcltf1g102	BofuT4_P011390.1	BofuT4_P011390.1 (BDBH)	BC1G_02114.1 (BDBH)	BcT4_762 (BDBH)	B0510_605 (BDBH)	hypothetical protein	/	0.849245	-1.0551	0.821397	-1.23752	0.00979538	-5.49968	0.00269083	-6.37183	P2	NCU09479	5e-39	BDBH	/	ANID_04815	2e-16	1st hit	/
Bcltf1g103	BofuT4_P011610.1	BofuT4_P011610.1 (BDBH)	BC1G_02134.1 (BDBH)	/	/	predicted protein	/	0.327306	1.51811	0.12471	-2.86733	0.0373012	3.62276	0.476558	-1.18335	P10	/	/	/	/	/	/	/	/
Bcltf1g104	BofuT4_P011700.1	BofuT4_P011700.1 (BDBH)	BC1G_02141.1 (BDBH)	BcT4_779 (BDBH)	B0510_622 (BDBH)	similar to TAM domain methyltransferase	/	0.028989	-1.37994	0.706879	-1.07515	0.00193546	-2.11635	0.00804265	-1.65427	P2	NCU02648	2e-14	1st hit	methyltransferase	ANID_08945	1e-13	1st hit	TAM domain methyltransferase
Bcltf1g105	BofuT4_P011720.1	BofuT4_P011720.1 (BDBH)	BC1G_02144.1 (BDBH)	BcT4_781 (BDBH)	B0510_624 (BDBH)	similar to alcohol oxidase	/	0.499471	-1.17097	0.0847141	-2.17684	0.00163397	-8.15139	0.000530493	-13.9062	P2	/	/	/	/	/	/	/	/
Bcltf1g106 / Bclrg4	BofuT4_uP011730.1	BofuT4_uP011730.1 (BDBH)	BC1G_02145.1 (BDBH)	/	/	hypothetical protein	/	0.012177	-2.14114	0.558737	-1.17009	0.00527771	-2.82429	0.0046504	-1.54657	P2	/	/	/	/	/	/	/	/
Bcltf1g107	BofuT4_P011870.1	BofuT4_P011870.1 (BDBH)	BC1G_02159.1 (BDBH)	BcT4_792 (BDBH)	B0510_635 (BDBH)	hypothetical protein	/	0.730152	1.04289	0.688177	1.29581	0.248187	-3.09854	0.0336254	-2.55903	P2	/	/	/	/	/	/	/	/
Bcltf1g108	BofuT4_P011920.1	BofuT4_P011920.1 (BDBH)	BC1G_02162.1 (BDBH)	BcT4_794 (BDBH)	B0510_637 (BDBH)	hypothetical protein	/	0.28204	1.39693	0.405015	-1.41	0.012378	3.66005	0.0074157	1.91619	P1	NCU05017	0.0001	1st hit	/	/	/	/	/
Bcltf1g109	BofuT4_P012160.1	BofuT4_P012160.1 (BDBH)	BC1G_12534.1 (BDBH)	BcT4_808 (BDBH)	B0510_10115 (BDBH)	hypothetical protein	/	0.529351	1.17037	0.480451	-1.7173	0.00717331	7.92116	0.00278073	4.21329	P1	NCU00700	2e-30	1st hit	/	ANID_02386	6e-86	BDBH	/
Bcltf1g110	BofuT4_uP012170.1	BofuT4_uP012170.1 (BDBH)	/	/	/	hypothetical protein	/	0.351506	1.28475	0.516522	-1.82655	0.0080369	8.81692	0.00781571	3.98132	P1	/	/	/	/	/	/	/	/
Bcltf1g111	BofuT4_P012200.1	BofuT4_P012200.1 (BDBH)	BC1G_12530.1 (BDBH)	/	/	hypothetical protein	/	0.517407	1.16768	0.731854	-1.25857	0.0162692	3.48382	0.00529869	2.43241	P1	NCU07016	8e-05	1st hit	/	/	/	/	/
Bcltf1g112	BofuT4_P012210.1	BofuT4_P012210.1 (BDBH)	BC1G_12529.1 (BDBH)	BcT4_810 (BDBH)	B0510_10113 (BDBH)	hypothetical protein	/	0.536644	-1.18091	0.614018	-1.27978	0.0106306	2.81609	0.027474	2.64519	P1	/	/	/	/	/	/	/	/
Bcltf1g113	BofuT4_P012360.1	BofuT4_P012360.1 (BDBH)	BC1G_12514.1 (BDBH)	BcT4_819 (BDBH)	B0510_10104 (BDBH)	similar to aldehyde reductase	/	0.215418	1.18313	0.559859	-1.2521	0.011892	2.55761	0.00425644	1.75245	P1	NCU04510	4e-59	1st hit	glycerol dehydrogenase-3	ANID_04829	2e-147	BDBH	alcohol dehydrogenase
Bcltf1g114	BofuT4_P012550.1	BofuT4_P012550.1 (BDBH)	BC1G_12493.1 (BDBH)	BcT4_832 (BDBH)	B0510_10091 (BDBH)	similar to MFS transporter	/	0.115617	1.84613	0.725981	-1.1571	0.00452251	4.8183	0.0197335	2.22032	P1	NCU01968	2e-05	1st hit	MFS transporter	ANID_06412	1e-93	1st hit	conserved hypothetical protein
Bcltf1g115 / Bclig12	BofuT4_P012560.1	BofuT4_P012560.1 (BDBH)	BC1G_12492.1 (BDBH)	BcT4_833 (BDBH)	B0510_10090 (BDBH)	hypothetical protein	/	0.0273509	2.01533	0.993563	-1.01736	0.00453204	3.91289	0.00256388	1.82289	P1	/	/	/	/	/	/	/	/
Bcltf1g116	BofuT4_P012590.1	BofuT4_P012590.1 (BDBH)	BC1G_12489.1 (1st hit)	BcT4_835 (BDBH)	B0510_10088 (BDBH)	similar to short-chain dehydrogenase/reductase	/	0.548512	-1.7337	0.0802134	-1.75894	0.124939	1.99672	0.0185483	2.04119	P1	NCU09735	1e-42	1st hit	short-chain dehydrogenase	ANID_12306	3e-48	1st hit	short-chain dehydrogenase
Bcltf1g117	BofuT4_P012620.1	BofuT4_P012620.1 (BDBH)	BC1G_12487.1 (BDBH)	BcT4_837 (BDBH)	B0510_10087 (BDBH)	hypothetical protein	/	0.996125	-1.01184	0.933865	-1.00393	0.00578667	2.64582	0.00145484	2.54454	P1	/	/	/	/	/	/	/	/
Bcltf1g118	BofuT4_P012740.1	BofuT4_P012740.1 (BDBH)	BC1G_09895.1 (BDBH)	BcT4_1938 (BDBH)	B0510_5075 (BDBH)	hypothetical protein	/	0.111889	1.58186	0.177683	1.24638	0.00759177	2.69654	0.00143484	2.11137	P1	NCU06991	3e-30	BDBH	/	/	/	/	/
Bcltf1g119	BofuT4_P012770.1	BofuT4_P012770.1 (BDBH)	BC1G_09892.1 (BDBH)	BcT4_1937 (BDBH)	B0510_5074 (BDBH)	similar to GPI anchored cell wall protein	/	0.258765	1.36332	0.677024	1.10853	0.0135811	-2.56762	0.00192685	-3.0187	P2	/	/	/	/	ANID_01670	2e-38	1st hit	conserved hypothetical protein
Bcltf1g120	BofuT4_P012780.1	BofuT4_P012780.1 (BDBH)	BC1G_09891.1 (BDBH)	BcT4_1936 (BDBH)	B0510_5073 (BDBH)	similar to MFS sugar transporter	/	0.669197	1.18533	0.831509	1.06974	0.0175317	-4.79248	0.00282964	-5.02447	P2	/	/	/	/	/	/	/	/
Bcltf1g121 / Bclig13	BofuT4_P012870.1	BofuT4_P012870.1 (BDBH)	BC1G_09883.1 (BDBH)	BcT4_1930 (BDBH)	B0510_5067 (BDBH)	hypothetical protein	/	0.000113255	6.01581	0.0173671	4.87532	0.0213805	-1.87847	0.00301853	-2.51415	P3	NCU07350	2e-27	BDBH	hypothetical protein	ANID_05419	1e-47	1st hit	/
Bcltf1g122 / Bclig14	BofuT4_uP012880.1	BofuT4_uP012880.1 (1st hit)	BC1G_09882.1 (1st hit)	BcT4_1929 (1st hit)	/	hypothetical protein	/	0.000162968	5.2472	0.0122088	6.22062	0.0174541	-2.05392	0.00809646	-1.86692	P3	/	/	/	/	/	/	/	/
Bcltf1g122 / Bclig14	CL_bt4ctg_0179_004.Contig1_v5	BofuT4_uP012880.1 (BDBH)	BC1G_09882.1 (BDBH)	BcT4_1929 (BDBH)	/	/	/	0.000460956	9.97005	0.0173671	6.79944	0.0632452	-1.68025	0.00751148	-2.69202	P3	/	/	/	/	/	/	/	/
Bcltf1g123	BofuT4_P013000.1	BofuT4_P013000.1 (BDBH)	BC1G_09869.1 (BDBH)	BcT4_1922 (BDBH)	B0510_5059 (BDBH)	hypothetical protein	/	0.120218	-1.28376	0.179552	-1.26903	0.001086	-3.04586	0.00134399	-2.84754	P2	NCU03198	7e-33	1st hit	hypothetical protein	ANID_08890	7e-26	1st hit	conserved hypothetical protein
Bcltf1g124	BofuT4_P013130.1	BofuT4_P013130.1 (BDBH)	BC1G_09857.1 (BDBH)	BcT4_1911 (BDBH)	B0510_5049 (BDBH)	hypothetical protein	/	0.929242	1.00242	0.817863	-1.12026	0.131805	-1.90705	0.00823367	-2.17002	P2	/	/	/	/	/	/	/	/
Bcltf1g125	BofuT4_uP013300.1	BofuT4_uP013300.1 (BDBH)	BC1G_09836.1 (BDBH)	/	/	predicted protein	/	0.379602	2.02782	0.385838	1.53437	0.0136342	7.60115	0.0125974	5.89708	P1	/	/	/	/	/	/	/	/
Bcltf1g126	BofuT4_P013310.1	BofuT4_P013310.1 (BDBH)	BC1G_09835.1 (BDBH)	BcT4_1903 (BDBH)	B0510_5041 (BDBH)	hypothetical protein	/	0.881784	1.05997	0.525705	1.30932	0.107388	1.95382	0.00921716	2.43723	P1	NCU05149	5e-05	1st hit	/	/	/	/	/
Bcltf1g127	BofuT4_P013600.1	BofuT4_P013600.1 (BDBH)	BC1G_09801.1 (BDBH)	BcT4_1882 (BDBH)	B0510_5021 (BDBH)	similar to U3 small nucleolar ribonucleoprotein protein imp3	/	0.431471	1.26392	0.958593	1.00118	0.0342017	2.09419	0.0359523	1.64946	P1	NCU01008	7e-80	BDBH	U3 small nucleolar ribonucleoprotein IMP3	ANID_06171	3e-82	BDBH	U3 small nucleolar ribonucleoprotein IMP3
Bcltf1g128	BofuT4_P013640.1	BofuT4_P013640.1 (BDBH)	/	BcT4_1878 (BDBH)	/	similar to chaperone/heat shock protein Hsp12	/	0.154143	2.19006	0.694915	-1.30662	0.0106075	4.56873	0.335164	1.5526	P1	/	/	/	/	ANID_03725	4e-12	BDBH	chaperone/heat shock protein
Bcltf1g129	BofuT4_P013650.1	BofuT4_P013650.1 (BDBH)	BC1G_09797.1 (BDBH)	BcT4_1877 (BDBH)	B0510_5017 (BDBH)	similar to MFS sugar transporter	/	0.0153045	-1.78478	0.634474	-1.25229	0.00637472	-2.80793	0.0482872	-1.91052	P2	NCU00988	2e-80	1st hit	MFS quinate transporter	ANID_07667	5e-131	1st hit	quinate permease
Bcltf1g130	BofuT4_P013670.1	BofuT4_P013670.1 (BDBH)	BC1G_09796.1 (BDBH)	BcT4_1876 (BDBH)	B0510_5016 (BDBH)	hypothetical protein	/	0.0570298	-1.70123	0.450596	-1.46694	0.0153316	-2.06018	0.110407	-1.72764	P2	NCU04106	2e-40	BDBH	/	ANID_12202	3e-30	1st hit	/
Bcltf1g131	BofuT4_uP013690.1	BofuT4_uP013690.1 (BDBH)	/	/	/	hypothetical protein	/	0.874275	-1.04934	0.468706	-1.36909	0.0153504	2.38092	0.0609411	1.88053	P1	/	/	/	/	/	/	/	/
Bcltf1g132	BofuT4_P014340.1	BofuT4_P014340.1 (BDBH)	BC1G_08313.1 (BDBH)	/	/	hypothetical protein	/	0.356954	-1.27872	0.725364	1.1571	0.00267846	11.185	0.00073597	17.6265	P1	NCU07769	2e-26	BDBH	/	ANID_02575	3e-54	BDBH	/
Bcltf1g133	BofuT4_P014350.1	BofuT4_P014350.1 (BDBH)	BC1G_08314.1 (BDBH)	/	/	carbohydrate esterase family 5 protein	/	0.152673	-2.42399	0.375448	-1.76906	0.0203593	-4.09824	0.0414685	-2.98425	P2	NCU05159	1e-05	1st hit	acetylxylan esterase	ANID_10346	2e-33	BDBH	cutinase
Bcltf1g134 / Bclig19	BofuT4_P014480.1	BofuT4_P014480.1 (BDBH)	BC1G_08326.1 (BDBH)	BcT4_8764 (BDBH)	B0510_774 (BDBH)	hypothetical protein	/	0.00172818	4.48589	0.0114642	2.46365	0.00527771	2.44379	0.0569656	1.27946	P3	NCU09364	2e-51	BDBH	heat shock protein 30	ANID_07892	1e-52	BDBH	hsp30-like protein
Bcltf1g135	BofuT4_uP014540.1	BofuT4_uP014540.1 (BDBH)	BC1G_08333.1 (BDBH)	/	/	hypothetical protein	/	0.109332	1.39889	0.72268	1.06037	0.00643756	2.08246	0.0100169	1.59746	P1	/	/	/	/	/	/	/	/
Bcltf1g136	BofuT4_P014550.1	BofuT4_P014550.1 (BDBH)	BC1G_08334.1 (1st hit)	/	/	hypothetical protein	/	0.0797126	1.56967	0.0511492	-1.7284	0.00129249	3.02228	0.427118	1.13673	P10	/	/	/	/	/	/	/	/
Bcltf1g137	BofuT4_uP014960.1	BofuT4_uP014960.1 (BDBH)	/	/	/	hypothetical protein	/	0.542618	-1.26133	0.157932	2.11499	0.0250625	-2.49434	0.691565	1.05268	P11	/	/	/	/	/	/	/	/
Bcltf1g138	BofuT4_P015200.1	BofuT4_P015200.1 (BDBH)	BC1G_16100.1 (BDBH)	BcT4_8792 (BDBH)		hypothetical protein	/	0.104216	1.47625	0.475377	1.7243	0.29545	2.50095	0.00203656	2.99097	P1	NCU02925	3e-27	BDBH	fruiting body maturation-1	ANID_11206	6e-76	BDBH	monooxygenase
Bcltf1g139	BofuT4_uP015260.1	BofuT4_uP015260.1 (BDBH)	/	/	/	hypothetical protein	/	0.160024	1.58032	0.2702	-1.57962	0.0203593	2.76	0.478076	1.10891	P10	/	/	/	/	/	/	/	/
Bcltf1g140	BofuT4_P015270.1	BofuT4_P015270.1 (BDBH)	/	/	/	hypothetical protein	/	0.586282	1.18407	0.394612	-1.31298	0.00719367	2.14051	0.179894	1.39408	P7	/	/	/	/	/	/	/	/
Bcltf1g141	BofuT4_P015420.1	BofuT4_P015420.1 (BDBH)	BC1G_15441.1 (BDBH)	BcT4_168 (BDBH)	B0510_12 (BDBH)	hypothetical protein	/	0.354493	-1.13317	0.951394	-1.01129	0.0036483	-2.03286	0.00487012	-1.80178	P2	NCU04132	2e-112	BDBH	hypothetical protein	ANID_01416	1e-24	1st hit	beta-N-acetylglucosaminidase
Bcltf1g142 / Bclig22	BofuT4_P015740.1	BofuT4_P015740.1 (BDBH)	BC1G_11685.1 (BDBH)	BcT4_180 (BDBH)	B0510_24 (BDBH)	BcPIO8	BcCCG1, homologue of N. crassa clock-controlled gene-1	0.0203372	4.67444	0.198693	1.49294	0.0478099	2.47284	0.00973479	-1.30817	P7	NCU03753	3e-16	BDBH	clock-controlled gene-1	ANID_09285	3e-29	BDBH	conserved hypothetical protein
Bcltf1g143	BofuT4_P015830.1	BofuT4_P015830.1 (BDBH)	BC1G_11695.1 (BDBH)	BcT4_184 (BDBH)	B0510_28 (BDBH)	similar to prolyl oligopeptidase	/	0.384025	1.2951	0.436619	-1.15087	0.149318	-1.69253	0.000863772	-2.47139	P2	NCU04884	9e-32	1st hit	alpha/beta hydrolase fold protein	ANID_04833	2e-27	BDBH	esterase/lipase
Bcltf1g144	BofuT4_P016150.1	BofuT4_P016150.1 (BDBH)	BC1G_11724.1 (BDBH)	BcT4_207 (BDBH)	/	hypothetical protein	/	0.929267	1.00201	0.490667	-1.26317	0.00594598	6.48402	0.00225767	5.45108	P1	/	/	/	/	/	/	/	/
Bcltf1g145	BofuT4_P016490.1	BofuT4_P016490.1 (BDBH)	BC1G_06205.1 (1st hit)	/	/	similar to transcription factor Zn, C2H2, partial sequence	/	0.835571	1.07973	0.228639	-1.6241	0.0211265	2.05129	0.439471	1.1808	P10	/	/	/	/	/	/	/	/
Bcltf1g146	BofuT4_P016700.1	BofuT4_P016700.1 (BDBH)	BC1G_06178.1 (BDBH)	BcT4_239 (BDBH)	B0510_83 (BDBH)	similar to cytochrome P450 alkane hydroxylase	/	0.83057	-1.86581	0.0419679	-1.39802	0.0952239	3.88386	0.0452217	5.04944	P1	NCU02031	3e-65	1st hit	hypothetical protein	ANID_07131	5e-87	1st hit	cytochrome P450 52A12
Bcltf1g147	BofuT4_P016710.1	BofuT4_P016710.1 (BDBH)	BC1G_06177.1 (BDBH)	BcT4_240 (BDBH)	B0510_84 (BDBH)	similar to MFS multidrug transporter	/	0.64382	-1.59841	0.235207	-1.31242	0.086058	2.48252	0.0262642	3.02008	P1	NCU07668	3e-64	1st hit	MFS multidrug transporter	ANID_10115	2e-159	1st hit	MFS transporter
Bcltf1g148	BofuT4_uP016890.1	BofuT4_uP016890.1 (BDBH)	/	/	/	hypothetical protein	/	0.166296	-1.32529	0.797615	1.06056	0.0507903	1.43962	0.00358304	2.04057	P6	/	/	/	/	/	/	/	/
Bcltf1g149	BofuT4_P016950.1	BofuT4_P016950.1 (BDBH)	BC1G_06156.1 (BDBH)	/	/	hypothetical protein	/	0.908571	1.03282	0.271293	-1.79238	0.00747741	3.14541	0.225939	1.72744	P1	/	/	/	/	/	/	/	/
Bcltf1g150	BofuT4_P017080.1	BofuT4_P017080.1 (BDBH)	BC1G_06147.1 (BDBH)	BcT4_259 (BDBH)	B0510_103 (BDBH)	similar to PKS-like enzyme	/	0.578632	-1.1462	0.465726	-1.3873	0.0652637	-1.73395	0.0164415	-2.10771	P2	NCU05011	3e-49	1st hit	polyketide synthase-2	ANID_03887	3e-71	1st hit	conserved hypothetical protein
Bcltf1g151 / Bclig24	BofuT4_P017660.1	BofuT4_P017660.1 (BDBH)	BC1G_06088.1 (BDBH)	BcT4_289 (BDBH)	B0510_134 (BDBH)	similar to cyclopropane-fatty-acyl-phospholipid synthase	/	0.0126207	3.79376	0.00791145	2.28389	0.0255952	2.14489	0.0193427	1.26365	P3	NCU10144	1e-111	BDBH	SAM-dependent methyltransferase	ANID_05688	9e-15	1st hit	cyclopropane-fatty-acyl-phospholipid synthase
Bcltf1g152	BofuT4_P017740.1	BofuT4_P017740.1 (BDBH)	BC1G_06080.1 (BDBH)	BcT4_294 (BDBH)	B0510_139 (BDBH)	similar to TATA box binding protein (TBP)-associated factor	/	0.427232	-1.27159	0.667082	-1.13143	0.0178705	2.09525	0.0125981	2.37261	P1	NCU10220	1e-74	BDBH	POS9-activating factor FAP7	ANID_08860	2e-85	BDBH	/
Bcltf1g153 / Bclig25	BofuT4_P017830.1	BofuT4_P017830.1 (BDBH)	BC1G_00941.1 (BDBH)	BcT4_300 (BDBH)	B0510_145 (BDBH)	hypothetical protein	/	0.00168787	6.47777	0.826968	-1.15637	0.00370187	6.34787	0.460903	-1.18496	P7	NCU03830	2e-58	BDBH	/	ANID_06565	4e-33	BDBH	/
Bcltf1g154	BofuT4_uP017960.1	BofuT4_uP017960.1 (BDBH)	BC1G_00932.1 (BDBH)	/	/	hypothetical protein	/	0.194453	1.45701	0.0159413	-1.82738	0.0080783	2.47188	0.774175	-1.05511	P10	/	/	/	/	/	/	/	/
Bcltf1g155	BofuT4_uP017990.1	BofuT4_uP017990.1 (BDBH)	BC1G_00930.1 (BDBH)	/	/	predicted protein	/	0.232345	1.76056	0.138021	-3.61519	0.016745	5.28249	0.712919	-1.18807	P10	/	/	/	/	/	/	/	/
Bcltf1g156	BofuT4_P018000.1	BofuT4_P018000.1 (BDBH)	BC1G_13238.1 (1st hit)	/	/	hypothetical protein	/	0.908772	-1.04351	0.923968	-1.09956	0.152019	2.1503	0.0223561	2.05258	P1	/	/	/	/	/	/	/	/
Bcltf1g157	B4BC_116_261_B06	/	/	/	/	/	/	0.182467	1.74828	0.330872	-1.59569	0.0307956	2.69652	0.987941	-1.0349	P10	/	/	/	/	/	/	/	/
Bcltf1g158	BofuT4_P018070.1	BofuT4_P018070.1 (BDBH)	BC1G_00926.1 (BDBH)	BcT4_309 (BDBH)	B0510_152 (BDBH)	hypothetical protein	/	0.434776	-1.14308	0.630379	1.19206	0.0171288	-2.73974	0.00468118	-2.0704	P2	NCU01289	3e-43	BDBH	/	ANID_01719	1e-14	1st hit	/
Bcltf1g159	BofuT4_P018220.1	BofuT4_P018220.1 (BDBH)	BC1G_00912.1 (BDBH)	BcT4_318 (BDBH)	B0510_161 (BDBH)	Polysaccharide Lyase family 1 protein	/	0.155788	-1.37172	0.887702	-1.37769	0.101418	3.74272	0.0178922	3.93335	P1	NCU06326	7e-82	1st hit	pectate lyase 1	ANID_07646	2e-130	BDBH	pectate lyase
Bcltf1g160	BofuT4_P018240.1	BofuT4_P018240.1 (BDBH)	BC1G_00910.1 (BDBH)	BcT4_320 (BDBH)	B0510_163 (BDBH)	glycoside hydrolase family 13 protein	/	0.803173	-1.08958	0.425481	1.3708	0.0430664	-2.15978	0.030438	-1.44515	P8	NCU09805	1e-107	1st hit	glycosylhydrolase family 13-2	ANID_02018	2e-137	1st hit	alpha-amylase AmyA
Bcltf1g161 / Bclig26	BofuT4_P018370.1	BofuT4_P018370.1 (BDBH)	BC1G_00896.1 (BDBH)	BcT4_328 (BDBH)	B0510_171 (BDBH)	hypothetical protein	/	0.024407	2.05683	0.82624	1.02862	0.00268357	3.47424	0.00157054	1.66251	P1	/	/	/	/	/	/	/	/
Bcltf1g162	BofuT4_P018380.1	BofuT4_P018380.1 (BDBH)	BC1G_00895.1 (BDBH)	BcT4_329 (BDBH)	B0510_172 (BDBH)	carbohydrate esterase family 4 protein	/	0.419842	1.56128	0.919013	-1.19442	0.00781354	25.3196	0.00157054	14.329	P1	NCU10651	5e-79	1st hit	chitin binding protein	ANID_10309	4e-80	1st hit	chitin deacetylase
Bcltf1g163	BofuT4_P018520.1	BofuT4_P018520.1 (BDBH)	BC1G_00882.1 (BDBH)	BcT4_340 (BDBH)	B0510_183 (BDBH)	hypothetical protein	/	0.419123	-1.42349	0.476854	-1.42316	0.0849384	-2.0932	0.0269784	-2.11914	P2	NCU04033	2e-43	BDBH	/	/	/	/	/
Bcltf1g164	BofuT4_P018540.1	BofuT4_P018540.1 (BDBH)	BC1G_00879.1 (BDBH)	BcT4_341 (BDBH)	B0510_184 (BDBH)	similar to phosphatidylglycerol specific phospholipase C	/	0.1135	-1.73569	0.209604	-1.46557	0.00453574	-3.25278	0.00739102	-2.62723	P2	NCU03404	0.0004	1st hit	acid phosphatase PHOa	ANID_08546	3e-169	BDBH	phosphatidylglycerol specific phospholipase
Bcltf1g165	BofuT4_P018610.1	BofuT4_P018610.1 (BDBH)	BC1G_00871.1 (BDBH)	BcT4_345 (BDBH)	B0510_188 (BDBH)	similar to quinone oxidoreductase	/	0.965077	-1.05527	0.489953	-1.29911	0.194525	-1.61532	0.0119625	-2.00448	P2	NCU01419	2e-110	1st hit	quinone oxidoreductase	ANID_07194	2e-157	1st hit	quinone oxidoreductase
Bcltf1g166 / Bclig27	BofuT4_P018700.1	BofuT4_P018700.1 (BDBH)	BC1G_00861.1 (BDBH)	BcT4_352 (BDBH)	B0510_195 (BDBH)	hypothetical protein	/	0.0177877	3.4429	0.811967	1.09394	0.153651	1.51031	0.00847896	-2.08977	P5	/	/	/	/	/	/	/	/
Bcltf1g167	BofuT4_P018750.1	BofuT4_P018750.1 (BDBH)	BC1G_00856.1 (BDBH)	BcT4_355 (BDBH)	B0510_198 (BDBH)	similar to FAD binding domain-containing protein	/	0.0784517	1.71273	0.655683	1.18692	0.0103528	3.56023	0.00607863	2.52749	P1	NCU01123	1e-55	1st hit	hypothetical protein	ANID_06876	6e-136	BDBH	oxidoreductase
Bcltf1g168	BofuT4_P019050.1	BofuT4_P019050.1 (BDBH)	BC1G_00824.1 (BDBH)	BcT4_374 (BDBH)	B0510_215 (BDBH)	similar to MFS multidrug transporter	/	0.512236	-1.14255	0.450596	1.45403	0.00235244	8.36507	0.000580992	14.5777	P1	NCU09876	2e-148	BDBH	hypothetical protein	ANID_07936	7e-91	1st hit	conserved hypothetical protein
Bcltf1g169	BofuT4_P019100.1	BofuT4_P019100.1 (BDBH)	BC1G_00820.1 (BDBH)	BcT4_377 (BDBH)	B0510_218 (BDBH)	glycoside hydrolase family 81 protein	/	0.688772	1.13904	0.878352	-1.10681	0.0266951	3.39451	0.0402324	2.71463	P1	/	/	/	/	/	/	/	/
Bcltf1g170	BofuT4_P019140.1	BofuT4_P019140.1 (BDBH)	BC1G_00815.1 (BDBH)	BcT4_380 (BDBH)	B0510_221 (BDBH)	hypothetical protein	/	0.248865	1.10345	0.629728	-1.08082	0.00189691	2.2391	0.00136735	1.90515	P1	NCU06043	2e-29	1st hit	GPR/FUN34 family protein	ANID_07317	9e-103	BDBH	conserved hypothetical protein
Bcltf1g171	BofuT4_P019430.1	BofuT4_P019430.1 (BDBH)	BC1G_00784.1 (BDBH)	BcT4_401 (BDBH)	B0510_242 (BDBH)	similar to MFS monocarboxylate transporter	/	0.768009	1.06171	0.885889	-1.02061	0.00188222	2.83259	0.00179858	2.52303	P1	NCU06167	3e-24	1st hit	MFS monocarboxylate transporter	ANID_02358	2e-33	1st hit	conserved hypothetical protein
Bcltf1g172	BofuT4_P019480.1	BofuT4_P019480.1 (BDBH)	BC1G_00776.1 (BDBH)	BcT4_404 (BDBH)	B0510_246 (BDBH)	hypothetical protein	/	0.280422	-1.17569	0.714476	1.09672	0.0120486	-2.20181	0.00436633	-1.66089	P2	NCU04049	3e-67	BDBH	/	/	/	/	/
Bcltf1g173	BofuT4_P019490.1	BofuT4_P019490.1 (BDBH)	BC1G_00775.1 (BDBH)	BcT4_405 (BDBH)	B0510_247 (BDBH)	hypothetical protein	/	0.287867	-1.37961	0.613617	1.18193	0.015816	-3.4133	0.000762434	-2.16462	P2	/	/	/	/	/	/	/	/
Bcltf1g174	BofuT4_P019630.1	BofuT4_P019630.1 (BDBH)	BC1G_00764.1 (BDBH)	/	/	hypothetical protein	/	0.567072	1.15739	0.0766512	-1.43401	0.00201051	2.97766	0.0118079	1.84769	P1	/	/	/	/	/	/	/	/
Bcltf1g175	BofuT4_P019800.1	BofuT4_P019800.1 (BDBH)	BC1G_00744.1 (BDBH)	/	/	hypothetical protein	/	0.40238	1.59811	0.0366745	-1.87944	0.00581406	2.35332	0.675614	-1.27147	P10	/	/	/	/	/	/	/	/
Bcltf1g176	BofuT4_uP019830.1	BofuT4_uP019830.1 (BDBH)	/	/	/	hypothetical protein	/	0.771351	-1.04995	0.289036	-1.64624	0.0323183	2.18093	0.221015	1.41185	P10	/	/	/	/	/	/	/	/
Bcltf1g177	BofuT4_uP019960.1	BofuT4_uP019960.1 (BDBH)	BC1G_00727.1 (BDBH)	/	/	predicted protein	/	0.47776	-1.38204	0.27415	1.80783	0.0203768	-2.6401	0.967843	-1.08123	P11	/	/	/	/	/	/	/	/
Bcltf1g178	BofuT4_P020020.1	BofuT4_P020020.1 (BDBH)	BC1G_00722.1 (BDBH)	BcT4_433 (BDBH)	B0510_275 (BDBH)	hypothetical protein	/	0.779727	1.04539	0.768648	-1.11439	0.00769273	2.71529	0.00140884	2.37751	P1	NCU01044	3e-25	1st hit	spray	ANID_10603	5e-08	1st hit	conserved hypothetical protein
Bcltf1g179	BofuT4_P020080.1	BofuT4_P020080.1 (BDBH)	BC1G_00717.1 (BDBH)	/	/	similar to alcohol dehydrogenase (NADP dependent)	/	0.0740829	4.11907	0.115505	2.04149	0.837421	-1.28699	0.0103032	-2.55808	P5	NCU04823T1	5e-110	BDBH	/	ANID_02860	1e-131	1st hit	oxidoreductase
Bcltf1g180 / Bclig245	BofuT4_P020150.1	BofuT4_P020150.1 (BDBH)	BC1G_00711.1 (BDBH)	BcT4_440 (BDBH)	B0510_282 (BDBH)	similar to oxidoreductase	/	0.0735691	2.59747	0.0348076	5.05363	0.370901	1.47735	0.00683913	2.77088	P9	NCU08784	7e-16	1st hit	hypothetical protein	ANID_07074	1e-29	1st hit	conserved hypothetical protein
Bcltf1g181	BofuT4_P020190.1	BofuT4_P020190.1 (BDBH)	BC1G_00705.1 (BDBH)	BcT4_444 (BDBH)	B0510_286 (BDBH)	similar to transcription factor Zn, C2H2	/	0.541577	-1.14791	0.663664	1.15137	0.0175317	-2.35632	0.00757176	-1.81387	P2	NCU02989	1e-27	1st hit	/	ANID_02377	3e-27	1st hit	/
Bcltf1g182	BofuT4_P020210.1	BofuT4_P020210.1 (BDBH)	BC1G_00703.1 (BDBH)	BcT4_446 (BDBH)	B0510_288 (BDBH)	similar to transcription factor Cys6	/	0.867643	1.07423	0.766177	1.06031	0.0118422	-6.18012	0.00321228	-6.43745	P2	NCU08000	5e-05	1st hit	cutinase transcription factor 1 alpha	ANID_00388	4e-07	1st hit	C6 transcription factor
Bcltf1g183	BofuT4_P020220.1	BofuT4_P020220.1 (BDBH)	BC1G_00700.1 (BDBH)	BcT4_447 (BDBH)	B0510_289 (BDBH)	hypothetical protein	/	0.790614	1.1153	0.56451	1.275	0.00715145	-9.19476	0.00190655	-8.56911	P2	NCU07769	2e-21	1st hit	/	ANID_07232	9e-25	1st hit	/
Bcltf1g184	BofuT4_P020250.1	BofuT4_P020250.1 (BDBH)	BC1G_00697.1 (BDBH)	BcT4_450 (BDBH)	B0510_292 (BDBH)	hypothetical protein	/	0.978114	1.00551	0.480451	-1.25037	0.109762	-1.7044	0.0381595	-2.17793	P2	/	/	/	/	/	/	/	/
Bcltf1g185	BofuT4_P020340.1	BofuT4_P020340.1 (BDBH)	BC1G_00689.1 (BDBH)	BcT4_457 (BDBH)	B0510_299 (BDBH)	hypothetical protein	/	0.496396	-1.19251	0.278453	1.26728	0.00151702	-5.76551	0.00211616	-3.8233	P2	NCU06697	3e-114	1st hit	Ser/Thr protein phosphatase	ANID_01148	1e-08	1st hit	vacuolar endopolyphosphatase
Bcltf1g186	BofuT4_uP020440.1	BofuT4_uP020440.1 (BDBH)	/	/	/	predicted protein	/	0.597417	-1.06969	0.239782	-1.55362	0.00432036	3.00833	0.00715883	2.10629	P1	/	/	/	/	/	/	/	/
Bcltf1g187	BofuT4_P021060.1	BofuT4_P021060.1 (BDBH)	BC1G_00614.1 (BDBH)	BcT4_511 (BDBH)	B0510_346 (BDBH)	hypothetical protein	/	0.321804	1.67547	0.489659	-1.29307	0.00949536	3.46064	0.159661	1.60455	P1	/	/	/	/	/	/	/	/
Bcltf1g188	BofuT4_uP021100.1	BofuT4_uP021100.1 (BDBH)	BC1G_00611.1 (BDBH)	/	/	predicted protein	/	0.146809	-2.11921	0.455167	1.31725	0.0311265	-2.0774	0.366285	1.34184	P8	/	/	/	/	/	/	/	/
Bcltf1g189	BofuT4_P021170.1	BofuT4_P021170.1 (BDBH)	BC1G_00605.1 (BDBH)	BcT4_518 (BDBH)	B0510_353 (BDBH)	hypothetical protein	/	0.549944	-1.30239	0.754204	-1.07883	0.0149848	-3.28294	0.00279731	-2.80104	P2	/	/	/	/	/	/	/	/
Bcltf1g190	BofuT4_P021230.1	BofuT4_P021230.1 (BDBH)	BC1G_00598.1 (BDBH)	BcT4_525 (BDBH)	B0510_360 (BDBH)	hypothetical protein	/	0.904231	-1.11269	0.816636	1.15181	0.0510219	2.90991	0.0132829	3.80781	P1	/	/	/	/	/	/	/	/
Bcltf1g191	BofuT4_P021290.1	BofuT4_P021290.1 (BDBH)	BC1G_00592.1 (BDBH)	BcT4_531 (BDBH)	B0510_366 (BDBH)	glycoside hydrolase family 92 protein	/	0.784725	-1.03473	0.754288	-1.06814	0.00119179	-4.64429	0.000400742	-4.58147	P2	/	/	/	/	/	/	/	/
Bcltf1g192	BofuT4_P021380.1	BofuT4_P021380.1 (BDBH)	BC1G_00584.1 (BDBH)	BcT4_537 (BDBH)	B0510_372 (BDBH)	hypothetical protein	/	0.265277	-1.23079	0.584934	-1.17518	0.00780866	-2.40154	0.0038813	-2.27383	P2	NCU07592	2e-29	BDBH	/	ANID_08302	6e-32	BDBH	/
Bcltf1g193	BofuT4_P021390.1	BofuT4_P021390.1 (BDBH)	BC1G_00583.1 (BDBH)	BcT4_538 (BDBH)	B0510_373 (BDBH)	similar to transcription factor Cys6	/	0.651958	-1.05712	0.770759	-1.19457	0.0211265	-2.35072	0.00622644	-2.72405	P2	NCU02989	6e-33	BDBH	/	ANID_08304	1e-46	BDBH	conserved hypothetical protein
Bcltf1g194	BofuT4_uP021400.1	BofuT4_uP021400.1 (BDBH)	BC1G_00582.1 (BDBH)	/	/	hypothetical protein	/	0.543747	1.13431	0.331929	-1.26573	0.0130948	-2.40095	0.000775031	-3.53678	P2	NCU06500	4e-12	1st hit	cell division control protein 25	ANID_02130	9e-08	1st hit	cell division control protein Cdc25
Bcltf1g195	BofuT4_uP021410.1	BofuT4_uP021410.1 (BDBH)	BC1G_00582.1 (1st hit)	/	/	hypothetical protein	/	0.664953	1.08483	0.387768	-1.31991	0.00569581	-2.69707	0.00143484	-4.01853	P2	/	/	/	/	/	/	/	/
Bcltf1g196	BofuT4_P021460.1	BofuT4_P021460.1 (BDBH)	BC1G_00576.1 (BDBH)	/	/	glycoside hydrolase family 10 protein	/	0.675859	1.12053	0.805506	1.25276	0.131503	-3.02	0.0438653	-2.7182	P2	NCU05924	5e-109	BDBH	glycosylhydrolase family 10-1	ANID_01818	1e-133	BDBH	xylanaseF1
Bcltf1g197	BofuT4_P021710.1	BofuT4_P021710.1 (BDBH)	BC1G_00549.1 (BDBH)	/	/	hypothetical protein	/	0.173667	-1.30838	0.559859	-1.33634	0.0374993	2.12028	0.00688756	2.16784	P1	/	/	/	/	/	/	/	/
Bcltf1g198 / Bclig30	BofuT4_P021900.1	BofuT4_P021900.1 (BDBH)	BC1G_00531.1 (BDBH)	BcT4_564 (BDBH)	B0510_404 (BDBH)	hypothetical protein	/	0.00379403	7.75583	0.246576	1.91331	0.0116039	4.00285	0.897018	-1.04774	P7	NCU16721	4e-48	1st hit	/	ANID_02249	1e-66	BDBH	/
Bcltf1g199	BofuT4_P022100.1	BofuT4_P022100.1 (BDBH)	BC1G_03727.1 (BDBH)	BcT4_2996 (BDBH)	B0510_4764 (BDBH)	hypothetical protein	/	0.198618	1.35359	0.105145	-2.24899	0.00697271	2.25287	0.255279	-1.33727	P10	NCU04234	3e-08	1st hit	hypothetical protein	ANID_03272	7e-09	1st hit	conserved hypothetical protein
Bcltf1g200	BofuT4_P022170.1	BofuT4_P022170.1 (BDBH)	BC1G_03717.1 (BDBH)	BcT4_3002 (BDBH)	B0510_4770 (BDBH)	hypothetical protein	/	0.799089	-1.05464	0.946852	1.0115	0.00537838	-2.19851	0.00232799	-2.09876	P2	NCU01463	6e-07	BDBH	/	/	/	/	/
Bcltf1g201	BofuT4_P022460.1	BofuT4_P022460.1 (BDBH)	BC1G_03691.1 (BDBH)	BcT4_3019 (BDBH)	B0510_4787 (BDBH)	hypothetical protein	/	0.0549241	-1.50145	0.675415	-1.50724	0.21539	1.99083	0.0322872	2.05931	P1	NCU02920	2e-56	BDBH	short-chain dehydrogenase/reductase SDR	ANID_08561	3e-34	1st hit	conserved hypothetical protein
Bcltf1g202	BofuT4_P022940.1	BofuT4_P022940.1 (BDBH)	BC1G_03643.1 (BDBH)	BcT4_3047 (BDBH)	B0510_4815 (BDBH)	hypothetical protein	/	0.645064	1.26082	0.427999	-1.44491	0.000851355	36.0528	0.00162888	21.3168	P1	/	/	/	/	/	/	/	/
Bcltf1g203	BofuT4_P023190.1	BofuT4_P023190.1 (BDBH)	BC1G_03622.1 (BDBH)	BcT4_3068 (BDBH)	B0510_4836 (BDBH)	hypothetical protein	/	0.37375	-1.72293	0.889463	-1.08756	0.0210073	-2.76897	0.571855	-1.70981	P2	/	/	/	/	/	/	/	/
Bcltf1g204	BofuT4_P023330.1	BofuT4_P023330.1 (BDBH)	BC1G_03609.1 (BDBH)	BcT4_3074 (BDBH)	B0510_4842 (BDBH)	similar to ankyrin repeat protein	/	0.790615	1.04513	0.415708	-1.19736	0.0127325	2.26423	0.00856419	1.78702	P1	/	/	/	/	/	/	/	/
Bcltf1g205	BofuT4_P023430.1	BofuT4_P023430.1 (BDBH)	BC1G_14908.1 (BDBH)	BcT4_3078 (BDBH)	B0510_4846 (BDBH)	similar to MFS transporter	/	0.852183	-1.12926	0.76837	-1.25687	0.00500186	13.843	0.00127622	13.3978	P1	NCU00195	3e-69	1st hit	MFS transporter	ANID_01110	3e-94	1st hit	MFS transporter
Bcltf1g206	BofuT4_P023750.1	BofuT4_P023750.1 (BDBH)	/	BcT4_3099 (BDBH)	B0510_4867 (BDBH)	hypothetical protein	/	0.957208	-1.00409	0.459772	1.25898	0.0400715	-2.15784	0.0241287	-1.70887	P2	NCU06235	1e-07	1st hit	/	/	/	/	/
Bcltf1g207	BofuT4_P023810.1	BofuT4_P023810.1 (BDBH)	BC1G_14558.1 (BDBH)	BcT4_5421 (BDBH)	/	similar to heterokaryon incompatibility protein	/	0.731173	1.05389	0.798559	1.09761	0.0552916	2.02173	0.00575715	2.14689	P1	NCU07897	1e-33	BDBH	hypothetical protein	ANID_05504	2e-25	1st hit	conserved hypothetical protein
Bcltf1g208 / Bclig31	BofuT4_P023960.1	BofuT4_P023960.1 (BDBH)	BC1G_12376.1 (BDBH)	/	/	predicted protein	/	0.0339729	2.45605	0.478007	-1.46314	0.0195849	3.05587	0.440022	-1.18654	P7	/	/	/	/	/	/	/	/
Bcltf1g209	BofuT4_P023990.1	BofuT4_P023990.1 (BDBH)	BC1G_12380.1 (BDBH)	BcT4_5434 (BDBH)	B0510_2364 (BDBH)	similar to fumarate reductase	/	0.451401	-1.37734	0.181408	-1.51276	0.0174138	-2.85105	0.00790029	-2.99527	P2	NCU06042	2e-122	BDBH	FAD dependent oxidoreductase	ANID_10296	3e-171	BDBH	FAD dependent oxidoreductase
Bcltf1g210	BofuT4_P024070.1	BofuT4_P024070.1 (BDBH)	BC1G_12390.1 (BDBH)	BcT4_5440 (BDBH)	B0510_2370 (BDBH)	hypothetical protein	/	0.901353	1.02082	0.810115	1.14609	0.0794802	-2.78511	0.0368369	-2.56217	P2	/	/	/	/	/	/	/	/
Bcltf1g211	BofuT4_P024090.1	BofuT4_P024090.1 (BDBH)	BC1G_12391.1 (BDBH)	BcT4_5441 (BDBH)	B0510_2371 (BDBH)	similar to MFS allantoate transporter	/	0.621359	1.05773	0.427999	1.21332	0.00146499	-3.84909	0.000743389	-3.41043	P2	NCU02653	6e-85	1st hit	allantoate permease	ANID_10720	1e-111	1st hit	conserved hypothetical protein
Bcltf1g212	BofuT4_P024150.1	BofuT4_P024150.1 (BDBH)	BC1G_12396.1 (BDBH)	BcT4_5444 (BDBH)	B0510_2374 (BDBH)	hypothetical protein	/	0.699526	1.06247	0.883889	-1.03379	0.00873539	2.00415	0.0134239	1.76787	P1	/	/	/	/	/	/	/	/
Bcltf1g213	BofuT4_P024200.1	BofuT4_P024200.1 (BDBH)	BC1G_12403.1 (BDBH)	BcT4_5448 (BDBH)	B0510_2378 (BDBH)	hypothetical protein	/	0.422168	1.242	0.427271	-1.2692	0.222197	-1.43345	0.00777975	-2.21427	P5	/	/	/	/	ANID_03773	0.0007	1st hit	/
Bcltf1g214	BofuT4_uP024210.1	BofuT4_uP024210.1 (BDBH)	BC1G_12404.1 (BDBH)	/	/	hypothetical protein	/	0.498929	1.17955	0.994633	-1.05903	0.13827	-1.73003	0.00456879	-2.20831	P2	/	/	/	/	/	/	/	/
Bcltf1g215	BofuT4_P024570.1	BofuT4_P024570.1 (BDBH)	BC1G_15738.1 (BDBH)	/	/	hypothetical protein	/	0.895986	-1.10858	0.801566	1.14678	0.0203593	-5.89798	0.0078031	-4.85814	P2	/	/	/	/	/	/	/	/
Bcltf1g216	BofuT4_P024700.1	BofuT4_P024700.1 (BDBH)	BC1G_07714.1 (BDBH)	BcT4_5477 (BDBH)	B0510_2407 (BDBH)	similar to UMTA methyltransferase family protein	/	0.0926694	2.02996	0.969595	-1.01903	0.00430757	4.57787	0.0177414	2.14343	P1	NCU04909	5e-13	1st hit	hypothetical protein	ANID_03975	5e-37	1st hit	/
Bcltf1g217	BofuT4_P025120.1	BofuT4_P025120.1 (BDBH)	BC1G_07688.1 (BDBH)	BcT4_9778 (BDBH)	B0510_9673 (BDBH)	hypothetical protein	/	0.392218	-1.23147	0.548969	-1.13932	0.0260886	1.87109	0.00148996	2.05841	P1	NCU01920	2e-09	BDBH	/	/	/	/	/
Bcltf1g218	BofuT4_P025140.1	BofuT4_P025140.1 (BDBH)	BC1G_07687.1 (BDBH)	BcT4_9779 (BDBH)	B0510_9672 (BDBH)	similar to 3-dehydroshikimate dehydratase	/	0.00268325	1.89453	0.449255	1.12643	0.115405	-1.18979	0.000874821	-2.05512	P5	NCU06024	3e-105	BDBH	quinate-4	ANID_01140	2e-97	BDBH	dehydroshikimate dehydratase
Bcltf1g219	BofuT4_P025640.1	BofuT4_P025640.1 (BDBH)	BC1G_07637.1 (BDBH)	BcT4_9807 (BDBH)	B0510_9642 (BDBH)	similar to lipase	/	0.803173	-1.29933	0.0748077	-1.99641	0.650196	-1.42784	0.0301517	-2.20032	P2	/	/	/	/	ANID_05321	5e-71	1st hit	cholinesterase
Bcltf1g220	BofuT4_P025820.1	BofuT4_P025820.1 (BDBH)	BC1G_07620.1 (BDBH)	BcT4_9820 (BDBH)	B0510_9629 (BDBH)	similar to gamma-glutamyltransferase 2 (secreted protein)	/	0.229728	-1.28534	0.820068	1.08745	0.0239139	-2.06803	0.060535	-1.44952	P8	NCU01753	7e-148	1st hit	gamma-glutamyltranspeptidase	/	/	/	/
Bcltf1g221	BofuT4_P025930.1	BofuT4_P025930.1 (BDBH)	BC1G_07612.1 (BDBH)	BcT4_9828 (BDBH)	B0510_9621 (BDBH)	similar to beta-lactamase domain protein	/	0.633889	1.07175	0.456117	-1.69944	0.0155915	4.28664	0.00237927	2.48343	P1	/	/	/	/	/	/	/	/
Bcltf1g222	BofuT4_P026000.1	BofuT4_P026000.1 (BDBH)	BC1G_09631.1 (BDBH)	BcT4_8362 (BDBH)	B0510_9711 (BDBH)	similar to solute carrier family 25 member 38	/	0.0705027	1.50128	0.898006	-1.02656	0.00635033	2.12562	0.0381276	1.35771	P7	NCU02973	1e-105	BDBH	mitochondrial carrier protein	ANID_03663	4e-123	BDBH	mitochondrial carrier protein
Bcltf1g223	BofuT4_P026130.1	BofuT4_P026130.1 (BDBH)	BC1G_09644.1 (BDBH)	BcT4_8353 (BDBH)	B0510_9720 (BDBH)	similar to triacylglycerol lipase (secreted protein)	/	0.041541	1.6695	0.866182	1.04104	0.343286	-1.36349	0.00372947	-2.21553	P5	NCU02679	7e-155	BDBH	carboxylesterase	ANID_01433	4e-145	1st hit	triacylglycerol lipase
Bcltf1g224	BofuT4_P026200.1	BofuT4_P026200.1 (BDBH)	BC1G_09651.1 (BDBH)	BcT4_8349 (BDBH)	B0510_9725 (BDBH)	similar to lipase/esterase	/	0.420003	-1.32662	0.725164	-1.23207	0.0270952	-2.98055	0.00285427	-2.80375	P2	NCU03903	7e-113	BDBH	lipase/esterase	ANID_02890	5e-110	BDBH	lipase/esterase
Bcltf1g225	BofuT4_uP026630.1	BofuT4_uP026630.1 (BDBH)	/	/	/	similar to protein kinase	/	0.234061	-3.43627	0.318387	1.56983	0.0477044	-3.30976	0.369072	1.64015	P6	/	/	/	/	/	/	/	/
Bcltf1g226	BofuT4_P026650.1	BofuT4_P026650.1 (BDBH)	BC1G_11930.1 (BDBH)	BcT4_10223 (BDBH)	B0510_10165 (BDBH)	similar to uridine permease Fui1	/	0.235419	-1.35461	0.391435	-1.41898	0.0162646	-2.40897	0.00553726	-2.57237	P2	NCU07334	1e-85	1st hit	uracil permease	ANID_08416	3e-113	BDBH	conserved hypothetical protein
Bcltf1g227	BofuT4_P027070.1	BofuT4_P027070.1 (BDBH)	BC1G_11891.1 (BDBH)	BcT4_10198 (BDBH)	B0510_10140 (BDBH)	glycoside hydrolase family 76 protein	/	0.17486	1.37016	0.360863	-1.40555	0.00564585	3.58866	0.00923922	1.91141	P1	NCU07005	7e-86	BDBH	glycosyl hydrolase	ANID_06472	1e-95	BDBH	glycosyl hydrolase
Bcltf1g228	BofuT4_uP027330.1	BofuT4_uP027330.1 (BDBH)	BC1G_14657.1 (BDBH)	BcT4_7197 (BDBH)	B0510_8547 (BDBH)	hypothetical protein	/	0.85127	1.11841	0.587109	-1.2664	0.00458792	-5.48644	0.00350009	-8.05135	P2	/	/	/	/	/	/	/	/
Bcltf1g229	BofuT4_uP027380.1	BofuT4_uP027380.1 (BDBH)	/	/	/	hypothetical protein	/	0.267991	-1.62462	0.514756	-1.13705	0.0466399	2.11705	0.00148434	3.08659	P1	/	/	/	/	/	/	/	/
Bcltf1g230	BofuT4_P027490.1	BofuT4_P027490.1 (BDBH)	BC1G_14641.1 (BDBH)	BcT4_7186 (BDBH)	B0510_8559 (BDBH)	hypothetical protein	/	0.154143	-1.27613	0.46986	-1.30844	0.0203593	2.12801	0.00468118	2.02655	P1	/	/	/	/	/	/	/	/
Bcltf1g231 / Bclig34	BofuT4_uP027620.1	BofuT4_uP027620.1 (BDBH)	/	BcT4_7175 (1st hit)	B0510_8570 (1st hit)	similar to prolyl aminopeptidase (secreted protein)	/	0.037896	3.04954	0.22345	1.29341	0.00697926	3.64455	0.0620943	1.52606	P1	/	/	/	/	ANID_08498	5e-06	1st hit	proteinase
Bcltf1g232	BofuT4_P027630.1	BofuT4_P027630.1 (BDBH)	/	BcT4_7175 (BDBH)	B0510_8570 (BDBH)	similar to TAP domain-containing protein	/	0.00890979	1.84724	0.381345	1.21648	0.00188222	2.36146	0.0177082	1.5681	P1	NCU00825	8e-49	1st hit	hypothetical protein	ANID_08498	1e-47	1st hit	proteinase
Bcltf1g233	BofuT4_P027780.1	BofuT4_P027780.1 (BDBH)	BC1G_06236.1 (BDBH)	BcT4_7166 (BDBH)	B0510_8579 (BDBH)	hypothetical protein	/	0.23633	1.33143	0.804095	-1.04072	0.0150666	2.14126	0.0102704	1.50284	P1	/	/	/	/	ANID_00860	5e-07	1st hit	/
Bcltf1g234	BofuT4_P027800.1	BofuT4_P027800.1 (BDBH)	BC1G_06238.1 (BDBH)	/	/	hypothetical protein	/	0.858795	-1.06037	0.703324	-1.14923	0.0371025	-2.01589	0.0303369	-2.18182	P2	NCU12130	6e-34	BDBH	hypothetical protein	/	/	/	/
Bcltf1g235	BofuT4_P027820.1	BofuT4_P027820.1 (BDBH)	/	BcT4_7164 (1st hit)	B0510_8581 (1st hit)	predicted protein	/	0.608334	1.16149	0.969595	1.00789	0.225508	-1.7729	0.0358815	-2.08011	P2	/	/	/	/	/	/	/	/
Bcltf1g236	BofuT4_P027830.1	BofuT4_P027830.1 (BDBH)	BC1G_06242.1 (BDBH)	BcT4_7164 (1st hit)	B0510_8581 (1st hit)	hypothetical protein	/	0.887427	-1.07423	0.818465	-1.06166	0.0166681	-2.9445	0.0178534	-2.78113	P2	NCU05948	5e-18	BDBH	/	ANID_01756	3e-26	BDBH	/
Bcltf1g237	BofuT4_uP027960.1	BofuT4_uP027960.1 (BDBH)	/	/	/	hypothetical protein	/	0.27604	1.2137	0.708191	-1.12728	0.00951218	2.30406	0.0112381	1.69057	P1	/	/	/	/	/	/	/	/
Bcltf1g238	BofuT4_uP027970.1	BofuT4_uP027970.1 (BDBH)	BC1G_06253.1 (BDBH)	BcT4_7155 (BDBH)	B0510_8591 (BDBH)	hypothetical protein	/	0.598336	-1.10511	0.636833	-1.21513	0.021762	2.16275	0.00557203	2.01112	P1	NCU05766	8e-11	1st hit	hypothetical protein	ANID_12400	2e-09	1st hit	conserved hypothetical protein
Bcltf1g239	BofuT4_uP028310.1	BofuT4_uP028310.1 (BDBH)	/	/	/	hypothetical protein	/	0.846117	-1.05742	0.101228	-1.23911	0.00819543	2.15115	0.0115651	1.86119	P1	/	/	/	/	/	/	/	/
Bcltf1g240	BofuT4_P028350.1	BofuT4_P028350.1 (BDBH)	BC1G_01330.1 (BDBH)	BcT4_1223 (BDBH)	B0510_5667 (BDBH)	hypothetical protein	/	0.950894	1.01574	0.766072	-1.11822	0.0104391	2.52034	0.0387017	2.25327	P1	/	/	/	/	/	/	/	/
Bcltf1g241	BofuT4_P028360.1	BofuT4_P028360.1 (BDBH)	BC1G_01329.1 (BDBH)	BcT4_1224 (BDBH)	B0510_5666 (BDBH)	similar to ornithine decarboxylase	/	0.115472	2.11627	0.802003	-1.11896	0.00124656	22.7069	0.00164099	9.68956	P1	NCU01271	4e-95	1st hit	spermidine-1	ANID_03846	4e-104	1st hit	ornithine decarboxylase
Bcltf1g242	BofuT4_uP028370.1	BofuT4_uP028370.1 (BDBH)	/	/	/	predicted protein	/	0.192921	-2.00069	0.174944	1.63795	0.0064833	-2.30656	0.334761	1.41846	P11	/	/	/	/	/	/	/	/
Bcltf1g243	BofuT4_uP028430.1	BofuT4_uP028430.1 (BDBH)	BC1G_01322.1 (BDBH)	BcT4_1227 (1st hit)	B0510_5663 (1st hit)	predicted protein	/	0.364406	-1.74512	0.432502	1.39884	0.0371567	-2.27784	0.600969	1.053	P8	/	/	/	/	/	/	/	/
Bcltf1g244	BofuT4_P028540.1	BofuT4_P028540.1 (BDBH)	BC1G_01314.1 (BDBH)	BcT4_1233 (1st hit)	/	hypothetical protein	/	0.928727	-1.03109	0.787468	-1.05546	0.00223259	-4.12574	0.000394378	-4.19417	P2	/	/	/	/	/	/	/	/
Bcltf1g245	BofuT4_P028550.1	BofuT4_P028550.1 (BDBH)	BC1G_01312.1 (BDBH)	BcT4_1233 (BDBH)	B0510_5657 (BDBH)	hypothetical protein	/	0.753046	-1.17306	0.33576	-1.34994	0.00873124	-4.66916	0.000530493	-5.51142	P2	NCU06980	7e-22	1st hit	hypothetical protein	ANID_12352	1e-27	BDBH	conserved hypothetical protein
Bcltf1g246	BofuT4_uP028650.1	BofuT4_uP028650.1 (BDBH)	BC1G_01301.1 (BDBH)	/	/	hypothetical protein	/	0.115411	1.63841	0.943421	-1.03175	0.0239117	2.17451	0.248175	1.27656	P7	/	/	/	/	/	/	/	/
Bcltf1g247	BofuT4_uP028660.1	BofuT4_uP028660.1 (BDBH)	BC1G_01302.1 (BDBH)	/	/	hypothetical protein	/	0.219843	1.41161	0.999056	-1.00443	0.0138475	2.07652	0.0914028	1.47048	P7	/	/	/	/	/	/	/	/
Bcltf1g248	BofuT4_P028890.1	BofuT4_P028890.1 (BDBH)	BC1G_01279.1 (BDBH)	BcT4_1255 (BDBH)	B0510_5635 (BDBH)	hypothetical protein	BcGST4, glutathione S-transferase 4	0.228074	1.23878	0.999056	-1.00292	0.00564585	-1.99805	0.00104058	-2.39659	P2	NCU04109	1e-32	1st hit	glutathione S-transferase-2	ANID_04905	1e-38	1st hit	theta class glutathione S-transferase
Bcltf1g249	BofuT4_P029080.1	BofuT4_P029080.1 (BDBH)	BC1G_01259.1 (BDBH)	BcT4_1272 (BDBH)	B0510_5618 (BDBH)	hypothetical protein	/	0.67312	-1.20438	0.753643	1.16895	0.00635033	-10.3415	0.00298915	-7.44506	P2	NCU08174	0.0001	1st hit	hypothetical protein	ANID_00750	0.0004	1st hit	hypothetical protein
Bcltf1g250	BofuT4_P029270.1	BofuT4_P029270.1 (BDBH)	BC1G_01239.1 (BDBH)	BcT4_1281 (BDBH)	B0510_5609 (BDBH)	hypothetical protein	/	0.210057	1.92086	0.424222	-1.71379	0.331844	1.60288	0.0463108	-2.06624	P7	/	/	/	/	/	/	/	/
Bcltf1g251 / Bclig36	BofuT4_P029340.1	BofuT4_P029340.1 (BDBH)	BC1G_01234.1 (BDBH)	BcT4_1285 (BDBH)	B0510_5605 (BDBH)	glycoside hydrolase family 28 protein	/	0.0360618	2.5841	0.862246	1.03671	0.0465055	-1.87238	0.00113769	-4.9129	P2	NCU06961	5e-34	1st hit	glycosylhydrolase family 28-2	ANID_10274	3e-128	BDBH	exo-rhamnogalacturonase B
Bcltf1g252	BofuT4_P029540.1	BofuT4_P029540.1 (BDBH)	/	/	/	hypothetical protein	/	0.0885672	1.85559	0.918732	-1.05368	0.0178435	2.2826	0.428919	1.15849	P7	/	/	/	/	/	/	/	/
Bcltf1g253	BofuT4_uP029590.1	BofuT4_uP029590.1 (BDBH)	BC1G_01206.1 (BDBH)	/	/	predicted protein	/	0.0530379	-2.02453	0.771631	1.06482	0.955343	1.01823	0.00365217	2.21509	P6	/	/	/	/	/	/	/	/
Bcltf1g254	BofuT4_uP029650.1	BofuT4_uP029650.1 (BDBH)	/	/	/	hypothetical protein	/	0.235537	1.33396	0.640704	1.22024	0.0195723	-2.57822	0.00421203	-2.94079	P2	/	/	/	/	/	/	/	/
Bcltf1g255 / Bclig37	BofuT4_P029660.1	BofuT4_P029660.1 (BDBH)	BC1G_01197.1 (BDBH)	/	/	hypothetical protein	/	0.0440335	2.1601	0.366511	1.3384	0.300055	-1.3174	0.00598803	-2.21263	P5	/	/	/	/	/	/	/	/
Bcltf1g256	BofuT4_uP029680.1	BofuT4_uP029680.1 (BDBH)	/	/	/	hypothetical protein	/	0.234296	1.69727	0.278536	-1.68364	0.0378947	2.27091	0.58187	-1.24596	P10	/	/	/	/	/	/	/	/
Bcltf1g257	BofuT4_P029810.1	BofuT4_P029810.1 (BDBH)	BC1G_01180.1 (BDBH)	BcT4_1315 (BDBH)	B0510_5574 (BDBH)	hypothetical protein	/	0.933632	-1.0304	0.765963	1.09015	0.0624626	-2.57319	0.00285427	-2.21304	P2	/	/	/	/	/	/	/	/
Bcltf1g258	BofuT4_uP029820.1	BofuT4_uP029820.1 (BDBH)	BC1G_01179.1 (BDBH)	BcT4_1316 (BDBH)	B0510_5573 (BDBH)	predicted protein	/	0.506351	1.51764	0.82336	1.08082	0.0308862	2.87774	0.0777637	2.05312	P1	/	/	/	/	/	/	/	/
Bcltf1g259	BofuT4_P029850.1	BofuT4_P029850.1 (BDBH)	BC1G_01174.1 (BDBH)	BcT4_1318 (BDBH)	B0510_5571 (BDBH)	hypothetical protein	/	0.573353	-1.23666	0.330423	-1.19719	0.04198	-2.05443	0.0037563	-1.99473	P2	NCU09037	3e-07	1st hit	hypothetical protein	ANID_07834	2e-05	1st hit	conserved hypothetical protein
Bcltf1g260	BofuT4_P029880.1	BofuT4_P029880.1 (BDBH)	BC1G_01172.1 (BDBH)	BcT4_1320 (BDBH)	B0510_5569 (BDBH)	hypothetical protein	/	0.935415	-1.02549	0.73273	-1.1215	0.004265	-3.5006	0.00688869	-3.73913	P2	NCU01855	1e-05	1st hit	hypothetical protein	ANID_11076	6e-34	BDBH	DUF427 domain-containing protein
Bcltf1g261	BofuT4_P030000.1	BofuT4_P030000.1 (BDBH)	/	/	/	predicted protein	/	0.938549	1.02435	0.178443	1.44856	0.00193546	-2.99081	0.00597628	-2.1977	P2	/	/	/	/	/	/	/	/
Bcltf1g262	BofuT4_P030050.1	BofuT4_P030050.1 (BDBH)	/	/	/	hypothetical protein	/	0.234055	-1.79751	0.109386	-2.14619	0.0578263	2.2954	0.0252356	2.03631	P1	/	/	/	/	/	/	/	/
Bcltf1g263	BofuT4_P030070.1	BofuT4_P030070.1 (BDBH)	BC1G_01157.1 (BDBH)	BcT4_1331 (BDBH)	B0510_5559 (BDBH)	hypothetical protein	/	0.538192	-1.09057	0.068857	-1.7669	0.00852424	2.15872	0.0190648	1.34743	P10	NCU03462	2e-40	1st hit	/	ANID_05568	3e-44	1st hit	/
Bcltf1g264	BofuT4_P030110.1	BofuT4_P030110.1 (BDBH)	BC1G_01153.1 (1st hit)	BcT4_1333 (1st hit)	B0510_5557 (1st hit)	hypothetical protein	/	0.146039	-1.144	0.754127	-1.18436	0.0338678	2.08789	0.00898322	2.07505	P1	NCU09020	0.0005	1st hit	hypothetical protein	ANID_01472	4e-07	1st hit	conserved hypothetical protein
Bcltf1g265	BofuT4_P030130.1	BofuT4_P030130.1 (BDBH)	BC1G_01152.1 (BDBH)	BcT4_1334 (BDBH)	B0510_5556 (BDBH)	glycoside hydrolase family 79 protein	/	0.162068	1.18088	0.922577	-1.05592	0.0398924	-1.69052	0.000774952	-2.15134	P2	NCU08179	3e-172	BDBH	/	ANID_10868	8e-93	BDBH	/
Bcltf1g266	BofuT4_uP030240.1	BofuT4_uP030240.1 (BDBH)	BC1G_01141.1 (1st hit)	/	/	predicted protein	/	0.269411	-1.23564	0.832864	-1.14065	0.0430221	-2.0908	0.0339094	-1.93827	P2	/	/	/	/	/	/	/	/
Bcltf1g267	BofuT4_uP030250.1	BofuT4_uP030250.1 (BDBH)	BC1G_01141.1 (BDBH)	/	/	hypothetical protein	/	0.470919	-1.16723	0.364765	-1.23817	0.0122542	-2.06361	0.00323898	-2.17417	P2	/	/	/	/	/	/	/	/
Bcltf1g268	BofuT4_P030290.1	BofuT4_P030290.1 (BDBH)	BC1G_01130.1 (BDBH)	BcT4_1340 (BDBH)	B0510_5545 (BDBH)	hypothetical protein	/	0.334739	-1.09611	0.533951	-1.2198	0.0121205	-1.89146	0.00538725	-2.03939	P2	NCU10529	1e-25	1st hit	/	ANID_00781	1e-23	1st hit	/
Bcltf1g269	BofuT4_P030480.1	BofuT4_P030480.1 (BDBH)	BC1G_01112.1 (BDBH)	BcT4_1353 (BDBH)	B0510_5532 (BDBH)	similar to NmrA-like family protein	/	0.301599	1.22088	0.613475	-1.46683	0.00510959	8.33936	0.00683822	4.93017	P1	NCU06936	8e-55	1st hit	hypothetical protein	ANID_09531	2e-40	BDBH	conserved hypothetical protein
Bcltf1g270	BofuT4_P030540.1	BofuT4_P030540.1 (BDBH)	BC1G_01105.1 (BDBH)	BcT4_1358 (BDBH)	B0510_5527 (BDBH)	similar to developmental protein fluG	/	0.816186	-1.08159	0.944254	1.0045	0.0412225	2.24936	0.00843277	2.37383	P1	NCU04264	1e-118	BDBH	extracellular developmental signal biosynthesis protein FluG	ANID_04819	4e-175	BDBH	extracellular developmental signal biosynthesis protein
Bcltf1g271	BofuT4_P030610.1	BofuT4_P030610.1 (BDBH)	BC1G_01100.1 (BDBH)	BcT4_1364 (BDBH)	B0510_5521 (BDBH)	hypothetical protein	/	0.553402	-1.12035	0.350631	-1.29981	0.00193546	-3.61862	0.00138943	-4.3343	P2	NCU09282	5e-52	1st hit	hypothetical protein	ANID_01717	0.0008	1st hit	conserved hypothetical protein
Bcltf1g272	BofuT4_P030660.1	BofuT4_P030660.1 (BDBH)	BC1G_01095.1 (BDBH)	BcT4_1368 (BDBH)	B0510_5517 (BDBH)	catA, catalase	BcCAT1, catalase 1	0.468066	1.254	0.943421	1.00256	0.100125	-1.74879	0.014197	-2.12379	P2	NCU05169	6e-118	1st hit	catalase-4	ANID_05918	4e-172	1st hit	catalase C
Bcltf1g273	BofuT4_P030720.1	BofuT4_P030720.1 (BDBH)	BC1G_01090.1 (BDBH)	BcT4_1372 (BDBH)	B0510_5513 (BDBH)	hypothetical protein	/	0.569955	-1.22159	0.245176	-1.60275	0.029903	2.15828	0.0931568	1.67861	P1	/	/	/	/	ANID_06208	3e-39	1st hit	/
Bcltf1g274	BofuT4_P030790.1	BofuT4_P030790.1 (BDBH)	BC1G_01085.1 (BDBH)	BcT4_1376 (BDBH)	B0510_5510 (BDBH)	hypothetical protein	/	0.184572	-1.26622	0.907351	-1.02353	0.00490648	-2.2478	0.00249542	-1.77266	P2	NCU00563	1e-69	BDBH	hypothetical protein	ANID_04610	5e-28	BDBH	conserved hypothetical protein
Bcltf1g275	BofuT4_P031190.1	BofuT4_P031190.1 (BDBH)	BC1G_01048.1 (BDBH)	BcT4_1398 (BDBH)	B0510_5488 (BDBH)	similar to QUTD_EMENI Quinate permease (Quinate transporter)	/	0.752666	-1.08314	0.480451	-1.34367	0.0313461	2.08688	0.0326911	1.71117	P1	/	/	/	/	/	/	/	/
Bcltf1g276	BofuT4_P031200.1	BofuT4_P031200.1 (BDBH)	BC1G_01047.1 (BDBH)	/	/	similar to quinate 5-dehydrogenase	/	0.5875	-1.05969	0.695706	1.08829	0.00262867	1.87576	0.00282604	2.11148	P1	NCU06025	5e-88	BDBH	quinate-3	ANID_01137	2e-82	BDBH	quinate 5-dehydrogenase
Bcltf1g277	BofuT4_P031350.1	BofuT4_P031350.1 (BDBH)	BC1G_01033.1 (BDBH)	BcT4_1410 (BDBH)	B0510_5476 (BDBH)	glycoside hydrolase family 55 protein	/	0.943749	-1.03768	0.386696	-2.21585	0.0051676	19.3685	0.000802379	9.83853	P1	/	/	/	/	ANID_00550	6e-177	1st hit	LysM domain-containing protein
Bcltf1g278	BofuT4_P031430.1	BofuT4_P031430.1 (BDBH)	BC1G_01028.1 (BDBH)	BcT4_1414 (BDBH)	B0510_5472 (BDBH)	similar to monooxygenase flavin-binding family protein	/	0.635047	-1.18385	0.439627	-1.43453	0.0262345	2.91732	0.00163214	2.40486	P1	NCU02894	2e-116	BDBH	flavin-binding monooxygenase	/	/	/	/
Bcltf1g279	BofuT4_P031510.1	BofuT4_P031510.1 (BDBH)	BC1G_01019.1 (BDBH)	BcT4_1419 (BDBH)	B0510_5467 (BDBH)	glycoside hydrolase family 92 protein	/	0.578965	1.09702	0.837553	-1.06944	0.00679729	-2.41804	0.00495821	-2.72065	P2	/	/	/	/	/	/	/	/
Bcltf1g280	BofuT4_P031540.1	BofuT4_P031540.1 (BDBH)	BC1G_01017.1 (BDBH)	BcT4_1421 (BDBH)	B0510_5465 (BDBH)	hypothetical protein	/	0.783129	-1.03963	0.971664	1.02999	0.0052179	-2.36404	0.0111311	-2.2378	P2	NCU05047	3e-09	BDBH	hypothetical protein	/	/	/	/
Bcltf1g281	BofuT4_P031600.1	BofuT4_P031600.1 (BDBH)	BC1G_01013.1 (BDBH)	/	B0510_5461 (BDBH)	hypothetical protein	/	0.9093	1.00264	0.461218	-1.97758	0.0231524	9.64851	0.0142724	5.16414	P1	/	/	/	/	/	/	/	/
Bcltf1g282	BofuT4_uP031610.1	BofuT4_uP031610.1 (BDBH)	BC1G_01012.1 (BDBH)	BcT4_1426 (BDBH)	B0510_5460 (BDBH)	Bhp3, hydrophobin class II	BHP3, hydrophobin 3 [Mosbach et al. 2011]	0.796318	1.06581	0.302433	-1.51379	0.00146499	80.5493	0.00038028	50.5865	P1	NCU08192	7e-09	1st hit	hydrophobin	/	/	/	/
Bcltf1g283	BofuT4_P031640.1	BofuT4_P031640.1 (BDBH)	BC1G_01009.1 (BDBH)	BcT4_1427 (BDBH)	B0510_5459 (BDBH)	hypothetical protein	/	0.0992809	1.75345	0.989654	1.01141	0.00298267	8.40704	0.00605808	5.1124	P1	/	/	/	/	ANID_11348	2e-29	BDBH	/
Bcltf1g284	BofuT4_P031780.1	BofuT4_P031780.1 (BDBH)	/	/	/	hypothetical protein	/	0.0684503	-2.14812	0.262411	-1.84703	0.0465977	-2.00362	0.108102	-1.7135	P2	/	/	/	/	/	/	/	/
Bcltf1g285	CL_bt4ctg_0417_004.Contig1_v5	BofuT4_P031790.1 (1st hit)	BC1G_00998.1 (BDBH)	/	/	/	/	0.10401	-1.63509	0.814535	-1.49	0.123035	-2.2942	0.0239477	-2.07103	P2	/	/	/	/	/	/	/	/
Bcltf1g286	BofuT4_P031990.1	BofuT4_P031990.1 (BDBH)	BC1G_00975.1 (BDBH)	BcT4_1446 (BDBH)	B0510_5438 (BDBH)	hypothetical protein	/	0.201277	1.82279	0.246507	-1.75808	0.0414354	3.12735	0.998583	-1.01721	P10	/	/	/	/	/	/	/	/
Bcltf1g287	BofuT4_P032030.1	BofuT4_P032030.1 (BDBH)	BC1G_00971.1 (BDBH)	BcT4_1448 (BDBH)	B0510_5436 (BDBH)	hypothetical protein	/	0.198394	-1.60847	0.968029	1.02035	0.33081	1.23582	0.0193533	2.05371	P6	/	/	/	/	/	/	/	/
Bcltf1g288	BofuT4_P032070.1	BofuT4_P032070.1 (BDBH)	BC1G_00967.1 (BDBH)	BcT4_1452 (BDBH)	B0510_5432 (BDBH)	hypothetical protein	/	0.988875	-1.05017	0.633204	-1.15384	0.0335692	2.84201	0.0113549	2.62974	P1	/	/	/	/	/	/	/	/
Bcltf1g289	BofuT4_P032080.1	BofuT4_P032080.1 (BDBH)	BC1G_00966.1 (BDBH)	BcT4_1453 (BDBH)	B0510_5431 (BDBH)	hypothetical protein	/	0.635617	-1.1913	0.345967	1.5191	0.595741	1.23237	0.0311103	2.24065	P9	/	/	/	/	/	/	/	/
Bcltf1g290	BofuT4_P032180.1	BofuT4_P032180.1 (BDBH)	BC1G_00956.1 (BDBH)	BcT4_1461 (BDBH)	B0510_5423 (BDBH)	similar to MFS sugar transporter	/	0.538106	-1.23518	0.321413	-1.51918	0.0386627	-2.08664	0.0160084	-2.48681	P2	NCU00988	2e-100	1st hit	MFS quinate transporter	ANID_05734	6e-128	1st hit	MFS quinate transporter
Bcltf1g291	BofuT4_P032200.1	BofuT4_P032200.1 (BDBH)	BC1G_00955.1 (BDBH)	BcT4_1462 (BDBH)	B0510_5422 (BDBH)	similar to 4-coumarate-CoA ligase	/	0.482405	1.22751	0.952898	1.01885	0.0373304	-2.05003	0.0104886	-2.4809	P2	NCU10546	5e-175	BDBH	4-coumarate-CoA ligase	/	/	/	/
Bcltf1g292	BofuT4_P032210.1	BofuT4_P032210.1 (BDBH)	BC1G_00954.1 (BDBH)	BcT4_1463 (BDBH)	B0510_5421 (BDBH)	similar to oligopeptide transporter	/	0.484718	-1.34758	0.97665	-1.06944	0.0149907	-4.16405	0.0452422	-3.35306	P2	NCU04991	1e-110	1st hit	oligopeptide transporter	/	/	/	/
Bcltf1g293	BofuT4_uP032250.1	BofuT4_uP032250.1 (BDBH)	BC1G_00952.1 (BDBH)	BcT4_1465 (BDBH)	B0510_5419 (BDBH)	predicted protein	/	0.23952	-1.48008	0.414402	1.20592	0.0372962	1.47638	0.01305	2.69174	P6	/	/	/	/	/	/	/	/
Bcltf1g294	BofuT4_P032270.1	BofuT4_P032270.1 (BDBH)	BC1G_00950.1 (BDBH)	BcT4_1467 (BDBH)	B0510_5417 (BDBH)	hypothetical protein	/	0.0815352	2.51546	0.137506	-1.97929	0.0316091	3.07091	0.0351789	-1.63067	P7	/	/	/	/	/	/	/	/
Bcltf1g295	BofuT4_P032390.1	BofuT4_P032390.1 (BDBH)	BC1G_16135.1 (BDBH)	/	B0510_10413 (BDBH)	similar to general amidase GmdA	/	0.485849	-1.3472	0.263671	-1.40347	0.0235382	2.08462	0.0560406	2.04236	P1	NCU08803	4e-88	1st hit	general amidase GmdA	ANID_03957	7e-135	1st hit	general amidase
Bcltf1g295	BofuT4_uP032400.1	BofuT4_uP032400.1 (BDBH)	BC1G_16135.1 (1st hit)	/	B0510_10413 (1st hit)	hypothetical protein	/	0.536565	-1.37621	0.5043	-1.19665	0.116256	1.76948	0.0162202	2.06337	P1	/	/	/	/	ANID_08777	5e-07	1st hit	acetamidase enzyme
Bcltf1g296	BofuT4_uP032420.1	BofuT4_uP032420.1 (BDBH)	/	BcT4_10144 (1st hit)	B0510_10047 (1st hit)	predicted protein	/	0.603093	-1.29703	0.182055	2.80222	0.0366713	-2.88516	0.619956	1.21767	P11	/	/	/	/	/	/	/	/
Bcltf1g297	BofuT4_P032620.1	BofuT4_P032620.1 (BDBH)	BC1G_12016.1 (BDBH)	BcT4_10157 (BDBH)	B0510_10060 (BDBH)	hypothetical protein	/	0.760934	1.09392	0.811739	-1.06344	0.0952864	-1.84658	0.0129757	-2.10604	P2	/	/	/	/	ANID_08618	2e-28	BDBH	/
Bcltf1g298	BofuT4_P032680.1	BofuT4_P032680.1 (BDBH)	BC1G_12022.1 (BDBH)	BcT4_10160 (BDBH)	B0510_10063 (BDBH)	similar to MFS sugar transporter	/	0.690607	-1.10551	0.205814	-1.32991	0.0203278	-1.92247	0.00365217	-2.22648	P2	NCU01132	2e-143	BDBH	MFS monosaccharide transporter	/	/	/	/
Bcltf1g299	BofuT4_P033030.1	BofuT4_P033030.1 (BDBH)	BC1G_10489.1 (BDBH)	BcT4_7368 (BDBH)	B0510_3575 (BDBH)	hypothetical protein	/	0.8332	1.03705	0.626985	-1.09719	0.0204542	-1.81564	0.00225328	-2.11122	P2	NCU09813	8e-10	1st hit	SMT3	ANID_01191	5e-12	1st hit	ubiquitin modifier
Bcltf1g300	BofuT4_P033170.1	BofuT4_P033170.1 (BDBH)	BC1G_10481.1 (BDBH)	BcT4_7365 (BDBH)	/	similar to protein kinase domain containing protein	/	0.456845	-1.20245	0.708191	1.08503	0.011449	-2.42639	0.0113055	-1.91889	P2	NCU09202	1e-23	1st hit	protein kinase dsk1	ANID_10895	1e-64	BDBH	protein kinase domain-containing protein
Bcltf1g301	BofuT4_P033180.1	BofuT4_P033180.1 (BDBH)	BC1G_10480.1 (BDBH)	BcT4_7364 (BDBH)	B0510_3571 (BDBH)	hypothetical protein	/	0.16165	-1.34142	0.189936	-1.35748	0.00828216	-2.17177	0.00217522	-2.13878	P2	NCU06294	5e-159	1st hit	hypothetical protein	/	/	/	/
Bcltf1g301	BofuT4_P033190.1	BofuT4_P033190.1 (BDBH)	BC1G_10480.1 (1st hit)	BcT4_7364 (1st hit)	B0510_3571 (1st hit)	hypothetical protein	/	0.175373	-1.38396	0.921435	-1.1172	0.0326864	-2.35813	0.0226925	-1.92921	P2	NCU06294	8e-96	1st hit	hypothetical protein	/	/	/	/
Bcltf1g302	BofuT4_P033240.1	BofuT4_P033240.1 (BDBH)	BC1G_10475.1 (BDBH)	BcT4_7362 (BDBH)	B0510_3569 (BDBH)	hypothetical protein	/	0.908745	-1.00342	0.50086	-1.67249	0.029126	5.58866	0.00728615	3.52008	P1	NCU17227	2e-36	1st hit	hypothetical protein	ANID_06621	1e-82	1st hit	/
Bcltf1g303	BofuT4_P033500.1	BofuT4_P033500.1 (BDBH)	BC1G_08159.1 (BDBH)	BcT4_7345 (BDBH)	B0510_6832 (BDBH)	similar to pentatricopeptide repeat protein	/	0.868225	1.02506	0.832024	1.03737	0.0213805	2.02278	0.00233706	2.01768	P1	NCU07871	8e-77	BDBH	hypothetical protein	ANID_05927	8e-18	BDBH	/
Bcltf1g304	BofuT4_P033700.1	BofuT4_P033700.1 (BDBH)	BC1G_08182.1 (BDBH)	BcT4_7331 (BDBH)	B0510_6846 (BDBH)	hypothetical protein	/	0.093069	2.08345	0.332962	1.47527	0.0108446	-3.44536	0.00230043	-5.14742	P2	/	/	/	/	/	/	/	/
Bcltf1g305	BofuT4_uP033710.1	BofuT4_uP033710.1 (BDBH)	/	/	/	predicted protein	/	0.459207	1.25948	0.290426	-1.35784	0.0321851	2.03454	0.412737	1.18506	P7	/	/	/	/	/	/	/	/
Bcltf1g306	BofuT4_P033720.1	BofuT4_P033720.1 (BDBH)	BC1G_08183.1 (BDBH)	BcT4_7330 (BDBH)	B0510_6847 (BDBH)	hypothetical protein	/	0.949201	1.05164	0.921034	-1.05104	0.0254962	-5.82653	0.0127093	-6.80423	P2	/	/	/	/	ANID_02145	2e-75	1st hit	/
Bcltf1g307 / Bclig40	BofuT4_P033780.1	BofuT4_P033780.1 (BDBH)	BC1G_08188.1 (BDBH)	BcT4_7325 (BDBH)	B0510_6852 (BDBH)	similar to transcription factor Zn, C2H2	BcLTF2, light-responsive transcription factor 2	0.024407	6.6642	0.232117	1.19435	0.00791262	6.63321	0.392639	1.14356	P7	NCU04179	2e-47	BDBH	short aerial hyphae-1	ANID_06503	4e-69	BDBH	C2H2 transcription factor
Bcltf1g308	BofuT4_uP033810.1	BofuT4_uP033810.1 (BDBH)	BC1G_08190.1 (BDBH)	/	/	hypothetical protein	/	0.0566406	3.22987	0.820364	1.11879	0.0135185	4.15393	0.32916	1.39061	P7	/	/	/	/	/	/	/	/
Bcltf1g309 / Bclig41	BofuT4_P033850.1	BofuT4_P033850.1 (BDBH)	BC1G_08193.1 (BDBH)	BcT4_7324 (BDBH)	B0510_6853 (BDBH)	predicted protein	/	0.012177	3.13457	0.454014	1.32169	0.0253601	2.5621	0.622093	1.07328	P7	/	/	/	/	/	/	/	/
Bcltf1g310	BofuT4_P033910.1	BofuT4_P033910.1 (BDBH)	BC1G_08200.1 (BDBH)	BcT4_7319 (BDBH)	B0510_6857 (BDBH)	similar to Hsp70 nucleotide exchange factor fes1	/	0.0474299	1.68097	0.21335	1.24484	0.00805769	2.04852	0.0117886	1.47686	P7	NCU04172	1e-55	BDBH	hsp70-like protein	ANID_06543	7e-68	BDBH	hsp70-like protein
Bcltf1g311	BofuT4_P033980.1	BofuT4_P033980.1 (BDBH)	BC1G_08209.1 (BDBH)	BcT4_7313 (BDBH)	B0510_6863 (BDBH)	DMATS1, similar to dimethylallyl tryptophan synthase	DMATS1, dimethylallyl tryptophan synthase	0.330139	-1.46187	0.374145	-1.536	0.00728606	4.4446	0.00731472	4.42745	P1	NCU12075	7e-12	BDBH	hypothetical protein	ANID_06784	3e-42	BDBH	conserved hypothetical protein
Bcltf1g312	BofuT4_uP034060.1	BofuT4_uP034060.1 (BDBH)	/	/	/	predicted protein	/	0.535426	1.22207	0.0303151	-1.9163	0.0128937	3.6574	0.0191647	1.59716	P1	/	/	/	/	/	/	/	/
Bcltf1g313	BofuT4_P034110.1	BofuT4_P034110.1 (BDBH)	BC1G_08221.1 (BDBH)	BcT4_7306 (BDBH)	B0510_6870 (BDBH)	similar to short-chain dehydrogenase/reductase SDR	/	0.9661	-1.02073	0.613116	-1.1953	0.105444	-1.67401	0.0272876	-2.00278	P2	/	/	/	/	ANID_03293	2e-07	1st hit	conserved hypothetical protein
Bcltf1g314	BofuT4_P034180.1	BofuT4_P034180.1 (BDBH)	BC1G_08227.1 (BDBH)	BcT4_7302 (BDBH)	B0510_6874 (BDBH)	BcPKS14, polyketide synthase, partial sequence	BcPKS14, polyketide synthase 14	0.319608	-1.4469	0.837544	-1.14875	0.0506402	2.46855	0.021421	3.26379	P1	/	/	/	/	/	/	/	/
Bcltf1g315	BofuT4_P034190.1	BofuT4_P034190.1 (BDBH)	BC1G_08227.1 (1st hit)	BcT4_7301 (BDBH)	B0510_6874 (1st hit)	BcPKS14, polyketide synthase, partial sequence	BcPKS14, polyketide synthase 14	0.866905	1.02591	0.372695	-1.34814	0.00693768	3.83785	0.00335344	2.92848	P1	NCU03584	2e-61	1st hit	perithecial-1	ANID_00150	5e-109	1st hit	polyketide synthase
Bcltf1g316	BofuT4_P034210.1	BofuT4_P034210.1 (BDBH)	BC1G_08228.1 (BDBH)	BcT4_7300 (BDBH)	B0510_6875 (BDBH)	hypothetical protein	/	0.728458	1.08285	0.845001	-1.25729	0.0289181	-3.7523	0.00205838	-4.99407	P2	/	/	/	/	/	/	/	/
Bcltf1g317	BofuT4_P034220.1	BofuT4_P034220.1 (BDBH)	BC1G_08229.1 (BDBH)	BcT4_7299 (BDBH)	B0510_6876 (BDBH)	hypothetical protein	/	0.625887	1.16408	0.922116	-1.07413	0.00636888	-5.52342	0.00152585	-7.30401	P2	NCU17270	3e-13	1st hit	hypothetical protein	ANID_08376	4e-27	BDBH	conserved hypothetical protein
Bcltf1g318	BofuT4_P034230.1	BofuT4_P034230.1 (BDBH)	BC1G_08230.1 (BDBH)	BcT4_7298 (BDBH)	B0510_6877 (BDBH)	hypothetical protein	/	0.153755	1.3899	0.581749	1.27231	0.0138475	-2.88437	0.00341631	-3.27249	P2	/	/	/	/	/	/	/	/
Bcltf1g319	BofuT4_P034490.1	BofuT4_P034490.1 (BDBH)	BC1G_14952.1 (BDBH)	BcT4_7287 (BDBH)	B0510_6888 (BDBH)	hypothetical protein	/	0.0269818	1.76793	0.03821	1.89785	0.00432036	-2.46706	0.00199671	-2.28504	P2	NCU02895	3e-15	1st hit	MutT/nudix family protein	ANID_01202	1e-30	1st hit	NUDIX domain-containing protein
Bcltf1g320	BofuT4_P034550.1	BofuT4_P034550.1 (BDBH)	BC1G_14946.1 (BDBH)	BcT4_7282 (BDBH)	B0510_6893 (BDBH)	hypothetical protein	/	0.786554	-1.07228	0.987618	-1.08466	0.0121205	-7.02911	0.00136735	-7.50525	P2	NCU07827	9e-50	BDBH	hypothetical protein	ANID_03988	3e-06	1st hit	conserved hypothetical protein
Bcltf1g321	BofuT4_P034560.1	BofuT4_P034560.1 (BDBH)	BC1G_14945.1 (BDBH)	BcT4_7281 (BDBH)	B0510_6894 (BDBH)	hypothetical protein	/	0.876937	1.03401	0.374927	-1.43838	0.00121132	-3.85169	0.00280306	-5.99476	P2	NCU01123	2e-23	1st hit	hypothetical protein	ANID_10392	5e-34	1st hit	predicted protein
Bcltf1g322	BofuT4_P034760.1	BofuT4_P034760.1 (BDBH)	BC1G_06620.1 (BDBH)	BcT4_25 (BDBH)	B0510_7728 (BDBH)	hypothetical protein	/	0.0873981	1.2013	0.607285	1.11962	0.00163397	2.7815	0.0011451	2.67236	P1	/	/	/	/	/	/	/	/
Bcltf1g323	BofuT4_P035080.1	BofuT4_P035080.1 (BDBH)	BC1G_06461.1 (BDBH)	BcT4_6546 (BDBH)	B0510_9392 (BDBH)	similar to amino acid transporter	/	0.532078	1.17752	0.81761	-1.03327	0.0141576	-2.30871	0.00203566	-2.88896	P2	NCU04942	1e-102	1st hit	methionine permease	ANID_01631	3e-114	1st hit	high-affinity methionine permease
Bcltf1g324	BofuT4_P035280.1	BofuT4_P035280.1 (BDBH)	/	/	/	hypothetical protein	/	0.85992	-1.08055	0.766633	1.0996	0.176384	1.87061	0.0424963	2.25134	P1	/	/	/	/	/	/	/	/
Bcltf1g325	BofuT4_P035310.1	BofuT4_P035310.1 (BDBH)	BC1G_06442.1 (BDBH)	/	/	hypothetical protein	/	0.424902	-1.42683	0.226396	-1.91154	0.0104373	3.8264	0.0301994	2.94979	P1	NCU05899	2e-154	BDBH	flotillin domain-containing protein	ANID_06177	2e-98	BDBH	flotillin domain-containing protein
Bcltf1g326	BofuT4_P035470.1	BofuT4_P035470.1 (BDBH)	/	/	/	hypothetical protein	/	0.028989	1.43979	0.365358	1.27584	0.00452433	-2.10616	0.00225328	-2.46526	P2	/	/	/	/	/	/	/	/
Bcltf1g327	CL_bt4ctg_0485_001.Contig1_v5	BofuT4_P035490.1 (1st hit)	BC1G_03944.1 (1st hit)	BcT4_8412 (1st hit)	B0510_4380 (1st hit)	/	/	0.921786	-1.02128	0.492424	-1.49965	0.0146987	-2.72974	0.00533237	-3.83474	P2	/	/	/	/	/	/	/	/
Bcltf1g327	BofuT4_P035490.1	BofuT4_P035490.1 (BDBH)	BC1G_03944.1 (BDBH)	BcT4_8412 (BDBH)	B0510_4380 (BDBH)	hypothetical protein	/	0.568654	1.18765	0.443701	-1.197	0.305846	-1.53534	0.00476262	-2.11928	P2	NCU05498	3e-53	BDBH	/	ANID_01378	3e-67	BDBH	/
Bcltf1g328	BofuT4_P035520.1	BofuT4_P035520.1 (BDBH)	BC1G_03947.1 (BDBH)	/	B0510_4382 (BDBH)	hypothetical protein	/	0.420902	-1.2632	0.366127	-1.44955	0.00268087	5.34177	0.00270593	4.93488	P1	NCU06007	2e-11	BDBH	hypothetical protein	/	/	/	/
Bcltf1g329	BofuT4_P035550.1	BofuT4_P035550.1 (BDBH)	BC1G_03951.1 (BDBH)	BcT4_8415 (BDBH)	B0510_4384 (BDBH)	hypothetical protein	/	0.0926694	-1.33104	0.973825	-1.01775	0.0193825	-2.45098	0.00548911	-1.82061	P2	/	/	/	/	/	/	/	/
Bcltf1g330	BofuT4_P035800.1	BofuT4_P035800.1 (BDBH)	BC1G_03975.1 (BDBH)	BcT4_8434 (BDBH)	B0510_4403 (BDBH)	hypothetical protein	/	0.591064	-1.33873	0.324204	-1.40797	0.0684994	2.21223	0.00366381	2.14188	P1	NCU00827	2e-08	1st hit	/	/	/	/	/
Bcltf1g331	BofuT4_uP036020.1	BofuT4_uP036020.1 (BDBH)	BC1G_03994.1 (BDBH)	BcT4_8448 (BDBH)	B0510_4417 (BDBH)	Bhp2, hydrophobin class II	BHP2, hydrophobin 2 [Mosbach et al. 2011]	0.582709	1.33615	0.275459	-1.32769	0.000851355	20.9427	0.00181832	11.979	P1	NCU08192	7e-14	BDBH	hydrophobin	/	/	/	/
Bcltf1g332	BofuT4_P036130.1	BofuT4_P036130.1 (BDBH)	BC1G_04003.1 (BDBH)	BcT4_8455 (BDBH)	B0510_4424 (BDBH)	hypothetical protein	/	0.0394183	1.8372	0.937157	-1.01233	0.00234339	2.52384	0.0731416	1.36277	P7	/	/	/	/	/	/	/	/
Bcltf1g333	BofuT4_uP036160.1	BofuT4_uP036160.1 (BDBH)	/	/	/	predicted protein	/	0.0864891	2.66731	0.2312	-2.68165	0.0256985	4.43831	0.2044	-1.63498	P7	/	/	/	/	/	/	/	/
Bcltf1g334	BofuT4_uP036720.1	BofuT4_uP036720.1 (BDBH)	/	/	/	predicted protein	/	0.209075	-2.47095	0.276262	1.66361	0.0292784	-3.42639	0.596304	1.19594	P11	/	/	/	/	/	/	/	/
Bcltf1g335	BofuT4_P036730.1	BofuT4_P036730.1 (BDBH)	BC1G_04068.1 (BDBH)	BcT4_8493 (BDBH)	B0510_4464 (BDBH)	hypothetical protein	/	0.769928	1.12344	0.806365	1.08086	0.121583	-3.01026	0.019184	-3.18938	P2	/	/	/	/	/	/	/	/
Bcltf1g336	BofuT4_P036760.1	BofuT4_P036760.1 (BDBH)	BC1G_04072.1 (BDBH)	BcT4_8496 (BDBH)	B0510_4467 (BDBH)	similar to amino acid transporter	/	0.0578948	-2.32143	0.641103	1.08687	0.00224643	-7.34347	0.00200494	-2.92135	P2	NCU07175	2e-50	1st hit	APC amino acid permease	ANID_03345	8e-162	1st hit	GABA permease
Bcltf1g337	BofuT4_P036770.1	BofuT4_P036770.1 (BDBH)	BC1G_04073.1 (BDBH)	BcT4_8497 (BDBH)	B0510_4468 (BDBH)	hypothetical protein	/	0.172867	-1.70034	0.709148	1.13672	0.00242029	-9.26357	0.00366991	-4.9944	P2	NCU00868	1e-12	1st hit	/	ANID_03344	4e-13	1st hit	GNAT family acetyltransferase
Bcltf1g338	BofuT4_P036850.1	BofuT4_P036850.1 (BDBH)	BC1G_04079.1 (BDBH)	BcT4_8501 (BDBH)	B0510_4472 (BDBH)	hypothetical protein	/	0.604233	1.21335	0.418415	-1.28807	0.452692	-1.31484	0.0250463	-2.00462	P5	NCU05004	1e-41	1st hit	hypothetical protein	ANID_00867	4e-74	BDBH	conserved hypothetical protein
Bcltf1g339 / Bclig46	BofuT4_P036940.1	BofuT4_P036940.1 (BDBH)	BC1G_04088.1 (BDBH)	BcT4_8508 (BDBH)	B0510_4479 (BDBH)	hypothetical protein	/	0.000222274	16.0798	0.0152509	4.6789	0.526399	1.15297	0.00190207	-3.10198	P3	NCU00986	3e-32	BDBH	/	ANID_02221	8e-09	1st hit	/
Bcltf1g340	BofuT4_P036950.1	BofuT4_P036950.1 (BDBH)	BC1G_04089.1 (BDBH)	BcT4_8509 (BDBH)	B0510_4480 (BDBH)	hypothetical protein	/	0.571871	-1.27455	0.121654	-2.03942	0.00316627	5.84688	0.0095145	3.91881	P1	/	/	/	/	ANID_11761	2e-06	1st hit	conserved hypothetical protein
Bcltf1g341	BofuT4_P036970.1	BofuT4_P036970.1 (BDBH)	BC1G_04092.1 (BDBH)	BcT4_8511 (BDBH)	B0510_4482 (BDBH)	similar to tyrosinase	/	0.270874	-1.32341	0.259544	-1.61939	0.00243803	-5.64577	0.00132385	-6.47455	P2	NCU08615	4e-82	1st hit	tyrosinase	ANID_08435	2e-47	1st hit	conserved hypothetical protein
Bcltf1g342	BofuT4_P036980.1	BofuT4_P036980.1 (BDBH)	BC1G_04093.1 (BDBH)	BcT4_8512 (BDBH)	B0510_4483 (BDBH)	glycoside hydrolase family 35 protein	/	0.940699	-1.08193	0.161983	1.31204	0.0141873	-3.63328	0.00612554	-2.67408	P2	/	/	/	/	/	/	/	/
Bcltf1g343	BofuT4_P037120.1	BofuT4_P037120.1 (BDBH)	/	BcT4_8520 (1st hit)	B0510_4491 (1st hit)	hypothetical protein	/	0.580879	-1.15581	0.571879	-1.34798	0.0474517	-1.83851	0.0491688	-2.18284	P2	/	/	/	/	/	/	/	/
Bcltf1g344	BofuT4_P037160.1	BofuT4_P037160.1 (BDBH)	BC1G_11178.1 (BDBH)	BcT4_8521 (BDBH)	B0510_4492 (BDBH)	hypothetical protein	/	0.268587	1.6535	0.587156	-1.50757	0.00165786	30.5955	0.0018133	12.8788	P1	NCU05752	2e-11	1st hit	indoleamine 2,3-dioxygenase	ANID_02509	1e-11	1st hit	indoleamine 2,3-dioxygenase subfamily
Bcltf1g345	BofuT4_P037170.1	BofuT4_P037170.1 (BDBH)	BC1G_11179.1 (BDBH)	BcT4_8522 (BDBH)	B0510_4493 (BDBH)	glycoside hydrolase family 5 protein	/	0.377557	-1.13329	0.0898135	-1.42264	0.0046991	2.31982	0.000926002	1.80358	P1	NCU03914	7e-07	1st hit	glucan 1,3-beta-glucosidase	ANID_04052	3e-14	1st hit	glucan 1,3-beta-glucosidase
Bcltf1g346	BofuT4_uP037310.1	BofuT4_uP037310.1 (BDBH)	BC1G_12501.1 (1st hit)	/	/	hypothetical protein	/	0.373673	-1.1533	0.55717	1.13142	0.0193605	1.67093	0.00158167	2.18995	P1	/	/	/	/	/	/	/	/
Bcltf1g347	BofuT4_P037690.1	BofuT4_P037690.1 (BDBH)	BC1G_04779.1 (BDBH)	BcT4_10076 (BDBH)	B0510_7879 (BDBH)	similar to major facilitator superfamily transporter	/	0.525447	-1.1145	0.506028	-1.211	0.000851355	25.4584	0.00038028	23.9292	P1	NCU00728	2e-45	BDBH	hypothetical protein	ANID_06417	2e-115	BDBH	conserved hypothetical protein
Bcltf1g348	BofuT4_P037770.1	BofuT4_P037770.1 (BDBH)	BC1G_04785.1 (BDBH)	BcT4_10083 (BDBH)	B0510_7885 (BDBH)	similar to EF-hand calcium-binding domain protein	/	0.581869	1.12296	0.956948	-1.03112	0.0124689	3.032	0.00225767	2.53651	P1	NCU06012	8e-11	1st hit	hypothetical protein	ANID_11199	8e-27	BDBH	hypothetical protein
Bcltf1g349	BofuT4_uP037940.1	BofuT4_uP037940.1 (BDBH)	/	/	/	hypothetical protein	/	0.203791	-1.43828	0.293836	-1.24214	0.0207828	-2.06576	0.00511523	-1.79201	P2	/	/	/	/	/	/	/	/
Bcltf1g350	BofuT4_P038790.1	BofuT4_P038790.1 (BDBH)	BC1G_05011.1 (BDBH)	BcT4_6442 (BDBH)	B0510_9313 (BDBH)	similar to methionine-R-sulfoxide reductase SelR	/	0.855667	1.02188	0.281127	-1.31208	0.00527771	3.08237	0.00251469	2.2001	P1	NCU03891	9e-66	BDBH	peptide methionine sulfoxide reductase msrB	ANID_01932	2e-67	BDBH	peptide methionine sulfoxide reductase msrB
Bcltf1g351	BofuT4_P038840.1	BofuT4_P038840.1 (BDBH)	/	/	/	hypothetical protein	/	0.901353	-1.03213	0.658123	-1.19072	0.00635033	3.56672	0.00435807	3.19992	P1	/	/	/	/	/	/	/	/
Bcltf1g352	BofuT4_uP038860.1	BofuT4_uP038860.1 (BDBH)	BC1G_05005.1 (BDBH)	BcT4_6439 (1st hit)	B0510_9310 (1st hit)	hypothetical protein	/	0.194486	1.60723	0.766195	-1.21774	0.0316091	2.84633	0.136719	1.42184	P7	/	/	/	/	/	/	/	/
Bcltf1g353	BofuT4_P038970.1	BofuT4_P038970.1 (BDBH)	BC1G_04994.1 (BDBH)	BcT4_6434 (BDBH)	B0510_9305 (BDBH)	glycoside hydrolase family 54 protein	/	0.750365	1.0851	0.260085	-1.64304	0.00783685	3.72711	0.00555557	2.13238	P1	NCU09775	2e-133	BDBH	alpha-N-arabinofuranosidase	/	/	/	/
Bcltf1g354 / Bclrg7	BofuT4_P039020.1	BofuT4_P039020.1 (BDBH)	BC1G_04988.1 (BDBH)	BcT4_6430 (BDBH)	B0510_9301 (BDBH)	similar to 4-aminobutyrate aminotransferase class-III	/	0.0389419	-2.01292	0.653457	-1.11827	0.00521451	-3.13154	0.00770349	-1.76232	P2	NCU07623	1e-152	BDBH	2,2-dialkylglycine decarboxylase	ANID_07656	9e-168	BDBH	2,2-dialkylglycine decarboxylase
Bcltf1g355	BofuT4_P039260.1	BofuT4_P039260.1 (BDBH)	BC1G_04962.1 (BDBH)	/	/	hypothetical protein	/	0.0286175	-1.52766	0.989726	-1.00419	0.00891462	-2.24375	0.0346457	-1.48155	P8	/	/	/	/	/	/	/	/
Bcltf1g356	BofuT4_uP039270.1	BofuT4_uP039270.1 (BDBH)	/	/	/	hypothetical protein	/	0.00444325	-1.48288	0.97368	-1.00177	0.00165786	-2.1757	0.0197835	-1.47137	P8	/	/	/	/	/	/	/	/
Bcltf1g357	BofuT4_P039280.1	BofuT4_P039280.1 (BDBH)	BC1G_04961.1 (BDBH)	BcT4_6413 (BDBH)	B0510_9284 (BDBH)	hypothetical protein	/	0.870726	-1.24546	0.768051	-1.1315	0.018906	-12.901	0.0131956	-12.4651	P2	NCU01849	1e-76	1st hit	extracellular dioxygenase	ANID_07161	1e-80	1st hit	extracellular dioxygenase
Bcltf1g358	BofuT4_P039340.1	BofuT4_P039340.1 (BDBH)	BC1G_04953.1 (BDBH)	BcT4_6407 (BDBH)	B0510_9278 (BDBH)	hypothetical protein	/	0.959552	1.01922	0.89486	-1.14826	0.0114803	-5.32832	0.00688869	-5.89861	P2	NCU05681	6e-57	BDBH	/	/	/	/	/
Bcltf1g359	BofuT4_P039360.1	BofuT4_P039360.1 (BDBH)	BC1G_04950.1 (BDBH)	BcT4_6406 (BDBH)	B0510_9277 (BDBH)	similar to TPA: putative Myb-like transcription factor (Eurofung)	/	0.846361	1.05707	0.689217	-1.24611	0.0195627	-3.0981	0.00594556	-3.8705	P2	NCU05685T1	1e-50	BDBH	/	ANID_04527	2e-52	BDBH	MYB DNA-binding domain-containing protein
Bcltf1g360 / Bclig48	BofuT4_P039660.1	BofuT4_P039660.1 (BDBH)	BC1G_04927.1 (BDBH)	BcT4_6391 (BDBH)	B0510_9262 (BDBH)	hypothetical protein	/	0.0423996	2.28643	0.275955	1.30545	0.336709	-1.33938	0.0013924	-2.32135	P5	NCU07061	6e-08	BDBH	/	ANID_01754	1e-07	BDBH	/
Bcltf1g361 / Bclig49	BofuT4_P039670.1	BofuT4_P039670.1 (BDBH)	BC1G_04926.1 (BDBH)	BcT4_6390 (BDBH)	B0510_9261 (BDBH)	hypothetical protein	/	0.0011174	12.5586	0.0170639	3.77882	0.0912592	1.45118	0.0105789	-2.4755	P3	NCU06597	2e-07	BDBH	/	/	/	/	/
Bcltf1g362	BofuT4_P039690.1	BofuT4_P039690.1 (BDBH)	BC1G_04922.1 (BDBH)	BcT4_6388 (BDBH)	B0510_9259 (BDBH)	hypothetical protein	/	0.157094	1.62927	0.434761	-1.72079	0.0391623	3.20761	0.460406	1.17674	P10	/	/	/	/	/	/	/	/
Bcltf1g363	BofuT4_P039770.1	BofuT4_P039770.1 (BDBH)	BC1G_04918.1 (BDBH)	BcT4_6384 (BDBH)	B0510_9255 (BDBH)	hypothetical protein	/	0.593655	-1.54116	0.619681	1.20943	0.0369459	-4.90671	0.164658	-2.73467	P2	/	/	/	/	/	/	/	/
Bcltf1g364	BofuT4_P039820.1	BofuT4_P039820.1 (BDBH)	BC1G_04913.1 (BDBH)	/	/	hypothetical protein	/	0.452137	-1.17186	0.602987	1.19799	0.0103585	-2.97528	0.00366381	-2.08683	P2	NCU08227	2e-25	BDBH	hypothetical protein	ANID_00452	2e-10	1st hit	xyloglucan-specific endoglucanase
Bcltf1g365	BofuT4_P039830.1	BofuT4_P039830.1 (BDBH)	/	/	/	hypothetical protein	/	0.151307	-1.29365	0.828593	-1.12847	0.00995445	-3.16411	0.000855463	-2.80052	P2	/	/	/	/	/	/	/	/
Bcltf1g365	PD0ACA22YK10FM1	BofuT4_P039830.1 (1st hit)	/	/	/	/	/	0.28323	-1.30637	0.906631	-1.02652	0.00432036	-3.0959	0.0074157	-2.44819	P2	/	/	/	/	/	/	/	/
Bcltf1g366	BofuT4_P040160.1	BofuT4_P040160.1 (BDBH)	BC1G_01332.1 (BDBH)	/	/	hypothetical protein	/	0.836628	-1.05874	0.910169	-1.01136	0.0152287	-2.00802	0.0504721	-1.97637	P2	/	/	/	/	/	/	/	/
Bcltf1g367	BofuT4_P040210.1	BofuT4_P040210.1 (BDBH)	BC1G_01337.1 (BDBH)	BcT4_8308 (BDBH)	B0510_1668 (BDBH)	hypothetical protein	/	0.654021	1.08588	0.865341	-1.0495	0.0038081	-3.89331	0.00223221	-4.1653	P2	NCU12022	9e-26	BDBH	hypothetical protein	ANID_09142	2e-29	BDBH	/
Bcltf1g368	BofuT4_P040240.1	BofuT4_P040240.1 (BDBH)	BC1G_01341.1 (BDBH)	BcT4_8309 (BDBH)	B0510_1667 (BDBH)	hypothetical protein	/	0.386976	1.46888	0.145182	-1.82169	0.00531919	3.17853	0.511383	1.18502	P10	/	/	/	/	/	/	/	/
Bcltf1g369	BofuT4_P040260.1	BofuT4_P040260.1 (BDBH)	BC1G_01342.1 (BDBH)	BcT4_8311 (BDBH)	B0510_1665 (BDBH)	hypothetical protein	/	0.843206	1.05808	0.35388	-1.5366	0.0178705	2.77825	0.0275359	1.74787	P1	NCU09135	2e-09	1st hit	phosphatidylinositol phospholipase C	/	/	/	/
Bcltf1g370	BofuT4_P040270.1	BofuT4_P040270.1 (BDBH)	BC1G_01343.1 (BDBH)	BcT4_8312 (BDBH)	B0510_1664 (BDBH)	protein related to plant expansins	/	0.742853	-1.07477	0.974572	-1.00429	0.0184732	-2.02446	0.0204906	-1.85687	P2	NCU02197	8e-19	1st hit	riboflavin aldehyde-forming enzyme	ANID_04379	1e-05	1st hit	conserved hypothetical protein
Bcltf1g371	BofuT4_P040570.1	BofuT4_P040570.1 (BDBH)	BC1G_01372.1 (BDBH)	/	/	hypothetical protein	/	0.978463	1.02378	0.228639	-1.48438	0.00513481	3.0772	0.0218734	2.09939	P1	/	/	/	/	/	/	/	/
Bcltf1g371	CL_bt4ctg_0569_005.Contig1_v5	BofuT4_P040570.1 (1st hit)	BC1G_01372.1 (1st hit)	/	/	/	/	0.927358	1.02777	0.348069	-1.41986	0.00911397	3.31165	0.00605808	2.3376	P1	/	/	/	/	/	/	/	/
Bcltf1g372	BofuT4_uP040650.1	BofuT4_uP040650.1 (BDBH)	BC1G_01378.1 (1st hit)	/	/	hypothetical protein	/	0.156901	-1.46054	0.302795	-1.74639	0.023469	2.53445	0.0213422	2.18592	P1	NCU08164	6e-06	1st hit	retinol dehydrogenase 13	ANID_12306	4e-08	1st hit	short-chain dehydrogenase
Bcltf1g373	BofuT4_P040770.1	BofuT4_P040770.1 (BDBH)	BC1G_01393.1 (BDBH)	BcT4_7884 (BDBH)	B0510_1634 (BDBH)	hypothetical protein	/	0.586477	-1.05208	0.467434	-1.32392	0.00165786	5.43528	0.00167131	4.14686	P1	/	/	/	/	/	/	/	/
Bcltf1g374	BofuT4_P041020.1	BofuT4_P041020.1 (BDBH)	BC1G_01419.1 (BDBH)	BcT4_7902 (BDBH)	B0510_1615 (BDBH)	similar to nitroreductase	/	0.869537	1.04695	0.974988	-1.01484	0.0216282	-2.34241	0.00365217	-2.56085	P2	/	/	/	/	/	/	/	/
Bcltf1g375	BofuT4_P041220.1	BofuT4_P041220.1 (BDBH)	BC1G_01437.1 (BDBH)	BcT4_7912 (BDBH)	B0510_1605 (BDBH)	similar to transcription factor bZIP	/	0.175652	1.12304	0.806365	1.09375	0.00561677	2.13628	0.00757071	2.12118	P1	NCU03654	6e-13	BDBH	/	ANID_04324	6e-08	1st hit	/
Bcltf1g376	BofuT4_P041480.1	BofuT4_P041480.1 (BDBH)	BC1G_01462.1 (BDBH)	BcT4_7927 (BDBH)	B0510_1590 (BDBH)	similar to extracellular dihydrogeodin oxidase/laccase	BcLCC4, laccase 4	0.698612	-1.0623	0.915745	-1.03615	0.00790163	2.65522	0.0107774	2.62638	P1	NCU00526	2e-139	1st hit	Lcc1	ANID_09170	3e-107	1st hit	multicopper oxidase type 1
Bcltf1g377	BofuT4_P041500.1	BofuT4_P041500.1 (BDBH)	BC1G_01463.1 (BDBH)	BcT4_7928 (BDBH)	B0510_1589 (BDBH)	similar to o-methyltransferase	/	0.295905	-1.32826	0.630379	-1.3335	0.00271278	9.29952	0.0020273	9.41472	P1	NCU05192	1e-42	1st hit	O-methyltransferase	ANID_00761	4e-80	BDBH	conserved hypothetical protein
Bcltf1g378	BofuT4_P041520.1	BofuT4_P041520.1 (BDBH)	BC1G_01464.1 (BDBH)	BcT4_7929 (BDBH)	B0510_1588 (BDBH)	hypothetical protein	/	0.310662	1.45485	0.901161	-1.18157	0.00564585	12.18	0.00136735	7.50798	P1	NCU10019	7e-29	1st hit	/	ANID_06419	2e-42	1st hit	/
Bcltf1g379	BofuT4_P041530.1	BofuT4_P041530.1 (BDBH)	BC1G_01465.1 (BDBH)	BcT4_7930 (BDBH)	B0510_1587 (BDBH)	similar to 4-hydroxybenzoate polyprenyl transferase	/	0.229942	1.5996	0.598368	1.31571	0.00343447	6.88138	0.00454101	5.65464	P1	NCU01553	8e-36	1st hit	para-hydroxybenzoate-polyprenyltransferase Coq2	ANID_12152	7e-50	1st hit	monothiol glutaredoxin-5
Bcltf1g380 / Bclig50	BofuT4_P041540.1	BofuT4_P041540.1 (BDBH)	BC1G_01466.1 (BDBH)	BcT4_7931 (BDBH)	B0510_1586 (BDBH)	similar to FAD binding domain containing protein	/	0.0280325	3.69089	0.344476	1.52653	0.00191819	13.8912	0.00230733	5.9281	P1	NCU08315	1e-37	1st hit	monooxygenase	ANID_07684	6e-64	1st hit	FAD binding domain-containing protein
Bcltf1g381	BofuT4_uP041600.1	BofuT4_uP041600.1 (BDBH)	BC1G_01472.1 (1st hit)	BcT4_7935 (1st hit)	B0510_1582 (1st hit)	hypothetical protein	/	0.383015	-1.40072	0.465093	-1.82537	0.0702689	-2.50842	0.0198152	-3.13	P2	/	/	/	/	ANID_05419	4e-14	1st hit	/
Bcltf1g381	BofuT4_P041610.1	BofuT4_P041610.1 (BDBH)	BC1G_01472.1 (BDBH)	BcT4_7935 (BDBH)	B0510_1582 (BDBH)	hypothetical protein	/	0.429553	-1.50592	0.6126	-1.42698	0.0272578	-3.90762	0.0169494	-3.60213	P2	/	/	/	/	ANID_05419	1e-08	1st hit	/
Bcltf1g382	BofuT4_uP041670.1	BofuT4_uP041670.1 (BDBH)	BC1G_01479.1 (1st hit)	/	/	hypothetical protein	/	0.247126	-1.15644	0.204673	1.20682	0.00188222	-2.09065	0.00790029	-1.51972	P2	/	/	/	/	/	/	/	/
Bcltf1g383	BofuT4_P042000.1	BofuT4_P042000.1 (BDBH)	BC1G_01513.1 (BDBH)	BcT4_7960 (BDBH)	B0510_1557 (BDBH)	hypothetical protein	/	0.356284	-1.08846	0.429731	-1.18983	0.00146499	-1.97873	0.00413854	-2.15332	P2	/	/	/	/	ANID_02922	7e-10	BDBH	/
Bcltf1g384	BofuT4_P042010.1	BofuT4_P042010.1 (BDBH)	/	BcT4_7961 (BDBH)	B0510_1556 (BDBH)	similar to type 11 methyltransferase	/	0.12601	-1.35017	0.2178	-1.87514	0.0359065	-2.05743	0.00136735	-2.85534	P2	NCU10144	0.0001	1st hit	SAM-dependent methyltransferase	ANID_01614	0.0004	1st hit	S-adenosyl-methionine-sterol-C
Bcltf1g385	BofuT4_P042020.1	BofuT4_P042020.1 (BDBH)	BC1G_01514.1 (BDBH)	BcT4_7962 (BDBH)	B0510_1555 (BDBH)	similar to amino acid transporter	/	0.139506	-1.27539	0.278041	-1.51592	0.0231022	-1.94917	0.00205838	-2.35756	P2	NCU07175	7e-47	1st hit	APC amino acid permease	ANID_02043	3e-156	1st hit	GABA permease
Bcltf1g386	BofuT4_P042150.1	BofuT4_P042150.1 (BDBH)	BC1G_01529.1 (BDBH)	BcT4_7972 (BDBH)	B0510_1545 (BDBH)	hypothetical protein	/	0.823265	-1.06332	0.694788	1.1526	0.0157791	-3.72652	0.000580992	-3.03367	P2	NCU02613	8e-43	BDBH	/	ANID_03818	2e-49	BDBH	/
Bcltf1g387	BofuT4_P042250.1	BofuT4_P042250.1 (BDBH)	BC1G_01539.1 (1st hit)	/	/	hypothetical protein	/	0.991301	-1.04288	0.738942	1.13401	0.235212	1.67262	0.0260715	2.02287	P1	/	/	/	/	/	/	/	/
Bcltf1g388	BofuT4_P042290.1	BofuT4_P042290.1 (BDBH)	BC1G_01544.1 (BDBH)	BcT4_7982 (BDBH)	B0510_1534 (BDBH)	hypothetical protein	/	0.0603751	-1.63776	0.0455119	-1.65978	0.0103528	-2.04445	0.00231384	-2.00501	P2	NCU08155	8e-08	BDBH	/	/	/	/	/
Bcltf1g389	BofuT4_P042430.1	BofuT4_P042430.1 (BDBH)	BC1G_01559.1 (BDBH)	BcT4_7992 (BDBH)	B0510_1524 (BDBH)	BcPLC1, phosphoinositide-specific phospholipase C	BcPLC1, phosphoinositide-specific phospholipase C [Schumacher et al. 2008]	0.0519546	-1.43789	0.947678	1.0208	0.00189691	-2.85637	0.0057529	-1.89629	P2	/	/	/	/	/	/	/	/
Bcltf1g390	PD0AHA16YG02CM1	/	/	/	/	/	/	0.266418	-1.16016	0.881507	1.07931	0.00509009	-2.15164	0.0298836	-1.6738	P2	/	/	/	/	/	/	/	/
Bcltf1g391 / Bclrg8	BofuT4_P042570.1	BofuT4_P042570.1 (BDBH)	BC1G_01571.1 (BDBH)	/	/	hypothetical protein	/	0.0389419	-2.48409	0.557583	-1.36155	0.00880376	-3.99002	0.0193132	-2.19902	P2	NCU05307	2e-64	BDBH	/	ANID_00751	5e-87	BDBH	/
Bcltf1g392	BofuT4_P042670.1	BofuT4_P042670.1 (BDBH)	BC1G_01580.1 (BDBH)	BcT4_7999 (BDBH)	B0510_1517 (BDBH)	similar to Na(+)/H(+) antiporter	/	0.0628487	3.17352	0.944346	1.0051	0.0439149	2.76859	0.531747	-1.14894	P7	NCU00430	7e-109	1st hit	Na(+)/H(+) antiporter 2	ANID_07250	7e-129	1st hit	Na+/H+ exchanger AnNHA1
Bcltf1g393	BofuT4_uP042740.1	BofuT4_uP042740.1 (BDBH)	BC1G_01589.1 (1st hit)	/	/	predicted protein	/	0.781968	1.13057	0.757153	-1.19617	0.0220958	2.48135	0.0657816	1.88443	P1	/	/	/	/	/	/	/	/
Bcltf1g394	BofuT4_P042870.1	BofuT4_P042870.1 (1st hit)	/	BcT4_8010 (1st hit)	B0510_1506 (1st hit)	hypothetical protein	/	0.449361	-1.0696	0.376424	-1.26323	0.00596558	-1.90464	0.00292659	-2.17545	P2	/	/	/	/	/	/	/	/
Bcltf1g394	CL_bt4ctg_0585_010.Contig1_v5	BofuT4_P042870.1 (BDBH)	BC1G_01603.1 (BDBH)	BcT4_8010 (BDBH)	B0510_1506 (BDBH)	/	/	0.735864	-1.04719	0.229079	-1.40364	0.011126	-1.95945	0.00140884	-2.52582	P2	/	/	/	/	/	/	/	/
Bcltf1g395	BofuT4_P042970.1	BofuT4_P042970.1 (BDBH)	BC1G_01612.1 (BDBH)	BcT4_8016 (BDBH)	B0510_1500 (BDBH)	hypothetical protein	/	0.477216	1.45415	0.180656	1.80837	0.0497187	2.20157	0.0253108	2.7209	P1	/	/	/	/	ANID_02582	8e-58	1st hit	/
Bcltf1g396 / Bclrg53	BofuT4_P043000.1	BofuT4_P043000.1 (BDBH)	BC1G_01617.1 (BDBH)	BcT4_8019 (BDBH)	B0510_1497 (BDBH)	PGX, glycoside hydrolase family 28 protein	/	0.494527	-1.16345	0.0490999	-2.12182	0.00121132	8.40679	0.00121238	4.56369	P1	NCU06961	6e-63	BDBH	glycosylhydrolase family 28-2	/	/	/	/
Bcltf1g397	PD0ACA8YC09FM1	/	/	/	/	/	/	0.482592	1.47849	0.254187	-2.03919	0.00735817	4.75694	0.248021	1.57517	P1	/	/	/	/	/	/	/	/
Bcltf1g398	BofuT4_P043020.1	BofuT4_P043020.1 (BDBH)	BC1G_01619.1 (BDBH)	BcT4_8020 (BDBH)	B0510_1496 (BDBH)	similar to transcription factor Fork head	/	0.423718	-1.112	0.627109	-1.11859	0.0100102	1.96727	0.000926672	2.02931	P1	NCU08634	2e-33	BDBH	hypothetical protein	ANID_04521	6e-24	BDBH	forkhead domain-containing protein
Bcltf1g399	BofuT4_P043050.1	BofuT4_P043050.1 (BDBH)	BC1G_01622.1 (BDBH)	BcT4_8022 (BDBH)	B0510_1494 (BDBH)	similar to peptide methionine sulfoxide reductase	/	0.382556	1.18327	0.538045	-1.13473	0.00813133	2.25041	0.00790381	1.62753	P1	NCU10029	3e-80	BDBH	peptide methionine sulfoxide reductase msrA	ANID_10562	3e-86	BDBH	peptide methionine sulfoxide reductase
Bcltf1g400	BofuT4_P043140.1	BofuT4_P043140.1 (BDBH)	BC1G_01630.1 (BDBH)	BcT4_8028 (BDBH)	B0510_1488 (BDBH)	similar to glucose-methanol-choline oxidoreductase:GMC oxidoreductase	/	0.735864	-1.46733	0.940162	1.06736	0.0277039	-6.91492	0.0163464	-4.59897	P2	NCU04938	3e-169	BDBH	choline dehydrogenase	/	/	/	/
Bcltf1g401	BofuT4_uP043220.1	BofuT4_uP043220.1 (BDBH)	/	/	/	predicted protein	/	0.339005	-1.48816	0.532996	1.21885	0.0226418	-2.37377	0.458388	-1.32095	P8	/	/	/	/	/	/	/	/
Bcltf1g402	BofuT4_uP043510.1	BofuT4_uP043510.1 (BDBH)	/	/	/	hypothetical protein	/	0.459301	-1.18987	0.676455	-1.23452	0.037888	2.03905	0.0235642	2.02767	P1	/	/	/	/	/	/	/	/
Bcltf1g403	BofuT4_P043530.1	BofuT4_P043530.1 (BDBH)	BC1G_01669.1 (1st hit)	/	B0510_1469 (1st hit)	hypothetical protein	/	0.0821407	1.43936	0.997006	-1.01347	0.0122019	2.5425	0.0113491	1.74407	P1	/	/	/	/	/	/	/	/
Bcltf1g403	CL_bt4ctg_0595_006.Contig2_v5	BofuT4_P043530.1 (1st hit)	BC1G_01669.1 (BDBH)	/	B0510_1469 (1st hit)	/	/	0.135174	1.51688	0.573931	1.21596	0.0146022	2.50587	0.010751	1.99	P1	/	/	/	/	/	/	/	/
Bcltf1g404	BofuT4_P043660.1	BofuT4_P043660.1 (BDBH)	BC1G_07913.1 (BDBH)	BcT4_10354 (BDBH)	B0510_7023 (BDBH)	similar to gcn5-related n-acetyltransferase	/	0.591179	1.15795	0.182296	1.26067	0.00310763	2.41537	0.00444584	2.5887	P1	/	/	/	/	ANID_08604	3e-57	BDBH	GNAT family acetyltransferase
Bcltf1g405	BofuT4_P043760.1	BofuT4_P043760.1 (BDBH)	BC1G_07901.1 (BDBH)	/	/	hypothetical protein	/	0.239994	-1.13007	0.644302	-1.10951	0.00503549	-2.1499	0.00133497	-2.04423	P2	NCU03142	0.0001	1st hit	/	/	/	/	/
Bcltf1g406	BofuT4_P043780.1	BofuT4_P043780.1 (BDBH)	BC1G_07899.1 (BDBH)	BcT4_839 (1st hit)	B0510_8934 (1st hit)	carbohydrate esterase family 5 protein	/	0.108372	-1.54097	0.0373257	-1.62116	0.00604862	2.51796	0.00133142	2.44317	P1	NCU09663	1e-23	1st hit	Axe2	ANID_10346	2e-08	1st hit	cutinase
Bcltf1g407	BofuT4_P043830.1	BofuT4_P043830.1 (BDBH)	BC1G_07894.1 (BDBH)	BcT4_10365 (BDBH)	B0510_7035 (BDBH)	hypothetical protein	/	0.0902198	-2.31036	0.356332	-1.31703	0.02207	2.33922	0.00342934	4.30167	P1	/	/	/	/	/	/	/	/
Bcltf1g408	BofuT4_uP043840.1	BofuT4_uP043840.1 (BDBH)	BC1G_07893.1 (BDBH)	/	/	hypothetical protein	/	0.130851	-1.77803	0.8262	1.0342	0.0134844	-2.07697	0.678762	-1.13344	P8	/	/	/	/	/	/	/	/
Bcltf1g409	BofuT4_P043860.1	BofuT4_P043860.1 (BDBH)	BC1G_07891.1 (BDBH)	BcT4_10366 (BDBH)	B0510_7036 (BDBH)	similar to serine/threonine-protein kinase MST20	/	0.786831	-1.15443	0.392343	-1.59624	0.0297334	-2.87026	0.00497643	-4.04463	P2	NCU01940	9e-142	BDBH	serine/threonine protein kinase	ANID_08830	8e-50	1st hit	protein kinase
Bcltf1g410	BofuT4_P043910.1	BofuT4_P043910.1 (BDBH)	BC1G_07887.1 (BDBH)	/	/	hypothetical protein	/	0.082976	2.5119	0.213958	1.67805	0.260606	-1.58267	0.00843059	-2.44776	P2	/	/	/	/	/	/	/	/
Bcltf1g411 / Bclig52	BofuT4_P043920.1	BofuT4_P043920.1 (BDBH)	BC1G_07886.1 (BDBH)	BcT4_10370 (BDBH)	B0510_7040 (BDBH)	similar to transcription factor Cys6	BcLTF5, light-responsive transcription factor 5	0.0153045	2.50549	0.0239439	2.11867	0.0246312	-1.80268	0.00230733	-2.15314	P3	NCU09205	2e-19	1st hit	vegetative asexual development-6	ANID_08636	1e-21	1st hit	C6 transcription factor
Bcltf1g412	BofuT4_P043930.1	BofuT4_P043930.1 (BDBH)	/	BcT4_10371 (BDBH)	B0510_7041 (BDBH)	hypothetical protein	/	0.880454	1.03574	0.719517	-1.11955	0.13773	-1.92439	0.0142628	-2.25076	P2	NCU02895	1e-18	1st hit	MutT/nudix family protein	ANID_01202	2e-32	1st hit	NUDIX domain-containing protein
Bcltf1g413	BofuT4_uP044240.1	BofuT4_uP044240.1 (BDBH)	/	/	/	hypothetical protein	/	0.920795	1.03566	0.722956	-1.16332	0.015262	-2.73651	0.0126125	-3.33945	P2	/	/	/	/	/	/	/	/
Bcltf1g414	BofuT4_P044470.1	BofuT4_P044470.1 (BDBH)	BC1G_13289.1 (BDBH)	BcT4_5052 (BDBH)	B0510_1176 (BDBH)	hypothetical protein	/	0.518663	1.21867	0.762168	-1.13843	0.0180175	2.82093	0.0539991	2.10014	P1	/	/	/	/	ANID_07619	2e-06	BDBH	/
Bcltf1g415	BofuT4_P044540.1	BofuT4_P044540.1 (BDBH)	BC1G_13282.1 (BDBH)	BcT4_5055 (BDBH)	B0510_1173 (BDBH)	hypothetical protein	/	0.676845	-1.10084	0.860667	-1.06885	0.00910224	-2.69587	0.00627304	-2.49749	P2	NCU07962	4e-09	BDBH	hypothetical protein	ANID_05762	1e-13	BDBH	conserved hypothetical protein
Bcltf1g416	BofuT4_uP044590.1	BofuT4_uP044590.1 (BDBH)	BC1G_13280.1 (BDBH)	/	/	hypothetical protein	/	0.0385845	1.82543	0.961565	-1.00282	0.0297031	3.43402	0.0605245	1.88797	P1	/	/	/	/	/	/	/	/
Bcltf1g417	BofuT4_P044630.1	BofuT4_P044630.1 (BDBH)	BC1G_13275.1 (BDBH)	BcT4_5059 (BDBH)	B0510_1169 (BDBH)	similar to diphthamide biosynthesis protein 4	/	0.661064	1.08575	0.924566	1.03962	0.00750088	2.14396	0.00813386	2.02103	P1	NCU02805	1e-31	BDBH	diphthamide biosynthesis protein 4	ANID_10224	9e-49	BDBH	diphthamide biosynthesis protein 4
Bcltf1g418	BofuT4_P044650.1	BofuT4_P044650.1 (BDBH)	BC1G_13273.1 (BDBH)	BcT4_5060 (BDBH)	B0510_1167 (BDBH)	similar to MFS sugar transporter	/	0.847886	-1.14752	0.322187	-1.35918	0.0501589	-2.70717	0.0168909	-3.29377	P2	NCU08114	3e-102	1st hit	cellodextrin transport-2	ANID_00013	1e-117	1st hit	hexose transporter
Bcltf1g419	BofuT4_P044670.1	BofuT4_P044670.1 (BDBH)	BC1G_16231.1 (1st hit)	BcT4_5062 (1st hit)	B0510_1165 (1st hit)	hypothetical protein	/	0.104761	-1.44509	0.812552	-1.09727	0.0129181	-2.01555	0.101157	-1.49303	P8	NCU03021	1e-41	1st hit	pH-response regulator protein palF/rim-8	ANID_01844	4e-42	1st hit	pH response protein
Bcltf1g420	BofuT4_uP044800.1	BofuT4_uP044800.1 (BDBH)	/	/	/	predicted protein	/	0.604641	-1.17727	0.804845	-1.18526	0.0401605	-2.44973	0.00250718	-2.52957	P2	/	/	/	/	/	/	/	/
Bcltf1g421	BofuT4_P045100.1	BofuT4_P045100.1 (BDBH)	BC1G_00484.1 (BDBH)	/	/	hypothetical protein	/	0.239692	1.43158	0.57443	-1.13911	0.160002	-1.62328	0.000629304	-2.64131	P2	NCU07016	6e-05	1st hit	/	/	/	/	/
Bcltf1g422	BofuT4_P045340.1	BofuT4_P045340.1 (BDBH)	BC1G_00462.1 (BDBH)	BcT4_5111 (BDBH)	B0510_1118 (BDBH)	hypothetical protein	/	0.94991	1.0188	0.272645	-1.35182	0.00327056	-2.43449	0.00199765	-3.2081	P2	NCU06081	5e-18	1st hit	/	/	/	/	/
Bcltf1g423	BofuT4_P045590.1	BofuT4_P045590.1 (BDBH)	BC1G_00437.1 (BDBH)	BcT4_5123 (BDBH)	B0510_1106 (BDBH)	similar to nitrite reductase	BcNiiA, nitrite reductase [Schumacher 2012]	0.222957	-1.58587	0.709009	1.10403	0.0033755	-4.73778	0.0202254	-2.79492	P2	/	/	/	/	/	/	/	/
Bcltf1g424	BofuT4_P045640.1	BofuT4_P045640.1 (BDBH)	BC1G_00435.1 (BDBH)	BcT4_5125 (BDBH)	B0510_1104 (BDBH)	hypothetical protein	/	0.678125	1.11063	0.742224	-1.66899	0.458907	-1.27513	0.0358532	-2.36549	P2	/	/	/	/	/	/	/	/
Bcltf1g425	B3BC_116_230_D04	/	/	/	/	/	/	0.392218	1.2617	0.722956	-1.48931	0.539187	-1.16673	0.0457288	-2.21765	P5	/	/	/	/	/	/	/	/
Bcltf1g426	BofuT4_P045830.1	BofuT4_P045830.1 (BDBH)	BC1G_00421.1 (BDBH)	BcT4_5134 (BDBH)	B0510_1094 (BDBH)	hypothetical protein	/	0.227147	1.47405	0.444015	-1.44278	0.00392108	7.9387	0.00419438	3.75644	P1	/	/	/	/	/	/	/	/
Bcltf1g427	BofuT4_P045860.1	BofuT4_P045860.1 (BDBH)	/	/	/	predicted protein	/	0.580527	-1.24225	0.910812	-1.02823	0.0330115	1.94515	0.0215679	2.38995	P1	/	/	/	/	/	/	/	/
Bcltf1g428	BofuT4_P046070.1	BofuT4_P046070.1 (BDBH)	BC1G_00402.1 (BDBH)	BcT4_5148 (BDBH)	B0510_1080 (BDBH)	similar to oxidoreductase	/	0.643745	1.14933	0.686803	-1.17677	0.026826	-2.11216	0.00450725	-2.91399	P2	NCU06416	8e-53	1st hit	thymine dioxygenase	ANID_03672	2e-116	BDBH	conserved hypothetical protein
Bcltf1g429	BofuT4_uP046380.1	BofuT4_uP046380.1 (BDBH)	BC1G_00368.1 (BDBH)	/	/	hypothetical protein	/	0.626972	1.20279	0.0881295	-2.23791	0.0214219	2.59506	0.975074	-1.0226	P10	/	/	/	/	/	/	/	/
Bcltf1g430	BofuT4_uP046500.1	BofuT4_uP046500.1 (BDBH)	BC1G_00358.1 (1st hit)	/	/	hypothetical protein	/	0.220013	1.33182	0.999048	1.01189	0.0580222	-1.64733	0.00911798	-2.10563	P2	/	/	/	/	/	/	/	/
Bcltf1g431	BcA1_3764_J12	/	BC1G_00358.1 (BDBH)	/	/	/	/	0.457191	1.51103	0.704869	-1.1567	0.0148179	-3.30585	0.0071027	-5.8574	P2	/	/	/	/	/	/	/	/
Bcltf1g432	BofuT4_P046700.1	BofuT4_P046700.1 (BDBH)	BC1G_00338.1 (BDBH)	BcT4_5190 (BDBH)	B0510_1039 (BDBH)	glycosyltransferase family 4 protein	/	0.096348	-1.51192	0.945655	1.02183	0.00828407	-2.04727	0.132138	-1.34325	P8	/	/	/	/	/	/	/	/
Bcltf1g433	BofuT4_P046980.1	BofuT4_P046980.1 (BDBH)	BC1G_00311.1 (BDBH)	/	/	hypothetical protein	/	0.303717	-1.57591	0.896359	-1.15559	0.00972216	-6.98007	0.00346861	-5.31073	P2	NCU04261	0.0003	1st hit	hypothetical protein	ANID_12143	1e-15	BDBH	/
Bcltf1g434	BofuT4_P046990.1	BofuT4_P046990.1 (BDBH)	BC1G_00310.1 (BDBH)	/	/	similar to transcription factor Zn, C2H2	/	0.232762	-1.73514	0.889512	-1.03058	0.00636888	-4.25647	0.0347989	-2.54238	P2	NCU02914	4e-17	1st hit	hypothetical protein	ANID_01537	1e-07	1st hit	CCCH zinc finger protein
Bcltf1g435	BofuT4_uP047120.1	BofuT4_uP047120.1 (BDBH)	/	/	/	predicted protein	/	0.93254	1.02685	0.615726	1.20086	0.0815023	2.70206	0.0264495	3.18947	P1	/	/	/	/	/	/	/	/
Bcltf1g436	BofuT4_P047130.1	BofuT4_P047130.1 (BDBH)	BC1G_00298.1 (BDBH)	BcT4_5214 (BDBH)	B0510_1015 (BDBH)	similar to short chain dehydrogenase/oxidoreductase	/	0.648906	-1.07615	0.551341	-1.09515	0.00476842	-2.03631	0.00250718	-1.99724	P2	NCU02097	4e-113	BDBH	short chain dehydrogenase	ANID_01677	1e-157	BDBH	short chain dehydrogenase
Bcltf1g437	BofuT4_P047250.1	BofuT4_P047250.1 (BDBH)	BC1G_00286.1 (BDBH)	BcT4_5220 (BDBH)	B0510_1009 (BDBH)	hypothetical protein	/	0.973168	-1.00914	0.263665	-1.28197	0.00851506	-2.24538	0.00157054	-2.72528	P2	NCU06140	4e-39	BDBH	hypothetical protein	ANID_05118	1e-05	1st hit	MYB DNA-binding domain-containing protein
Bcltf1g438	BofuT4_P047310.1	BofuT4_P047310.1 (BDBH)	BC1G_00282.1 (BDBH)	/	/	hypothetical protein	/	0.19881	1.92386	0.409529	-1.97303	0.00416855	16.3025	0.0102139	4.53942	P1	NCU05189	1e-19	1st hit	/	ANID_08512	6e-74	BDBH	/
Bcltf1g439	BofuT4_P047330.1	BofuT4_P047330.1 (BDBH)	BC1G_00280.1 (BDBH)	BcT4_5224 (BDBH)	B0510_1005 (BDBH)	similar to carboxylesterase (secreted protein)	/	0.095816	-1.73961	0.637273	1.10461	0.375221	1.18654	0.00366381	2.31297	P6	NCU06573	4e-85	1st hit	chlorogenic acid esterase	ANID_06771	2e-87	1st hit	conserved hypothetical protein
Bcltf1g440	BofuT4_P047340.1	BofuT4_P047340.1 (BDBH)	BC1G_00279.1 (BDBH)	BcT4_5225 (BDBH)	B0510_1004 (BDBH)	similar to Platelet-activating factor acetylhydrolase plasma/intracellular isoform II	/	0.183735	-1.51794	0.857633	-1.07951	0.0147113	2.56497	0.00267226	3.69331	P1	/	/	/	/	/	/	/	/
Bcltf1g441	BofuT4_P047350.1	BofuT4_P047350.1 (BDBH)	BC1G_00278.1 (BDBH)	BcT4_5226 (BDBH)	B0510_1003 (BDBH)	hypothetical protein	/	0.811816	1.1074	0.651951	-1.06354	0.00119179	9.23608	0.0013726	7.49283	P1	NCU05459	6e-46	1st hit	mitochondrial AAA ATPase	ANID_06263	4e-47	BDBH	mitochondrial AAA ATPase
Bcltf1g442	BofuT4_P047360.1	BofuT4_P047360.1 (BDBH)	BC1G_00277.1 (BDBH)	/	/	hypothetical protein	/	0.449525	1.22447	0.385116	-1.29882	0.00548992	3.61755	0.00454101	2.31063	P1	/	/	/	/	/	/	/	/
Bcltf1g443	BofuT4_P047550.1	BofuT4_P047550.1 (BDBH)	BC1G_00262.1 (BDBH)	BcT4_5236 (BDBH)	B0510_992 (BDBH)	hypothetical protein	BcCTR1, copper transporter 1	0.390583	-1.71287	0.678019	-1.3752	0.0389081	5.01696	0.132212	6.65379	P1	NCU00830	1e-37	BDBH	ctr copper transporter	ANID_03813	1e-58	BDBH	ctr copper transporter
Bcltf1g444	BofuT4_P047680.1	BofuT4_P047680.1 (BDBH)	BC1G_00248.1 (BDBH)	BcT4_5245 (BDBH)	B0510_985 (BDBH)	similar to extracellular dihydrogeodin oxidase/laccase	BcLCC5, laccase 5	0.66171	1.08653	0.891622	-1.07798	0.00130541	13.7091	0.000530493	12.1927	P1	/	/	/	/	ANID_05397	2e-116	1st hit	laccase
Bcltf1g445	BofuT4_P047720.1	BofuT4_P047720.1 (BDBH)	BC1G_00241.1 (BDBH)	BcT4_5249 (BDBH)	B0510_981 (BDBH)	similar to neutral/alkaline nonlysosomal ceramidase	/	0.950161	-1.02509	0.608967	-1.22128	0.0448433	-4.05665	0.0415832	-4.85832	P2	/	/	/	/	/	/	/	/
Bcltf1g446	BofuT4_P047930.1	BofuT4_P047930.1 (BDBH)	BC1G_00224.1 (BDBH)	BcT4_5261 (BDBH)	B0510_968 (BDBH)	hypothetical protein	/	0.957208	-1.01064	0.182055	-1.69456	0.0201624	2.25281	0.0759213	1.35309	P10	NCU02324	2e-20	BDBH	/	/	/	/	/
Bcltf1g447	BofuT4_P048340.1	BofuT4_P048340.1 (BDBH)	BC1G_00185.1 (BDBH)	BcT4_5290 (BDBH)	B0510_939 (BDBH)	hypothetical protein	/	0.98946	1.00639	0.189406	-2.14195	0.0730091	-1.62688	0.00779257	-3.49903	P2	/	/	/	/	/	/	/	/
Bcltf1g448	BofuT4_uP048400.1	BofuT4_uP048400.1 (BDBH)	BC1G_10751.1 (1st hit)	/	/	hypothetical protein	/	0.480577	1.37714	0.574512	1.36142	0.134562	2.38454	0.0295787	2.34176	P1	/	/	/	/	/	/	/	/
Bcltf1g449	BofuT4_uP048440.1	BofuT4_uP048440.1 (BDBH)	BC1G_00176.1 (BDBH)	/	/	hypothetical protein	/	0.17813	-1.38853	0.815985	1.05587	0.00630508	-2.29802	0.0531904	-1.58229	P2	/	/	/	/	/	/	/	/
Bcltf1g450	BofuT4_P048550.1	BofuT4_P048550.1 (BDBH)	BC1G_00166.1 (BDBH)	BcT4_5299 (BDBH)	B0510_930 (BDBH)	hypothetical protein	/	0.0104911	-1.42035	0.409341	-1.2817	0.00119179	-5.1182	0.000710356	-4.48897	P2	/	/	/	/	/	/	/	/
Bcltf1g451	BofuT4_uP048590.1	BofuT4_uP048590.1 (BDBH)	BC1G_00162.1 (BDBH)	BcT4_5303 (BDBH)	B0510_926 (BDBH)	predicted protein	/	0.161931	-1.60216	0.672358	-1.15068	0.0728126	1.57218	0.0221867	2.24065	P1	/	/	/	/	/	/	/	/
Bcltf1g452	BofuT4_P048750.1	BofuT4_P048750.1 (BDBH)	BC1G_00145.1 (BDBH)	BcT4_5312 (BDBH)	B0510_918 (BDBH)	similar to transcription factor Cys6	/	0.826694	1.04245	0.838339	1.05638	0.0148423	2.04214	0.00587137	2.01288	P1	NCU07374	9e-126	BDBH	hypothetical protein	ANID_03900	1e-51	BDBH	C6 finger domain-containing protein
Bcltf1g453	BofuT4_P048790.1	BofuT4_P048790.1 (BDBH)	BC1G_00138.1 (BDBH)	BcT4_5315 (BDBH)	B0510_915 (BDBH)	lcc1, laccase	BcLCC1, laccase 1 [Schouten et al. 2002b]	0.453649	-1.25499	0.839443	1.04053	0.0228211	-4.00129	0.00435807	-3.16327	P2	NCU02201	1e-170	1st hit	laccase	/	/	/	/
Bcltf1g454	BofuT4_P048870.1	BofuT4_P048870.1 (BDBH)	BC1G_00129.1 (BDBH)	BcT4_5317 (BDBH)	B0510_913 (BDBH)	similar to TPA: TPA_inf: GPR1/FUN34/YaaH-class plasma membrane protein	/	0.491246	-1.30307	0.255299	-1.83487	0.139367	-1.75603	0.00935798	-2.48872	P2	NCU06043	5e-09	1st hit	GPR/FUN34 family protein	ANID_08390	9e-29	1st hit	plasma membrane ammonium transporter
Bcltf1g455	BofuT4_uP049040.1	BofuT4_uP049040.1 (BDBH)	/	/	/	predicted protein	/	0.0786025	1.77235	0.553804	1.10858	0.0135399	2.36849	0.0109039	1.48411	P7	/	/	/	/	/	/	/	/
Bcltf1g456	BofuT4_P049070.1	BofuT4_P049070.1 (BDBH)	BC1G_00111.1 (BDBH)	BcT4_5327 (BDBH)	B0510_903 (BDBH)	glycoside hydrolase family 27 protein	/	0.498869	1.09876	0.223091	-1.37286	0.0654152	-1.43528	0.00225945	-2.10464	P5	/	/	/	/	ANID_07152	2e-37	1st hit	alpha-galactosidase
Bcltf1g457 / Bclig56	BofuT4_P049110.1	BofuT4_P049110.1 (BDBH)	BC1G_00104.1 (1st hit)	BcT4_5330 (BDBH)	B0510_900 (BDBH)	hypothetical protein	/	0.0339729	2.3333	0.939021	1.01852	0.00545839	3.85713	0.0282765	1.61278	P1	/	/	/	/	/	/	/	/
Bcltf1g458	BofuT4_P049130.1	BofuT4_P049130.1 (BDBH)	BC1G_00102.1 (BDBH)	BcT4_5332 (BDBH)	B0510_898 (BDBH)	hypothetical protein	/	0.0731739	2.15908	0.964393	-1.02143	0.0444695	2.50356	0.614441	1.1059	P7	/	/	/	/	/	/	/	/
Bcltf1g459	BofuT4_uP049250.1	BofuT4_uP049250.1 (BDBH)	/	/	/	hypothetical protein	/	0.443433	-1.221	0.0511492	1.30312	0.0127879	-2.17714	0.010875	-1.39008	P8	/	/	/	/	/	/	/	/
Bcltf1g460	BofuT4_P049400.1	BofuT4_P049400.1 (BDBH)	BC1G_00080.1 (BDBH)	BcT4_5349 (BDBH)	B0510_882 (BDBH)	similar to methyltransferase	/	0.542175	1.03905	0.427999	-1.20686	0.00873124	-1.7579	0.00157054	-2.13543	P2	NCU09638	0.0003	1st hit	polyketide synthase-5	ANID_08412	0.0001	1st hit	polyketide synthase
Bcltf1g461	BofuT4_P049420.1	BofuT4_P049420.1 (BDBH)	BC1G_00078.1 (BDBH)	BcT4_5351 (BDBH)	B0510_880 (BDBH)	similar to Patatin family phospholipase	/	0.152619	1.3405	0.658052	-1.12369	0.00521049	3.26248	0.00158167	2.0707	P1	/	/	/	/	/	/	/	/
Bcltf1g462	B5BC_116_278_F05	/	/	/	/	/	/	0.0226986	1.92049	0.988507	1.00825	0.00310763	4.59426	0.0125906	2.36134	P1	/	/	/	/	/	/	/	/
Bcltf1g463	BofuT4_P049430.1	BofuT4_P049430.1 (BDBH)	BC1G_00077.1 (BDBH)	BcT4_5352 (BDBH)	B0510_879 (BDBH)	similar to alpha-ketoglutarate dependent xanthine dioxygenase	/	0.239583	1.38169	0.868488	1.03588	0.0176343	3.10634	0.00688869	2.35058	P1	NCU09738	2e-144	BDBH	alpha-ketoglutarate dependent xanthine dioxygenase	/	/	/	/
Bcltf1g464 / Bclig58	BofuT4_P049450.1	BofuT4_P049450.1 (BDBH)	BC1G_00075.1 (BDBH)	BcT4_5354 (BDBH)	B0510_877 (BDBH)	similar to cytochrome P450	/	0.0111524	2.61596	0.504375	-1.17737	0.00498758	2.62943	0.254332	-1.19491	P7	NCU06327	9e-103	1st hit	benzoate 4-monooxygenase cytochrome P450	/	/	/	/
Bcltf1g465	BofuT4_P049870.1	BofuT4_P049870.1 (BDBH)	BC1G_16244.1 (BDBH)	/	/	hypothetical protein	/	0.570172	-1.19775	0.394874	-1.1895	0.00261958	-4.9897	0.00098834	-5.17781	P2	/	/	/	/	/	/	/	/
Bcltf1g466	BofuT4_uP049880.1	BofuT4_uP049880.1 (BDBH)	BC1G_16243.1 (BDBH)	BcT4_5386 (BDBH)	B0510_847 (BDBH)	hypothetical protein	/	0.683296	-1.08727	0.682333	-1.10521	0.00289815	-2.55187	0.00683913	-2.63042	P2	/	/	/	/	/	/	/	/
Bcltf1g467	BofuT4_P050120.1	BofuT4_P050120.1 (BDBH)	BC1G_00009.1 (BDBH)	BcT4_5403 (BDBH)	B0510_830 (BDBH)	similar to FAD dependent oxidoreductase	BcDAO6, D-amino acid oxidase 6	0.247484	1.14633	0.560554	-1.13297	0.015262	-1.72289	0.000530493	-2.21448	P2	NCU05500	2e-49	1st hit	hypothetical protein	ANID_07917	5e-44	1st hit	conserved hypothetical protein
Bcltf1g468	BofuT4_P050240.1	BofuT4_P050240.1 (BDBH)	BC1G_08241.1 (BDBH)	BcT4_5412 (BDBH)	B0510_821 (BDBH)	similar to MFS sugar transporter	/	0.591432	-1.44528	0.682122	-1.30965	0.00769483	-12.2009	0.0038153	-11.5667	P2	NCU08152	3e-138	1st hit	high affinity glucose transporter	/	/	/	/
Bcltf1g469	BofuT4_uP050290.1	BofuT4_uP050290.1 (BDBH)	/	/	/	hypothetical protein	/	0.270382	-1.3394	0.964959	1.01045	0.00787239	-2.70156	0.0429977	-2.01811	P2	/	/	/	/	/	/	/	/
Bcltf1g470	BofuT4_P050340.1	BofuT4_P050340.1 (BDBH)	BC1G_08252.1 (BDBH)	BcT4_5418 (BDBH)	B0510_815 (BDBH)	hypothetical protein	/	0.0570156	-2.27534	0.682333	-1.24295	0.377372	1.39535	0.000650095	2.62708	P6	/	/	/	/	/	/	/	/
Bcltf1g471	BofuT4_P050500.1	BofuT4_P050500.1 (BDBH)	BC1G_14988.1 (BDBH)	BcT4_150 (BDBH)	B0510_7854 (BDBH)	hypothetical protein	/	0.145652	1.2328	0.434637	-1.16731	0.0144915	-1.51277	0.00294698	-2.13579	P2	/	/	/	/	/	/	/	/
Bcltf1g472	BofuT4_P050560.1	BofuT4_P050560.1 (BDBH)	BC1G_14984.1 (BDBH)	BcT4_146 (BDBH)	B0510_7850 (BDBH)	hypothetical protein	/	0.485427	-1.15245	0.793909	-1.05963	0.00434532	2.41881	0.00251469	2.74889	P1	NCU07275	0.0005	1st hit	/	ANID_07322	1e-50	BDBH	/
Bcltf1g473	BofuT4_P050610.1	BofuT4_P050610.1 (BDBH)	BC1G_14979.1 (BDBH)	BcT4_142 (BDBH)	B0510_7846 (BDBH)	hypothetical protein	/	0.9327	1.00653	0.821389	-1.08758	0.0440615	-1.9326	0.0322242	-2.13044	P2	NCU04650	3e-36	BDBH	/	ANID_08289	8e-37	BDBH	/
Bcltf1g474	BofuT4_P050680.1	BofuT4_P050680.1 (BDBH)	BC1G_14970.1 (BDBH)	BcT4_139 (BDBH)	B0510_7843 (BDBH)	similar to small oligopeptide transporter	/	0.0951476	1.89072	0.805057	-1.13774	0.0435515	2.22546	0.828125	1.04355	P7	NCU10763	1e-173	1st hit	small oligopeptide transporter	/	/	/	/
Bcltf1g475	BofuT4_P050690.1	BofuT4_P050690.1 (BDBH)	/	BcT4_2892 (BDBH)	/	hypothetical protein	/	0.700788	-1.12074	0.412841	1.12554	0.0304584	1.728	0.00267226	2.13432	P1	/	/	/	/	ANID_00337	2e-39	BDBH	/
Bcltf1g476	BofuT4_P050700.1	BofuT4_P050700.1 (BDBH)	BC1G_13453.1 (BDBH)	/	/	hypothetical protein	/	0.50738	-1.18229	0.106197	1.52554	0.147538	1.21235	0.0194135	2.20889	P9	/	/	/	/	/	/	/	/
Bcltf1g477 / Bclig60	BofuT4_P050720.1	BofuT4_P050720.1 (BDBH)	BC1G_13452.1 (BDBH)	BcT4_2894 (BDBH)	B0510_4661 (BDBH)	hypothetical protein	/	0.00495765	2.01455	0.426211	1.36522	0.212472	-1.32662	0.00480294	-2.00722	P5	NCU00986	4e-07	1st hit	/	ANID_02221	8e-32	1st hit	/
Bcltf1g478	BofuT4_P050860.1	BofuT4_P050860.1 (BDBH)	BC1G_13439.1 (BDBH)	BcT4_2902 (BDBH)	B0510_4669 (BDBH)	hypothetical protein	/	0.805884	-1.39965	0.532855	-2.23617	0.0803402	4.99911	0.0487235	3.28347	P1	NCU15831	5e-97	BDBH	/	ANID_00781	2e-17	1st hit	/
Bcltf1g479	BofuT4_P051190.1	BofuT4_P051190.1 (BDBH)	BC1G_11595.1 (BDBH)	BcT4_9678 (BDBH)	B0510_9843 (BDBH)	similar to FAD dependent oxidoreductase domain containing protein	/	0.318105	1.27275	0.426188	-1.40842	0.0777337	-1.77825	0.00116696	-3.29069	P2	NCU08315	4e-37	1st hit	monooxygenase	ANID_07684	1e-70	1st hit	FAD binding domain-containing protein
Bcltf1g480	BofuT4_P051220.1	BofuT4_P051220.1 (BDBH)	/	/	/	hypothetical protein	/	0.278103	-1.16812	0.348249	-1.28311	0.00165405	-3.7228	0.000855463	-3.96348	P2	/	/	/	/	/	/	/	/
Bcltf1g481	PD0AEA8YO24CM1	/	/	/	/	/	/	0.0855472	-1.28309	0.407749	-1.34165	0.00189279	-3.44048	0.00246683	-3.47537	P2	/	/	/	/	/	/	/	/
Bcltf1g482	BofuT4_uP051230.1	BofuT4_uP051230.1 (BDBH)	BC1G_11599.1 (1st hit)	/	/	hypothetical protein	/	0.121773	-1.44031	0.432493	-1.33941	0.00165786	-3.96433	0.00403076	-3.79425	P2	/	/	/	/	/	/	/	/
Bcltf1g483	BC1G_11599.1	/	BC1G_11599.1 (BDBH)	/	/	/	/	0.259653	-1.2209	0.708191	-1.13404	0.00268795	-3.178	0.0052458	-2.85899	P2	/	/	/	/	/	/	/	/
Bcltf1g484	BC1G_11601.1	/	BC1G_11601.1 (BDBH)	/	/	/	/	0.669538	-1.13477	0.988205	-1.03971	0.00873539	-5.12082	0.00696426	-4.90492	P2	/	/	/	/	/	/	/	/
Bcltf1g485	BofuT4_P051250.1	BofuT4_P051250.1 (BDBH)	BC1G_11602.1 (BDBH)	/	B0510_9845 (1st hit)	hypothetical protein	/	0.232372	-1.26102	0.892332	1.02662	0.00873124	-4.70222	0.00366381	-3.4758	P2	/	/	/	/	/	/	/	/
Bcltf1g486	BofuT4_P051260.1	BofuT4_P051260.1 (BDBH)	BC1G_11604.1 (BDBH)	/	B0510_9845 (BDBH)	similar to NDT80/PhoG like DNA-binding family protein	/	0.181459	-1.17197	0.581093	-1.2202	0.00260183	-3.17292	0.00311912	-3.12746	P2	NCU09915T1	3e-85	BDBH	/	ANID_06015	6e-55	BDBH	conserved hypothetical protein
Bcltf1g487	CL_bt4ctg_0670_001.Contig1_v5	/	/	/	/	/	/	0.823265	-1.06344	0.978914	1.00658	0.0064763	-2.50606	0.00104058	-2.27315	P2	/	/	/	/	/	/	/	/
Bcltf1g488	BofuT4_P051270.1	BofuT4_P051270.1 (BDBH)	BC1G_11605.1 (BDBH)	BcT4_9681 (BDBH)	B0510_9846 (BDBH)	similar to aldo/keto reductase	/	0.78103	1.00903	0.607817	1.26112	0.00443823	-4.52134	0.0660735	-3.76719	P2	NCU02930	2e-90	1st hit	hypothetical protein	ANID_09179	5e-106	1st hit	aldo/keto reductase
Bcltf1g489	BofuT4_P051280.1	BofuT4_P051280.1 (BDBH)	BC1G_11606.1 (BDBH)	BcT4_9682 (BDBH)	B0510_9847 (BDBH)	hypothetical protein	/	0.152939	-1.73287	0.429731	-1.49266	0.0033755	-6.54704	0.00396345	-5.51031	P2	/	/	/	/	/	/	/	/
Bcltf1g490	BofuT4_uP051320.1	BofuT4_uP051320.1 (BDBH)	/	BcT4_9684 (1st hit)	B0510_9849 (1st hit)	hypothetical protein	/	0.229696	-1.25136	0.923868	1.03523	0.00967689	-2.02252	0.0668102	-1.52855	P2	/	/	/	/	/	/	/	/
Bcltf1g491	BofuT4_P051420.1	BofuT4_P051420.1 (BDBH)	BC1G_15770.1 (BDBH)	BcT4_9690 (BDBH)	B0510_9855 (BDBH)	similar to similar to integral membrane protein	/	0.708935	1.10933	0.382111	1.25218	0.00119179	-7.07652	0.00104058	-6.45542	P2	NCU00872	8e-54	BDBH	hypothetical protein	ANID_05213	1e-07	1st hit	conserved hypothetical protein
Bcltf1g492	BofuT4_P051460.1	BofuT4_P051460.1 (BDBH)	BC1G_15774.1 (BDBH)	BcT4_9693 (BDBH)	B0510_9858 (BDBH)	similar to 3-octaprenyl-4-hydroxybenzoate carboxy-lyase, partial sequence	/	0.215521	-1.23433	0.997867	-1.00464	0.00673567	1.7682	0.00245768	2.19826	P1	/	/	/	/	ANID_12147	4e-56	BDBH	phenylacrylic acid decarboxylase
Bcltf1g493	BofuT4_P051780.1	BofuT4_P051780.1 (BDBH)	BC1G_06511.1 (BDBH)	BcT4_585 (BDBH)	B0510_425 (BDBH)	similar to MFS transporter	/	0.184711	1.14257	0.546689	-1.16991	0.00967419	-1.91997	0.000580992	-2.60068	P2	NCU00728	6e-45	1st hit	hypothetical protein	/	/	/	/
Bcltf1g494 / Bclrg11	BofuT4_P051860.1	BofuT4_P051860.1 (BDBH)	BC1G_06522.1 (BDBH)	BcT4_592 (BDBH)	B0510_432 (BDBH)	similar to alanyl-tRNA synthetase	/	0.021938	-2.52958	0.139235	-1.94768	0.0670581	1.5996	0.0182223	2.11782	P1	NCU00535	1e-50	1st hit	alanyl-tRNA synthetase	ANID_11110	4e-46	1st hit	conserved hypothetical protein
Bcltf1g495	BofuT4_P051870.1	BofuT4_P051870.1 (BDBH)	BC1G_06523.1 (BDBH)	BcT4_593 (BDBH)	B0510_433 (BDBH)	hypothetical protein	/	0.380673	-1.66744	0.694162	-1.25953	0.326589	1.55864	0.041595	2.03929	P1	NCU02639	4e-15	1st hit	arginine-1	ANID_01883	8e-11	1st hit	argininosuccinate synthase
Bcltf1g496	BofuT4_P052110.1	BofuT4_P052110.1 (BDBH)	BC1G_06548.1 (BDBH)	BcT4_606 (BDBH)	B0510_446 (BDBH)	similar to prolyl aminopeptidase	/	0.194779	-1.19299	0.458427	-1.3123	0.0022447	-3.71383	0.0015126	-4.24832	P2	/	/	/	/	ANID_10320	5e-27	1st hit	/
Bcltf1g497	BofuT4_P052260.1	BofuT4_P052260.1 (BDBH)	BC1G_06562.1 (BDBH)	/	/	hypothetical protein	/	0.177298	-1.82645	0.658147	-1.10031	0.0426235	-2.27066	0.0977465	-1.38239	P8	/	/	/	/	/	/	/	/
Bcltf1g498	BofuT4_P052270.1	BofuT4_P052270.1 (BDBH)	BC1G_06563.1 (BDBH)	BcT4_612 (BDBH)	B0510_452 (BDBH)	hypothetical protein	/	0.235809	-1.49625	0.220525	-1.38788	0.0127332	-2.44962	0.0122728	-2.31669	P2	/	/	/	/	ANID_03791	5e-12	BDBH	/
Bcltf1g499	BofuT4_P052580.1	BofuT4_P052580.1 (BDBH)	BC1G_06598.1 (BDBH)	BcT4_635 (BDBH)	B0510_475 (BDBH)	hypothetical protein	/	0.462074	-1.75458	0.607285	-1.23515	0.0470277	-3.84963	0.0454048	-2.7508	P2	NCU01882	1e-109	1st hit	purine transporter	ANID_08534	7e-153	1st hit	purine transporter
Bcltf1g500	BofuT4_uP052730.1	BofuT4_uP052730.1 (BDBH)	BC1G_06611.1 (BDBH)	/	/	predicted protein	/	0.311388	1.43451	0.926255	-1.03578	0.0173578	2.32364	0.0571741	1.56428	P1	/	/	/	/	/	/	/	/
Bcltf1g501	BofuT4_uP052830.1	BofuT4_uP052830.1 (BDBH)	BC1G_01935.1 (BDBH)	/	/	hypothetical protein	/	0.496396	-1.2364	0.950177	1.01877	0.0270606	1.85995	0.0138913	2.3742	P1	/	/	/	/	/	/	/	/
Bcltf1g502	BofuT4_P052870.1	BofuT4_P052870.1 (BDBH)	BC1G_01939.1 (BDBH)	BcT4_655 (BDBH)	B0510_495 (BDBH)	similar to cytochrome P450 alkane hydroxylase	/	0.0195809	-1.56623	0.322731	-1.51629	0.00430757	-2.78402	0.00621953	-2.7034	P2	NCU02031	5e-74	1st hit	hypothetical protein	ANID_09384	2e-117	1st hit	cytochrome P450 alkane hydroxylase
Bcltf1g503	BofuT4_P052880.1	BofuT4_P052880.1 (BDBH)	BC1G_01940.1 (BDBH)	BcT4_655 (1st hit)	B0510_495 (1st hit)	similar to ribonuclease p/mrp subunit	/	0.420446	-1.18629	0.123847	-1.51984	0.00944787	-2.19	0.00165094	-2.72073	P2	NCU06884	5e-51	1st hit	/	ANID_02895	4e-84	1st hit	LipA and NB-ARC domain-containing protein
Bcltf1g504	BofuT4_uP052900.1	BofuT4_uP052900.1 (BDBH)	/	/	/	predicted protein	/	0.976026	-1.05034	0.958593	1.02355	0.0748676	-2.25399	0.0276694	-2.11774	P2	/	/	/	/	/	/	/	/
Bcltf1g505	BofuT4_P052920.1	BofuT4_P052920.1 (BDBH)	BC1G_01945.1 (BDBH)	BcT4_658 (BDBH)	B0510_498 (BDBH)	similar to Glucose-methanol-choline oxidoreductase:GMC oxidoreductase	/	0.270867	-1.26869	0.588224	1.11813	0.00212041	-3.01123	0.005708	-2.19631	P2	NCU09798	8e-81	1st hit	aryl-alcohol dehydrogenase	ANID_09011	2e-141	BDBH	conserved hypothetical protein
Bcltf1g506	BofuT4_P052930.1	BofuT4_P052930.1 (BDBH)	BC1G_01946.1 (BDBH)	BcT4_659 (BDBH)	B0510_499 (BDBH)	similar to short-chain dehydrogenase/reductase SDR	/	0.255503	-1.32888	0.86779	-1.05423	0.0113735	-2.01813	0.0689063	-1.61689	P2	NCU02920	8e-18	1st hit	short-chain dehydrogenase/reductase SDR	ANID_07074	4e-24	1st hit	conserved hypothetical protein
Bcltf1g507	BofuT4_P052940.1	BofuT4_P052940.1 (BDBH)	BC1G_01948.1 (BDBH)	BcT4_660 (BDBH)	B0510_500 (BDBH)	similar to ABC transporter	/	0.0999341	-1.33961	0.606588	-1.14629	0.00699544	-2.24591	0.0046954	-1.85552	P2	/	/	/	/	/	/	/	/
Bcltf1g508	BofuT4_P052950.1	BofuT4_P052950.1 (BDBH)	BC1G_01950.1 (BDBH)	/	/	similar to protease S8 tripeptidyl peptidase I (secreted protein)	/	0.150618	-1.65461	0.462496	-1.35727	0.0234315	-2.44737	0.0168254	-2.03547	P2	NCU08418	8e-57	1st hit	tripeptidyl-peptidase	ANID_07201	5e-173	1st hit	conserved hypothetical protein
Bcltf1g509	BofuT4_P053020.1	BofuT4_P053020.1 (BDBH)	BC1G_01956.1 (BDBH)	/	/	similar to fungal specific transcription factor	/	0.0808896	-1.75339	0.28758	-1.39442	0.00972665	-3.06061	0.00127622	-2.36092	P2	NCU04866	2e-62	BDBH	all development altered-6	ANID_07896	1e-71	BDBH	conserved hypothetical protein
Bcltf1g510	BofuT4_P053040.1	BofuT4_P053040.1 (BDBH)	BC1G_01958.1 (BDBH)	BcT4_667 (BDBH)	B0510_508 (BDBH)	hypothetical secreted protein	/	0.112587	-1.42488	0.568968	-1.21871	0.013194	-2.36065	0.00280306	-2.02937	P2	NCU17270	2e-09	1st hit	hypothetical protein	ANID_07265	8e-07	1st hit	conserved hypothetical protein
Bcltf1g511	BofuT4_P053120.1	BofuT4_P053120.1 (BDBH)	BC1G_07184.1 (BDBH)	/	B0510_4542 (BDBH)	similar to transcription factor Cys6	/	0.0659845	-1.41609	0.293836	1.2974	0.00635033	-2.20614	0.137563	-1.2142	P8	NCU00017	1e-29	1st hit	hypothetical protein	ANID_07942	7e-18	1st hit	conserved hypothetical protein
Bcltf1g512	BofuT4_P053330.1	BofuT4_P053330.1 (BDBH)	BC1G_07163.1 (BDBH)	BcT4_1666 (BDBH)	B0510_4554 (BDBH)	similar to MFS multidrug transporter	/	0.971482	-1.02283	0.42235	-1.47854	0.0289272	-3.68076	0.0112758	-5.09405	P2	NCU02023	3e-147	1st hit	MFS drug efflux pump	/	/	/	/
Bcltf1g513	BofuT4_P053370.1	BofuT4_P053370.1 (BDBH)	BC1G_07160.1 (BDBH)	BcT4_1669 (BDBH)	B0510_4557 (BDBH)	hypothetical protein	/	0.961525	1.026	0.587314	-1.4962	0.182407	-2.4727	0.0455069	-3.78797	P2	NCU00473	1e-60	1st hit	/	ANID_01855	2e-74	1st hit	/
Bcltf1g514	BofuT4_P053400.1	BofuT4_P053400.1 (BDBH)	BC1G_07159.1 (1st hit)	/	/	hypothetical protein	/	0.403085	1.26685	0.73515	1.10336	0.0144612	2.43107	0.0113961	2.13975	P1	/	/	/	/	/	/	/	/
Bcltf1g515	BofuT4_P053740.1	BofuT4_P053740.1 (BDBH)	/	BcT4_1693 (BDBH)	B0510_4582 (BDBH)	hypothetical protein	/	0.350256	-1.2541	0.513891	-1.45302	0.0134982	3.52659	0.00323162	3.18488	P1	/	/	/	/	/	/	/	/
Bcltf1g516	BofuT4_uP054120.1	BofuT4_uP054120.1 (BDBH)	BC1G_07092.1 (BDBH)	/	/	hypothetical protein	/	0.104897	-1.44674	0.170621	-1.49022	0.00775081	2.23842	0.0037124	2.22026	P1	/	/	/	/	/	/	/	/
Bcltf1g517	BofuT4_P054320.1	BofuT4_P054320.1 (BDBH)	BC1G_07072.1 (1st hit)	/	/	hypothetical protein	/	0.377086	-1.16955	0.776978	1.13526	0.00432036	-3.60056	0.00460409	-2.82462	P2	/	/	/	/	ANID_11031	3e-05	1st hit	predicted protein
Bcltf1g518	BofuT4_P054330.1	BofuT4_P054330.1 (BDBH)	BC1G_07072.1 (BDBH)	BcT4_1728 (BDBH)	B0510_4617 (BDBH)	similar to MFS transporter	/	0.190537	-1.29918	0.818393	-1.07337	0.00667655	-2.69545	0.00148434	-2.25794	P2	NCU09410	6e-36	1st hit	hypothetical protein	ANID_06344	6e-42	1st hit	MFS transporter
Bcltf1g519	BofuT4_P054640.1	BofuT4_P054640.1 (BDBH)	BC1G_12989.1 (BDBH)	BcT4_1745 (BDBH)	B0510_4634 (BDBH)	hypothetical protein	/	0.0928029	2.74036	0.941283	-1.00927	0.014262	-5.89159	0.000558298	-17.7317	P2	/	/	/	/	/	/	/	/
Bcltf1g520 / Bclig61	BofuT4_P054650.1	BofuT4_P054650.1 (BDBH)	BC1G_12988.1 (1st hit)	BcT4_1746 (BDBH)	B0510_4635 (BDBH)	hypothetical protein	/	0.00444325	6.37451	0.287688	2.02686	0.328162	1.27869	0.0312809	-2.6095	P3	NCU09692	2e-134	BDBH	phosphatidic acid phosphatase beta	ANID_01671	6e-19	1st hit	PAP2 domain-containing protein
Bcltf1g521	BofuT4_P055420.1	BofuT4_P055420.1 (BDBH)	BC1G_09975.1 (BDBH)	BcT4_1787 (BDBH)	B0510_4929 (BDBH)	hypothetical protein	/	0.43089	1.22348	0.0718557	2.26831	0.00547114	-4.35367	0.00296652	-2.39874	P2	NCU02035	9e-72	BDBH	helix-hairpin-helix domain-containing protein	/	/	/	/
Bcltf1g522	BofuT4_P055430.1	BofuT4_P055430.1 (BDBH)	BC1G_09974.1 (BDBH)	/	/	hypothetical protein	/	0.115096	-1.78546	0.318363	1.349	0.00149421	-6.944	0.0089253	-2.9817	P2	/	/	/	/	/	/	/	/
Bcltf1g523	BofuT4_P055440.1	BofuT4_P055440.1 (BDBH)	BC1G_09973.1 (BDBH)	BcT4_1788 (BDBH)	B0510_4930 (BDBH)	similar to acetyltransferase	/	0.104761	-1.53316	0.411504	1.2037	0.001086	-7.3134	0.00127622	-4.14394	P2	NCU08413	3e-06	1st hit	/	ANID_03344	2e-40	1st hit	GNAT family acetyltransferase
Bcltf1g524	BofuT4_P055450.1	BofuT4_P055450.1 (BDBH)	BC1G_09972.1 (BDBH)	BcT4_1789 (BDBH)	B0510_4931 (BDBH)	hypothetical protein	/	0.836165	-1.10905	0.522667	1.23988	0.00719367	-5.04951	0.00269272	-3.83519	P2	NCU00700	3e-07	1st hit	/	ANID_03348	7e-25	1st hit	/
Bcltf1g525	PD0ABA4YD02FM1	/	BC1G_09972.1 (1st hit)	/	/	/	/	0.572221	1.26933	0.38702	1.34494	0.0188887	-4.52314	0.00291778	-4.43929	P2	/	/	/	/	/	/	/	/
Bcltf1g526 / Bclrg12	BofuT4_P055460.1	BofuT4_P055460.1 (BDBH)	BC1G_09971.1 (BDBH)	BcT4_1790 (BDBH)	B0510_4932 (BDBH)	similar to amino acid transporter	/	0.00140252	-3.97978	0.03821	-3.28156	0.00119179	-14.8845	0.00038028	-12.4215	P2	NCU00765	2e-47	1st hit	amino acid permease-2	/	/	/	/
Bcltf1g527	BofuT4_P055600.1	BofuT4_P055600.1 (BDBH)	BC1G_09959.1 (BDBH)	BcT4_1798 (BDBH)	B0510_4940 (BDBH)	similar to oxidase	BcPRD9, peroxidase 9	0.991252	1.01127	0.547864	-1.56964	0.012434	6.35016	0.00463288	4.27837	P1	NCU11046T1	3e-06	1st hit	/	ANID_06457	6e-13	1st hit	conserved hypothetical protein
Bcltf1g528	BofuT4_uP055620.1	BofuT4_uP055620.1 (BDBH)	BC1G_09957.1 (BDBH)	/	/	hypothetical protein	/	0.376684	-1.57225	0.895085	1.01481	0.0465977	-2.84903	0.041595	-1.8259	P2	/	/	/	/	/	/	/	/
Bcltf1g529	BofuT4_P055630.1	BofuT4_P055630.1 (BDBH)	BC1G_09956.1 (BDBH)	BcT4_1799 (BDBH)	B0510_4941 (BDBH)	hypothetical protein	/	0.891178	1.05187	0.436619	-1.22957	0.00382486	-2.66919	0.00464355	-3.59714	P2	/	/	/	/	/	/	/	/
Bcltf1g530	BofuT4_P055680.1	BofuT4_P055680.1 (BDBH)	BC1G_09952.1 (BDBH)	BcT4_1801 (BDBH)	B0510_4942 (BDBH)	hypothetical protein	/	0.475657	1.18709	0.896585	-1.10017	0.0356813	-2.38459	0.00342934	-3.0368	P2	NCU05044	2e-05	1st hit	hypothetical protein	ANID_08052	5e-06	1st hit	conserved hypothetical protein
Bcltf1g531 / Bclig62	BofuT4_P055760.1	BofuT4_P055760.1 (BDBH)	BC1G_09946.1 (BDBH)	/	/	hypothetical protein	/	0.0320146	2.50423	0.0757036	4.62521	0.0850661	2.58853	0.00187259	4.48931	P7	/	/	/	/	/	/	/	/
Bcltf1g532 / Bclig238	PD0AGA5YG23CM1	/	/	/	/	/	/	0.0187288	2.37219	0.0246905	2.96212	0.00201051	3.04543	0.00321173	3.58698	P7	/	/	/	/	/	/	/	/
Bcltf1g533	BofuT4_P055770.1	BofuT4_P055770.1 (BDBH)	BC1G_09945.1 (1st hit)	BcT4_1805 (1st hit)	B0510_4946 (1st hit)	hypothetical protein	/	0.254581	-1.83095	0.322731	-1.63744	0.0752147	-2.40097	0.0396716	-2.15259	P2	NCU06142	4e-07	1st hit	hypothetical protein	/	/	/	/
Bcltf1g533	BofuT4_P055780.1	BofuT4_P055780.1 (BDBH)	BC1G_09945.1 (BDBH)	BcT4_1805 (BDBH)	B0510_4946 (BDBH)	hypothetical protein	/	0.133767	-2.0514	0.431161	-1.50306	0.0162963	-3.2754	0.040065	-2.41305	P2	NCU06142	8e-52	BDBH	hypothetical protein	ANID_09443	1e-36	BDBH	conserved hypothetical protein
Bcltf1g534	BofuT4_P055910.1	BofuT4_P055910.1 (BDBH)	BC1G_09932.1 (BDBH)	BcT4_1813 (BDBH)	B0510_4954 (BDBH)	similar to antioxidant	BcPRX8, peroxiredoxin 8	0.133678	1.38237	0.671199	1.05738	0.0075457	2.40072	0.00073597	1.77223	P1	NCU03151	2e-50	BDBH	peroxisomal membrane protein	ANID_08080	6e-74	BDBH	putative peroxiredoxin pmp20
Bcltf1g535	BofuT4_P055920.1	BofuT4_P055920.1 (BDBH)	BC1G_09931.1 (BDBH)	/	B0510_4955 (BDBH)	similar to response regulator receiver domain-containing protein	/	0.352981	1.26593	0.925507	-1.04022	0.0171361	2.79723	0.0119196	2.07384	P1	NCU03152	6e-69	BDBH	DUF1348 domain-containing protein	ANID_11109	4e-55	BDBH	DUF1348 domain-containing protein
Bcltf1g536 / Bclig63	BofuT4_P056020.1	BofuT4_P056020.1 (BDBH)	/	/	/	hypothetical protein	/	0.012177	2.41099	0.412526	1.41766	0.0252084	2.64067	0.0308531	1.55325	P1	/	/	/	/	/	/	/	/
Bcltf1g537	BofuT4_uP056060.1	BofuT4_uP056060.1 (BDBH)	BC1G_09918.1 (BDBH)	/	/	hypothetical protein	/	0.0797868	1.94265	0.197929	1.42064	0.246067	-1.42494	0.00369257	-2.0194	P5	/	/	/	/	/	/	/	/
Bcltf1g538	BofuT4_P056270.1	BofuT4_P056270.1 (BDBH)	BC1G_12184.1 (BDBH)	BcT4_1831 (BDBH)	B0510_4973 (BDBH)	similar to thaumatin family protein	/	0.470435	-1.06817	0.557358	1.06454	0.00119179	-2.24875	0.00100713	-1.95866	P2	NCU00572	5e-122	BDBH	thaumatin family protein	/	/	/	/
Bcltf1g539	BofuT4_uP056280.1	BofuT4_uP056280.1 (BDBH)	BC1G_12183.1 (BDBH)	/	/	hypothetical protein	/	0.248208	-1.34576	0.742358	1.11957	0.017295	-2.94487	0.00958701	-2.00938	P2	/	/	/	/	/	/	/	/
Bcltf1g540	BofuT4_P056350.1	BofuT4_P056350.1 (BDBH)	BC1G_12174.1 (BDBH)	BcT4_1837 (BDBH)	B0510_4979 (BDBH)	hypothetical protein	/	0.232561	-1.21198	0.903385	-1.03294	0.00295985	-2.7031	0.00191116	-2.23683	P2	/	/	/	/	ANID_07279	2e-93	1st hit	/
Bcltf1g541	BofuT4_P056370.1	BofuT4_P056370.1 (BDBH)	BC1G_12171.1 (BDBH)	BcT4_1838 (BDBH)	B0510_4980 (BDBH)	hypothetical protein	/	0.588507	1.09173	0.799501	1.12959	0.0045403	-10.2291	0.000762434	-10.3965	P2	NCU09193	2e-86	BDBH	/	ANID_04619	7e-33	1st hit	/
Bcltf1g542	BofuT4_P056390.1	BofuT4_P056390.1 (BDBH)	BC1G_12169.1 (BDBH)	BcT4_1839 (BDBH)	B0510_4981 (BDBH)	hypothetical protein	/	0.449525	1.34779	0.452996	1.38447	0.010666	-5.09582	0.00256285	-5.25281	P2	/	/	/	/	/	/	/	/
Bcltf1g543	BofuT4_uP056470.1	BofuT4_uP056470.1 (BDBH)	BC1G_12161.1 (BDBH)	BcT4_1842 (BDBH)	B0510_4985 (BDBH)	hypothetical protein	/	0.127341	-1.153	0.821448	1.0609	0.00384123	-2.0099	0.0086963	-1.67222	P2	/	/	/	/	/	/	/	/
Bcltf1g544	BofuT4_P056520.1	BofuT4_P056520.1 (BDBH)	BC1G_12157.1 (BDBH)	BcT4_1846 (BDBH)	B0510_4989 (BDBH)	similar to agmatinase	/	0.000184899	1.74101	0.196483	1.49081	0.00121132	-2.90458	0.00116696	-3.25759	P2	/	/	/	/	/	/	/	/
Bcltf1g545	BofuT4_P056590.1	BofuT4_P056590.1 (BDBH)	BC1G_12148.1 (BDBH)	BcT4_1852 (BDBH)	B0510_4994 (BDBH)	hypothetical protein	/	0.937974	-1.00759	0.925311	-1.02028	0.00234339	-2.26113	0.0027591	-2.25238	P2	/	/	/	/	ANID_06818	5e-15	BDBH	phytanoyl-CoA dioxygenase
Bcltf1g546	BofuT4_P056680.1	BofuT4_P056680.1 (BDBH)	BC1G_12138.1 (BDBH)	BcT4_1858 (BDBH)	B0510_5001 (BDBH)	glycoside hydrolase family 51 protein	/	0.371436	-1.10901	0.237962	-1.28554	0.00453574	-2.14351	0.000779166	-2.42162	P2	NCU02343	5e-110	1st hit	alpha-L-arabinofuranosidase 2	ANID_09520	6e-157	BDBH	alpha-N-arabinofuranosidase A
Bcltf1g547	BofuT4_P056700.1	BofuT4_P056700.1 (BDBH)	BC1G_12135.1 (BDBH)	BcT4_1860 (BDBH)	B0510_5003 (BDBH)	similar to MFS transporter (Mch2)	/	0.114884	-1.5431	0.412131	-1.39192	0.0183767	-2.27382	0.0131398	-2.07582	P2	NCU09811	2e-113	BDBH	MFS transporter	ANID_03658	5e-153	1st hit	MFS transporter
Bcltf1g548	BofuT4_P056790.1	BofuT4_P056790.1 (BDBH)	BC1G_12126.1 (BDBH)	BcT4_1866 (BDBH)	B0510_5009 (BDBH)	similar to flavin-binding monooxygenase-like protein	/	0.670327	1.10622	0.345997	-1.3278	0.0414963	2.03466	0.0746741	1.42756	P7	NCU08749	2e-72	1st hit	hypothetical protein	ANID_08660	4e-46	1st hit	conserved hypothetical protein
Bcltf1g549	BofuT4_P056810.1	BofuT4_P056810.1 (BDBH)	BC1G_12124.1 (BDBH)	BcT4_1867 (BDBH)	B0510_5010 (BDBH)	hypothetical protein	/	0.662223	1.10468	0.336343	1.19652	0.00430757	1.95453	0.00672111	2.15649	P1	/	/	/	/	/	/	/	/
Bcltf1g550 / Bclig64	BofuT4_P056890.1	BofuT4_P056890.1 (BDBH)	BC1G_12124.1 (1st hit)	BcT4_1870 (BDBH)	/	hypothetical protein	/	0.0119393	2.49365	0.52118	1.22215	0.0156366	2.03036	0.898187	-1.02607	P7	/	/	/	/	ANID_03273	1e-96	1st hit	C-methyl transferase
Bcltf1g551	BofuT4_P056960.1	BofuT4_P056960.1 (BDBH)	BC1G_12117.1 (BDBH)	BcT4_1873 (BDBH)	B0510_5013 (BDBH)	similar to choline dehydrogenase	/	0.212552	-1.19733	0.808406	1.09149	0.01347	-3.04121	0.00361898	-2.25051	P2	NCU09798	1e-61	1st hit	aryl-alcohol dehydrogenase	ANID_04006	5e-127	1st hit	conserved hypothetical protein
Bcltf1g552	BofuT4_uP056980.1	BofuT4_uP056980.1 (BDBH)	/	/	/	hypothetical protein	/	0.0974938	-1.32873	0.322731	-1.36051	0.00537838	-2.26042	0.00408906	-2.36948	P2	/	/	/	/	/	/	/	/
Bcltf1g553 / Bclig65	BofuT4_P057090.1	BofuT4_P057090.1 (BDBH)	BC1G_10083.1 (BDBH)	BcT4_10386 (BDBH)	B0510_5176 (BDBH)	hypothetical protein	/	0.00188252	3.52432	0.21091	1.93227	0.0771276	-1.62969	0.00379657	-3.17839	P2	NCU09331	5e-15	1st hit	HMF1	ANID_07040	3e-18	1st hit	conserved hypothetical protein
Bcltf1g554	BofuT4_uP057130.1	BofuT4_uP057130.1 (BDBH)	/	/	/	predicted protein	/	0.506802	1.15198	0.154068	-2.51402	0.0383366	2.37239	0.380461	-1.20011	P10	/	/	/	/	/	/	/	/
Bcltf1g555	BofuT4_P057140.1	BofuT4_P057140.1 (BDBH)	BC1G_10080.1 (BDBH)	BcT4_10389 (BDBH)	B0510_5179 (BDBH)	similar to transcription factor Cys6	/	0.917863	1.01874	0.818602	1.05146	0.0716645	-2.14413	0.0018133	-2.03617	P2	NCU03728	1e-30	1st hit	hypothetical protein	ANID_03420	9e-34	1st hit	conserved hypothetical protein
Bcltf1g556	BofuT4_P057330.1	BofuT4_P057330.1 (BDBH)	BC1G_10068.1 (BDBH)	BcT4_5797 (BDBH)	B0510_5184 (BDBH)	hypothetical protein	/	0.589898	-1.17265	0.977451	-1.03493	0.0679054	2.5453	0.00813753	2.94302	P1	/	/	/	/	/	/	/	/
Bcltf1g557	BofuT4_P057370.1	BofuT4_P057370.1 (BDBH)	BC1G_10064.1 (BDBH)	BcT4_5801 (BDBH)	B0510_5188 (BDBH)	hypothetical protein	/	0.657175	-1.04132	0.978135	-1.01165	0.00261958	-2.49473	0.000787451	-2.38997	P2	NCU01158	2e-06	BDBH	/	/	/	/	/
Bcltf1g558 / Bclig67	BofuT4_P057450.1	BofuT4_P057450.1 (BDBH)	BC1G_10055.1 (BDBH)	BcT4_5807 (BDBH)	B0510_5194 (BDBH)	hypothetical protein	/	0.0149699	3.68491	0.0350784	1.77714	0.577517	1.06981	0.0264147	-2.04754	P5	NCU11264	3e-06	BDBH	/	ANID_00694	1e-08	BDBH	/
Bcltf1g559	BofuT4_P057770.1	BofuT4_P057770.1 (BDBH)	BC1G_10024.1 (BDBH)	/	/	hypothetical protein	/	0.130076	-1.57281	0.559018	-1.13462	0.00938118	-2.1693	0.0535522	-1.57367	P2	/	/	/	/	/	/	/	/
Bcltf1g560	BofuT4_P058100.1	BofuT4_P058100.1 (BDBH)	BC1G_08555.1 (BDBH)	BcT4_5850 (BDBH)	B0510_5237 (BDBH)	similar to U3 small nucleolar ribonucleoprotein protein IMP4	/	0.631614	1.04923	0.814956	-1.06992	0.00717331	2.04234	0.00759207	1.77697	P1	NCU04243	2e-122	BDBH	U3 small nucleolar ribonucleoprotein IMP4	ANID_00647	5e-158	BDBH	U3 small nucleolar ribonucleoprotein IMP4
Bcltf1g561	BofuT4_P058140.1	BofuT4_P058140.1 (BDBH)	BC1G_08552.1 (BDBH)	/	/	hypothetical protein	/	0.191514	1.57858	0.96818	-1.00348	0.0320811	2.40984	0.017406	1.54242	P1	/	/	/	/	/	/	/	/
Bcltf1g562	BofuT4_P058220.1	BofuT4_P058220.1 (BDBH)	BC1G_08543.1 (BDBH)	BcT4_5856 (BDBH)	B0510_5243 (BDBH)	similar to dihydrodipicolinate synthetase	/	0.0564986	-1.35968	0.86492	-1.06037	0.00798169	-2.21178	0.0037563	-1.68507	P2	NCU05037	8e-80	1st hit	dihydrodipicolinate synthetase	ANID_07929	8e-45	1st hit	conserved hypothetical protein
Bcltf1g563 / Bclig68	BofuT4_P058710.1	BofuT4_P058710.1 (BDBH)	BC1G_08492.1 (BDBH)	BcT4_5891 (BDBH)	B0510_5278 (BDBH)	hypothetical protein	/	0.0318746	2.94041	0.829246	1.06369	0.00189279	24.3136	0.00157054	8.58443	P1	NCU05957	9e-05	1st hit	hypothetical protein	ANID_03484	3e-59	BDBH	conserved hypothetical protein
Bcltf1g564	BofuT4_P058780.1	BofuT4_P058780.1 (BDBH)	BC1G_08483.1 (BDBH)	/	/	hypothetical protein	/	0.178889	-1.52319	0.309421	-1.32527	0.0367425	-2.00939	0.00523698	-1.76618	P2	/	/	/	/	/	/	/	/
Bcltf1g565	BofuT4_P058790.1	BofuT4_P058790.1 (BDBH)	BC1G_08482.1 (BDBH)	BcT4_5895 (BDBH)	B0510_5282 (BDBH)	similar to ACX1 (ACYL-COA OXIDASE 1); acyl-CoA oxidase	/	0.848786	1.02517	0.339021	-1.22513	0.00224643	2.46776	0.00400599	1.91103	P1	NCU02291	7e-07	1st hit	glutaryl-CoA dehydrogenase	/	/	/	/
Bcltf1g566	BofuT4_uP058820.1	BofuT4_uP058820.1 (BDBH)	/	/	/	hypothetical protein	/	0.420358	1.28054	0.347454	-1.22805	0.257515	-1.51182	0.00161984	-2.44637	P2	/	/	/	/	/	/	/	/
Bcltf1g567	BofuT4_P058920.1	BofuT4_P058920.1 (BDBH)	BC1G_08472.1 (BDBH)	/	/	hypothetical protein	/	0.0713314	1.36137	0.813158	1.09433	0.0240849	-1.71452	0.00784713	-2.19848	P2	/	/	/	/	/	/	/	/
Bcltf1g568	BofuT4_P059180.1	BofuT4_P059180.1 (BDBH)	BC1G_08982.1 (BDBH)	BcT4_5919 (BDBH)	B0510_5306 (BDBH)	hypothetical protein	/	0.450682	-1.07206	0.694915	-1.20319	0.0134235	2.49629	0.00686935	2.30988	P1	NCU01009	2e-112	BDBH	/	ANID_04241	0.0003	1st hit	MFS multidrug transporter
Bcltf1g569	BofuT4_P059300.1	BofuT4_P059300.1 (BDBH)	BC1G_08996.1 (BDBH)	BcT4_5928 (BDBH)	B0510_5315 (BDBH)	similar to short-chain dehydrogenase/reductase	/	0.138441	-1.70164	0.751079	-1.35426	0.318185	1.70198	0.035588	2.23962	P1	NCU09735	6e-39	1st hit	short-chain dehydrogenase	ANID_12306	9e-45	1st hit	short-chain dehydrogenase
Bcltf1g570	BofuT4_P059330.1	BofuT4_P059330.1 (BDBH)	BC1G_08998.1 (BDBH)	BcT4_5930 (BDBH)	B0510_5317 (BDBH)	hypothetical protein	/	0.903746	1.01468	0.445262	1.35746	0.0391492	-2.09849	0.00511523	-1.55742	P2	/	/	/	/	/	/	/	/
Bcltf1g571	BofuT4_P059480.1	BofuT4_P059480.1 (BDBH)	BC1G_09013.1 (BDBH)	BcT4_5942 (BDBH)	B0510_5329 (BDBH)	similar to lipase (secreted protein)	/	0.194975	1.4546	0.811337	-1.08006	0.0786401	-1.41275	0.0230634	-2.27005	P5	NCU09575	4e-150	1st hit	sterol esterase	ANID_05321	4e-73	1st hit	cholinesterase
Bcltf1g572	BofuT4_P059550.1	BofuT4_P059550.1 (BDBH)	BC1G_09016.1 (BDBH)	BcT4_5945 (BDBH)	B0510_5332 (BDBH)	hypothetical protein	/	0.188426	-1.12925	0.478007	-1.64156	0.00508959	-6.08014	0.00104058	-8.28283	P2	NCU01351	5e-09	BDBH	/	ANID_07675	0.0004	BDBH	/
Bcltf1g572	AL115602	BofuT4_P059550.1 (1st hit)	BC1G_09016.1 (1st hit)	BcT4_5945 (1st hit)	B0510_5332 (1st hit)	/	/	0.922506	-1.02505	0.442946	-1.3648	0.00392108	-3.92976	0.00109339	-4.9283	P2	/	/	/	/	/	/	/	/
Bcltf1g573	BofuT4_P059640.1	BofuT4_P059640.1 (BDBH)	BC1G_09023.1 (BDBH)	/	/	hypothetical protein	/	0.0509465	-1.48989	0.865781	-1.11253	0.0156154	-2.65006	0.028033	-2.01034	P2	/	/	/	/	/	/	/	/
Bcltf1g574	BofuT4_P059660.1	BofuT4_P059660.1 (BDBH)	BC1G_09025.1 (BDBH)	/	/	hypothetical protein	/	0.511572	1.58221	0.659722	1.1233	0.00457735	4.85654	0.021511	3.40882	P1	/	/	/	/	/	/	/	/
Bcltf1g575	BofuT4_P059730.1	BofuT4_P059730.1 (BDBH)	BC1G_09031.1 (BDBH)	BcT4_5953 (BDBH)	B0510_5340 (BDBH)	hypothetical protein	/	0.310333	-1.35852	0.528718	1.32833	0.150112	1.77137	0.00366381	3.24271	P1	NCU05131	1e-15	1st hit	/	ANID_02836	2e-16	1st hit	/
Bcltf1g576	BofuT4_P059750.1	BofuT4_P059750.1 (BDBH)	BC1G_09033.1 (BDBH)	BcT4_5955 (BDBH)	/	hypothetical protein	/	0.872675	-1.03347	0.421033	-1.51147	0.0292379	2.20558	0.10586	1.5684	P1	/	/	/	/	/	/	/	/
Bcltf1g577	BofuT4_P059790.1	BofuT4_P059790.1 (BDBH)	BC1G_09037.1 (BDBH)	BcT4_5957 (BDBH)	B0510_5343 (BDBH)	similar to MFS multidrug transporter	/	0.247129	1.38507	0.606588	-1.15357	0.314394	-1.25684	0.00954482	-2.05338	P5	NCU04886	7e-130	BDBH	MFS multidrug transporter	ANID_07936	3e-138	BDBH	conserved hypothetical protein
Bcltf1g578	BofuT4_P059840.1	BofuT4_P059840.1 (BDBH)	BC1G_09046.1 (BDBH)	BcT4_5960 (BDBH)	B0510_5346 (BDBH)	similar to cytochrome P450	/	0.630342	-1.21766	0.363307	-1.44492	0.0227685	2.62521	0.022489	2.15286	P1	NCU09565	3e-55	1st hit	hypothetical protein	ANID_04117	2e-64	1st hit	conserved hypothetical protein
Bcltf1g579	BofuT4_P060240.1	BofuT4_P060240.1 (BDBH)	BC1G_11070.1 (1st hit)			hypothetical protein	/	0.737507	1.2341	0.0898135	1.34629	0.0484637	2.18826	0.0337234	2.39188	P1	NCU07113	1e-31	1st hit	hypothetical protein	ANID_03531	3e-20	1st hit	conserved hypothetical protein
Bcltf1g580	BofuT4_P060340.1	BofuT4_P060340.1 (BDBH)	BC1G_11080.1 (BDBH)	BcT4_8961 (BDBH)	B0510_8971 (BDBH)	hypothetical protein	/	0.627959	1.18448	0.887919	-1.23033	0.0211265	-5.43165	0.00386891	-8.04378	P2	NCU03294	5e-28	1st hit	/	/	/	/	/
Bcltf1g581	BofuT4_P060370.1	BofuT4_P060370.1 (BDBH)	BC1G_11082.1 (BDBH)	BcT4_8963 (BDBH)	B0510_8973 (BDBH)	hypothetical protein	/	0.566291	1.18944	0.876713	1.03363	0.0328303	-1.99319	0.0084409	-2.24882	P2	NCU09717	2e-61	BDBH	/	/	/	/	/
Bcltf1g582 / Bclig70	BofuT4_P060400.1	BofuT4_P060400.1 (BDBH)	BC1G_11084.1 (BDBH)	BcT4_8965 (1st hit)	B0510_8975 (1st hit)	hypothetical protein	/	0.0108077	4.33904	0.875303	1.06476	0.0256985	1.71475	0.0226653	-2.46762	P5	NCU10129	2e-19	BDBH	/	ANID_09310	2e-19	BDBH	/
Bcltf1g583	BofuT4_P060780.1	BofuT4_P060780.1 (BDBH)	BC1G_15119.1 (BDBH)	/	B0510_2788 (BDBH)	hypothetical protein	/	0.0784517	2.10688	0.576897	1.39202	0.469964	-1.34682	0.0119196	-2.09212	P5	NCU07114	2e-47	BDBH	/	/	/	/	/
Bcltf1g584	BofuT4_P060830.1	BofuT4_P060830.1 (BDBH)	BC1G_15125.1 (BDBH)	/	/	similar to tyrosinase	/	0.471547	-1.1886	0.947501	-1.03502	0.0859178	-2.2539	0.00558429	-2.01022	P2	NCU00776	7e-158	BDBH	tyrosinase	ANID_08435	1e-53	BDBH	conserved hypothetical protein
Bcltf1g585	BofuT4_P061010.1	BofuT4_P061010.1 (BDBH)	BC1G_02087.1 (BDBH)	BcT4_748 (BDBH)	B0510_591 (BDBH)	hypothetical protein	/	0.404792	1.41412	0.437197	-1.24937	0.00405593	6.88664	0.00346861	4.04295	P1	/	/	/	/	ANID_08558	2e-116	1st hit	conserved hypothetical protein
Bcltf1g586	BofuT4_uP061040.1	BofuT4_uP061040.1 (BDBH)	BC1G_02083.1 (BDBH)	/	/	hypothetical protein	/	0.407492	-1.47976	0.94308	-1.01054	0.0489807	-2.0472	0.470072	-1.42017	P8	/	/	/	/	/	/	/	/
Bcltf1g587 / Bclrg54	BofuT4_uP061160.1	BofuT4_uP061160.1 (BDBH)	BC1G_02074.1 (BDBH)	/	/	hypothetical protein	/	0.273822	1.29081	0.0490999	-2.47527	0.00977922	3.37887	0.580161	1.0611	P10	/	/	/	/	/	/	/	/
Bcltf1g588	BofuT4_P061270.1	BofuT4_P061270.1 (BDBH)	BC1G_02062.1 (BDBH)	BcT4_735 (BDBH)	B0510_578 (BDBH)	hypothetical protein	/	0.271905	1.14417	0.94384	1.02099	0.00683012	-2.28844	0.00167131	-2.64529	P2	NCU09664	0.0001	1st hit	acetylxylan esterase	ANID_10346	2e-05	1st hit	cutinase
Bcltf1g589 / Bclig71	BofuT4_P061310.1	BofuT4_P061310.1 (BDBH)	BC1G_02058.1 (BDBH)	BcT4_732 (BDBH)	B0510_573 (BDBH)	hypothetical protein	/	0.0319494	3.35269	0.861649	1.03552	0.532	1.25925	0.00224628	-2.67853	P5	NCU09526	6e-140	BDBH	hypothetical protein	ANID_01068	5e-52	1st hit	conserved hypothetical protein
Bcltf1g590 / Bclig72	BofuT4_P061320.1	BofuT4_P061320.1 (BDBH)	BC1G_02056.1 (BDBH)	BcT4_731 (BDBH)	B0510_572 (BDBH)	hypothetical protein	/	0.00320464	14.5197	0.0760869	2.18561	0.0697186	2.0632	0.00181832	-3.28396	P3	/	/	/	/	ANID_05488	7e-129	BDBH	conserved hypothetical protein
Bcltf1g591 / Bclig73	BofuT4_P061340.1	BofuT4_P061340.1 (BDBH)	BC1G_02054.1 (BDBH)	BcT4_730 (BDBH)	B0510_571 (BDBH)	hypothetical protein	/	0.00122418	7.50029	0.207257	2.00331	0.347792	1.4229	0.00210221	-2.70689	P3	NCU07979	5e-06	BDBH	hypothetical protein	/	/	/	/
Bcltf1g592	BofuT4_P061400.1	BofuT4_P061400.1 (BDBH)	BC1G_02049.1 (BDBH)	BcT4_728 (BDBH)	B0510_569 (BDBH)	hypothetical protein	/	0.0689263	3.34134	0.722747	1.18178	0.919878	-1.11087	0.00881549	-3.25548	P5	NCU05463	1e-05	1st hit	/	ANID_00343	1e-05	BDBH	/
Bcltf1g593	BofuT4_P061410.1	BofuT4_P061410.1 (BDBH)	BC1G_02048.1 (BDBH)	BcT4_727 (BDBH)	B0510_568 (BDBH)	hypothetical protein	/	0.62191	1.23513	0.527711	1.32818	0.0922243	-2.37034	0.0287176	-2.25337	P2	/	/	/	/	/	/	/	/
Bcltf1g594	BofuT4_P061440.1	BofuT4_P061440.1 (BDBH)	BC1G_02045.1 (BDBH)	BcT4_724 (BDBH)	B0510_565 (BDBH)	hypothetical protein	/	0.464396	1.17661	0.701732	-1.12033	0.00958294	2.33232	0.0333497	1.82228	P1	/	/	/	/	/	/	/	/
Bcltf1g595	BofuT4_P061690.1	BofuT4_P061690.1 (BDBH)	BC1G_02019.1 (BDBH)	BcT4_706 (BDBH)	B0510_546 (BDBH)	similar to NRPS-like enzyme	/	0.705114	-6.14622	0.206385	-2.19935	0.113046	3.51817	0.00395432	10.172	P1	NCU05000	4e-163	1st hit	hypothetical protein	ANID_02064	1e-145	1st hit	conserved hypothetical protein
Bcltf1g596	BofuT4_P061870.1	BofuT4_P061870.1 (BDBH)	BC1G_02003.1 (BDBH)	BcT4_695 (BDBH)	B0510_536 (BDBH)	BcPG4, endopolygalacturonase 4	BcPG4, endopolygalacturonase 4	0.975608	1.00128	0.201941	-1.58298	0.0127325	2.06743	0.136911	1.3424	P10	NCU02369	3e-88	1st hit	glycosylhydrolase family 28-1	ANID_08327	6e-153	BDBH	endo-polygalacturonase
Bcltf1g597	BofuT4_P061990.1	BofuT4_P061990.1 (BDBH)	BC1G_01991.1 (BDBH)	BcT4_687 (BDBH)	B0510_528 (BDBH)	similar to tRNA a64-2'-o-ribosylphosphate transferase	/	0.115096	-1.60168	0.226	-1.35513	0.0341901	1.69211	0.00598423	2.08573	P1	NCU03730	1e-133	BDBH	tRNA '-O-ribosylphosphate transferase	ANID_07709	2e-127	BDBH	tRNA a64-2'-O-ribosylphosphate transferase
Bcltf1g598	BofuT4_P062050.1	BofuT4_P062050.1 (BDBH)	BC1G_01985.1 (BDBH)	/	/	hypothetical protein	/	0.299015	-1.55896	0.970222	-1.02676	0.0659313	1.86172	0.0400121	2.90694	P1	/	/	/	/	/	/	/	/
Bcltf1g599	BofuT4_P062070.1	BofuT4_P062070.1 (BDBH)	BC1G_01983.1 (BDBH)	BcT4_682 (BDBH)	B0510_523 (BDBH)	hypothetical protein	/	0.500769	-1.14474	0.461452	-1.40911	0.00119879	21.7358	0.000394378	18.4412	P1	/	/	/	/	/	/	/	/
Bcltf1g600	BofuT4_P062280.1	BofuT4_P062280.1 (BDBH)	BC1G_01967.1 (BDBH)	BcT4_671 (1st hit)	B0510_512 (1st hit)	predicted protein	/	0.744385	-1.08196	0.416818	-1.23799	0.00679729	2.77917	0.0182189	2.47813	P1	/	/	/	/	/	/	/	/
Bcltf1g601	BofuT4_P062310.1	BofuT4_P062310.1 (BDBH)	BC1G_16137.1 (BDBH)	BcT4_6614 (BDBH)	B0510_9326 (BDBH)	similar to GMC oxidoreductase	/	0.523764	-1.0777	0.632567	-1.27976	0.0246314	-2.00534	0.0222207	-2.32089	P2	NCU09798	1e-56	1st hit	aryl-alcohol dehydrogenase	ANID_03229	7e-176	BDBH	choline dehydrogenase
Bcltf1g602	BofuT4_P062320.1	BofuT4_P062320.1 (BDBH)	BC1G_06353.1 (BDBH)	/	/	similar to glucose-methanol-choline (gmc) oxidoreductase	/	0.85531	1.05458	0.754074	-1.11511	0.0321015	-2.34425	0.0250379	-2.67058	P2	NCU09798	1e-52	1st hit	aryl-alcohol dehydrogenase	/	/	/	/
Bcltf1g603	BofuT4_P062330.1	BofuT4_P062330.1 (BDBH)	BC1G_06354.1 (BDBH)	/	/	hypothetical protein	/	0.386133	1.28046	0.86779	1.10402	0.00954851	-3.35455	0.00464355	-4.07612	P2	NCU00700	7e-22	1st hit	/	ANID_10886	3e-40	BDBH	/
Bcltf1g604	BofuT4_P062370.1	BofuT4_P062370.1 (BDBH)	BC1G_06357.1 (BDBH)	BcT4_6612 (BDBH)	B0510_9327 (BDBH)	BcSTC3, similar to sesquiterpene cyclase	BcSTC3, sesquiterpene cyclase 3	0.82192	1.14164	0.61949	-1.43631	0.0179236	5.49907	0.0187259	3.4656	P1	/	/	/	/	ANID_02611	0.0001	1st hit	geranylgeranyl pyrophosphate synthase
Bcltf1g605	BofuT4_P062400.1	BofuT4_P062400.1 (BDBH)	/	/	/	hypothetical protein	/	0.368864	-1.27221	0.356666	-1.43569	0.015816	2.26349	0.0229388	2.05636	P1	/	/	/	/	/	/	/	/
Bcltf1g606	BofuT4_P062430.1	BofuT4_P062430.1 (BDBH)	BC1G_06364.1 (BDBH)	BcT4_6609 (BDBH)	B0510_9330 (BDBH)	similar to histidine acid phosphatase	/	0.730813	1.08394	0.398819	-1.35203	0.0913982	-1.47966	0.00672111	-2.16969	P5	NCU01608	9e-58	BDBH	/	ANID_08063	8e-52	1st hit	conserved hypothetical protein
Bcltf1g607	BofuT4_P062470.1	BofuT4_P062470.1 (BDBH)	BC1G_06367.1 (BDBH)	BcT4_6607 (BDBH)	B0510_9332 (BDBH)	hypothetical protein	/	0.0577133	4.37259	0.0663543	1.44897	0.0280536	3.44563	0.540351	1.11403	P7	NCU16947	6e-11	1st hit	hypothetical protein	ANID_00605	3e-10	1st hit	conserved hypothetical protein
Bcltf1g608	BofuT4_P062480.1	BofuT4_P062480.1 (BDBH)	BC1G_06368.1 (BDBH)	BcT4_6606 (BDBH)	B0510_9333 (BDBH)	similar to glutaminase	/	0.534186	1.10114	0.513881	-1.1353	0.012373	-1.82752	0.00161984	-2.2337	P2	NCU03861	3e-90	1st hit	glutaminase A	/	/	/	/
Bcltf1g609 / Bclrg55	BofuT4_P062500.1	BofuT4_P062500.1 (BDBH)	BC1G_06369.1 (BDBH)	BcT4_6605 (BDBH)	B0510_9334 (BDBH)	carbohydrate esterase family 5 protein	/	0.735491	-1.19347	0.026984	-3.24748	0.026248	2.70206	0.839351	1.03922	P10	NCU09664	6e-05	1st hit	acetylxylan esterase	ANID_10346	2e-30	1st hit	cutinase
Bcltf1g610 / Bclig77	BofuT4_P062550.1	BofuT4_P062550.1 (BDBH)	BC1G_06374.1 (BDBH)	BcT4_6601 (BDBH)	B0510_9338 (BDBH)	similar to dyp-type peroxidase family protein	BcPRD1, dyp-type peroxidase 1	0.048048	4.41392	0.106571	1.23911	0.00937682	6.6955	0.0118495	1.77277	P1	/	/	/	/	/	/	/	/
Bcltf1g611	BofuT4_P062560.1	BofuT4_P062560.1 (BDBH)	BC1G_06375.1 (BDBH)	BcT4_6600 (BDBH)	B0510_9339 (BDBH)	carbohydrate-Binding Module family 32 protein	BcGOX1, galactose oxidase 1	0.0928029	3.5886	0.232226	1.2354	0.0196818	5.21389	0.0329978	1.70549	P1	/	/	/	/	/	/	/	/
Bcltf1g612 / Bclrg14	BofuT4_P062610.1	BofuT4_P062610.1 (BDBH)	BC1G_06381.1 (BDBH)	BcT4_6596 (BDBH)	B0510_9342 (BDBH)	similar to aliphatic nitrilase	/	0.026118	-2.27828	0.923243	1.30713	0.00130801	6.57932	0.00421203	21.4687	P1	NCU04697	3e-29	1st hit	cyanide hydratase	ANID_08238	8e-36	BDBH	/
Bcltf1g613	BofuT4_uP062730.1	BofuT4_uP062730.1 (BDBH)	BC1G_06391.1 (BDBH)	/	/	hypothetical protein	/	0.237505	-1.60315	0.356332	-1.58537	0.00527771	5.1436	0.00419278	5.56014	P1	/	/	/	/	/	/	/	/
Bcltf1g614 / Bclrg56	BofuT4_P062770.1	BofuT4_P062770.1 (BDBH)	BC1G_06394.1 (1st hit)	BcT4_6591 (1st hit)	B0510_9347 (1st hit)	hypothetical protein	/	0.234215	-1.22759	0.0373803	-2.00575	0.00872732	-1.99886	0.00109339	-3.13553	P2	NCU01754	3e-37	1st hit	alcohol dehydrogenase-1	ANID_02286	3e-40	1st hit	alcohol dehydrogenase III
Bcltf1g615	BofuT4_P062780.1	BofuT4_P062780.1 (BDBH)	BC1G_06394.1 (BDBH)	BcT4_6591 (BDBH)	B0510_9347 (BDBH)	hypothetical protein	/	0.975608	-1.02878	0.03821	-1.72923	0.250217	-1.50106	0.00222143	-2.43467	P2	NCU01754	5e-63	BDBH	alcohol dehydrogenase-1	ANID_08979	3e-71	BDBH	alcohol dehydrogenase I
Bcltf1g616	BofuT4_uP062910.1	BofuT4_uP062910.1 (BDBH)	/	/	/	hypothetical protein	/	0.0958338	-1.42644	0.497815	1.3477	0.00545839	-2.13772	0.604581	-1.11821	P8	/	/	/	/	/	/	/	/
Bcltf1g617	BofuT4_P063030.1	BofuT4_P063030.1 (BDBH)	BC1G_06417.1 (BDBH)	BcT4_6576 (BDBH)	B0510_9363 (BDBH)	similar to YeeE/YedE family protein	/	0.0654501	2.89908	0.600516	1.09782	0.0120486	3.90287	0.0738118	1.43251	P7	NCU07046	2e-46	BDBH	hypothetical protein	/	/	/	/
Bcltf1g618	BofuT4_P063040.1	BofuT4_P063040.1 (BDBH)	BC1G_06419.1 (BDBH)	BcT4_6575 (BDBH)	B0510_9364 (BDBH)	hypothetical protein	/	0.19881	-1.22928	0.907923	-1.01322	0.00119179	2.48988	0.00374063	3.12261	P1	NCU04730T1	1e-56	1st hit	/	ANID_01519	7e-63	1st hit	RNA interference and gene silencing protein
Bcltf1g619	BofuT4_P063190.1	BofuT4_P063190.1 (BDBH)	BC1G_06428.1 (BDBH)	BcT4_6571 (BDBH)	B0510_9368 (BDBH)	similar to NADH-dependent flavin oxidoreductase	/	0.348924	-2.18141	0.949186	-1.03548	0.0580121	-4.24811	0.0120048	-2.03642	P2	NCU07452	1e-109	1st hit	menadione-induced gene-2	ANID_01882	2e-145	1st hit	NADH-dependent flavin oxidoreductase
Bcltf1g620	BofuT4_P063230.1	BofuT4_P063230.1 (BDBH)	BC1G_06431.1 (BDBH)	BcT4_6568 (BDBH)	B0510_9371 (BDBH)	hypothetical protein	/	0.479524	1.11511	0.223247	-1.23205	0.00253309	2.31717	0.00636849	1.65896	P1	NCU00723	5e-40	BDBH	Znf1p	ANID_04359	5e-65	BDBH	RING finger domain-containing protein
Bcltf1g621	BofuT4_P063290.1	BofuT4_P063290.1 (BDBH)	BC1G_03741.1 (BDBH)	BcT4_2984 (BDBH)	B0510_4752 (BDBH)	hypothetical protein	/	0.793793	-1.06106	0.75937	-1.22255	0.0308971	-2.39284	0.0037449	-2.74893	P2	NCU04085	1e-14	BDBH	hypothetical protein	/	/	/	/
Bcltf1g622	BofuT4_P063330.1	BofuT4_P063330.1 (BDBH)	BC1G_03746.1 (BDBH)	BcT4_2981 (BDBH)	B0510_4749 (BDBH)	hypothetical protein	/	0.465412	-1.31153	0.570107	-1.21479	0.0627426	1.92378	0.0108849	2.05508	P1	/	/	/	/	/	/	/	/
Bcltf1g623	BofuT4_P063640.1	BofuT4_P063640.1 (BDBH)	BC1G_12425.1 (BDBH)	BcT4_9957 (BDBH)	B0510_1386 (BDBH)	hypothetical protein	/	0.0581816	1.80184	0.26123	-1.3463	0.00449838	3.0429	0.282416	1.21102	P7	/	/	/	/	/	/	/	/
Bcltf1g624	BofuT4_P063740.1	BofuT4_P063740.1 (BDBH)	/	/	/	hypothetical protein	/	0.821734	-1.09078	0.722213	1.12416	0.0198975	-3.03249	0.034259	-2.53078	P2	/	/	/	/	/	/	/	/
Bcltf1g625 / Bclrg15	BofuT4_P063890.1	BofuT4_P063890.1 (BDBH)	BC1G_12446.1 (BDBH)	BcT4_9973 (BDBH)	B0510_1402 (BDBH)	hypothetical protein	BcGLR2, glutathione reductase 2	0.00261798	-2.1062	0.625968	-1.18475	0.0118422	-2.14833	0.1338	-1.18055	P8	NCU03339	1e-140	1st hit	glutathione reductase	/	/	/	/
Bcltf1g626	BofuT4_P063920.1	BofuT4_P063920.1 (BDBH)	BC1G_12450.1 (BDBH)	BcT4_9976 (BDBH)	B0510_1405 (BDBH)	hypothetical protein	/	0.137521	2.37255	0.774109	1.10259	0.48035	-1.26566	0.0363048	-2.80998	P5	/	/	/	/	/	/	/	/
Bcltf1g627	BofuT4_P063970.1	BofuT4_P063970.1 (BDBH)	BC1G_12454.1 (BDBH)	BcT4_9980 (BDBH)	B0510_1409 (BDBH)	hypothetical protein	/	0.171473	-1.38087	0.471852	-1.42607	0.00873124	-3.69299	0.00136634	-3.64171	P2	NCU03132	2e-41	BDBH	/	ANID_03130	4e-10	BDBH	/
Bcltf1g628	BofuT4_P064010.1	BofuT4_P064010.1 (BDBH)	BC1G_12456.1 (BDBH)	BcT4_9982 (BDBH)	B0510_1411 (BDBH)	glycoside hydrolase family 16 protein	/	0.963492	-1.01935	0.355476	-1.26971	0.0212392	-1.80485	0.0026626	-2.17565	P2	NCU09904	1e-137	1st hit	glucan 1,3-beta-glucosidase	ANID_07596	0.0001	1st hit	/
Bcltf1g629	BofuT4_P064030.1	BofuT4_P064030.1 (BDBH)	BC1G_12458.1 (BDBH)	BcT4_9983 (BDBH)	B0510_1412 (BDBH)	hypothetical protein	/	0.145605	-1.17471	0.537936	-1.07955	0.00119179	-2.08385	0.00250718	-1.8452	P2	/	/	/	/	/	/	/	/
Bcltf1g630	BofuT4_P064210.1	BofuT4_P064210.1 (BDBH)	BC1G_12478.1 (BDBH)	BcT4_9993 (BDBH)	B0510_1423 (BDBH)	glycoside hydrolase family 5 protein	/	0.598503	-1.29101	0.510904	-1.36833	0.00719367	5.67111	0.00497643	5.65017	P1	NCU03914	1e-54	1st hit	glucan 1,3-beta-glucosidase	ANID_04052	4e-98	BDBH	glucan 1,3-beta-glucosidase
Bcltf1g631	BofuT4_P064270.1	BofuT4_P064270.1 (BDBH)	BC1G_12483.1 (BDBH)	BcT4_9998 (BDBH)	B0510_1428 (BDBH)	hypothetical protein	/	0.171869	-2.12714	0.851159	1.00511	0.0384966	-3.64151	0.457327	-1.70647	P2	NCU03477	4e-05	1st hit	hypothetical protein	ANID_03881	1e-10	1st hit	pfs domain-containing protein
Bcltf1g632	BofuT4_P064280.1	BofuT4_P064280.1 (BDBH)	BC1G_12484.1 (BDBH)	/	/	hypothetical protein	/	0.0808954	-1.49198	0.655554	-1.25012	0.00541357	-3.83306	0.00292659	-3.25608	P2	NCU07369	2e-09	1st hit	hypothetical protein	ANID_02895	4e-07	1st hit	LipA and NB-ARC domain-containing protein
Bcltf1g633	BofuT4_P064290.1	BofuT4_P064290.1 (BDBH)	BC1G_16445.1 (BDBH)	BcT4_9999 (BDBH)	B0510_1429 (BDBH)	hypothetical protein	/	0.236053	-1.37479	0.700976	1.25135	0.0184732	-6.41127	0.00792831	-3.87596	P2	/	/	/	/	/	/	/	/
Bcltf1g634	BofuT4_P064300.1	BofuT4_P064300.1 (BDBH)	BC1G_12485.1 (BDBH)	BcT4_9999 (1st hit)	B0510_1429 (1st hit)	similar to transcription factor Zn, C2H2	/	0.755998	-1.06636	0.992608	-1.00084	0.00252794	-4.71583	0.00151493	-4.54541	P2	NCU07593	8e-06	1st hit	/	ANID_02377	6e-08	1st hit	/
Bcltf1g635	BofuT4_P064310.1	BofuT4_P064310.1 (BDBH)	BC1G_12486.1 (BDBH)	BcT4_10000 (BDBH)	B0510_1430 (BDBH)	hypothetical protein	/	0.242101	-1.38418	0.683352	-1.12826	0.0165588	-2.17352	0.019321	-1.80551	P2	/	/	/	/	/	/	/	/
Bcltf1g636	BofuT4_P064390.1	BofuT4_P064390.1 (BDBH)	/	/	/	predicted protein	/	0.423718	-1.51678	0.419652	1.50325	0.025959	-3.16763	0.328111	-1.40225	P11	/	/	/	/	/	/	/	/
Bcltf1g637	BofuT4_P064510.1	BofuT4_P064510.1 (BDBH)	BC1G_10779.1 (BDBH)	BcT4_9942 (BDBH)	B0510_9800 (BDBH)	hypothetical protein	/	0.640501	1.12764	0.846972	1.0608	0.0123487	-4.58348	0.000798692	-4.77351	P2	NCU09337	7e-142	BDBH	/	/	/	/	/
Bcltf1g638	BofuT4_P064640.1	BofuT4_P064640.1 (BDBH)	BC1G_10768.1 (BDBH)	BcT4_9934 (BDBH)	B0510_9793 (BDBH)	similar to GPI anchored dioxygenase	/	0.490101	-1.42896	0.985382	1.11148	0.0321015	-3.38907	0.183065	-2.13871	P2	NCU01849	2e-73	1st hit	extracellular dioxygenase	ANID_05328	1e-150	BDBH	GPI anchored dioxygenase
Bcltf1g639	BofuT4_uP064650.1	BofuT4_uP064650.1 (BDBH)	/	/	/	predicted protein	/	0.178237	1.81022	0.0988871	-3.14249	0.0200043	4.88617	0.377267	-1.16493	P10	/	/	/	/	/	/	/	/
Bcltf1g640	BofuT4_uP064860.1	BofuT4_uP064860.1 (BDBH)	/	/	/	predicted protein	/	0.295987	-1.6564	0.509902	-1.75563	0.0558399	-2.80653	0.0439622	-2.98041	P2	/	/	/	/	/	/	/	/
Bcltf1g641	BofuT4_uP065030.1	BofuT4_uP065030.1 (BDBH)	/	/	/	hypothetical protein	/	0.243458	-2.37995	0.220525	1.40259	0.0217642	-3.20429	0.712253	1.03511	P8	/	/	/	/	/	/	/	/
Bcltf1g642	BofuT4_P065050.1	BofuT4_P065050.1 (BDBH)	BC1G_15562.1 (BDBH)	BcT4_9907 (BDBH)	B0510_9766 (BDBH)	hypothetical protein	/	0.852917	-1.11169	0.492624	1.77081	0.956344	1.17603	0.037043	2.32611	P9	/	/	/	/	/	/	/	/
Bcltf1g643	BofuT4_P065060.1	BofuT4_P065060.1 (BDBH)	BC1G_15561.1 (BDBH)	BcT4_9906 (BDBH)	B0510_9765 (BDBH)	similar to AraC-like ligand binding domain protein	/	0.378135	1.51095	0.679113	1.10247	0.424496	-1.56059	0.021823	-2.19435	P2	/	/	/	/	ANID_05332	2e-60	BDBH	mannose-6-phosphate isomerase
Bcltf1g644	BofuT4_P065130.1	BofuT4_P065130.1 (BDBH)	BC1G_15555.1 (BDBH)	/	/	similar to cytochrome P450	/	0.150591	-2.36085	0.775454	1.09288	0.0142838	-9.21307	0.00145773	-3.64857	P2	NCU09103	1e-58	1st hit	hypothetical protein	ANID_06787	6e-115	1st hit	cytochrome P450
Bcltf1g645	BofuT4_P065320.1	BofuT4_P065320.1 (BDBH)	BC1G_13874.1 (BDBH)	BcT4_10301 (BDBH)	B0510_10227 (BDBH)	hypothetical protein	/	0.295905	-1.42983	0.849003	1.03772	0.0124689	-2.40012	0.118965	-1.62925	P2	/	/	/	/	ANID_09421	4e-05	1st hit	conserved hypothetical protein
Bcltf1g646	BofuT4_P065480.1	BofuT4_P065480.1 (BDBH)	BC1G_13855.1 (BDBH)	BcT4_10314 (BDBH)	B0510_10214 (BDBH)	glycoside hydrolase family 5 protein	/	0.140118	1.98091	0.150077	-2.65958	0.0155791	4.01122	0.442329	-1.3194	P10	NCU03914	2e-12	1st hit	glucan 1,3-beta-glucosidase	ANID_08947	2e-102	BDBH	/
Bcltf1g647	BofuT4_P065600.1	BofuT4_P065600.1 (BDBH)	BC1G_13847.1 (BDBH)	BcT4_10318 (BDBH)	B0510_10210 (BDBH)	glycoside hydrolase family 16 protein	/	0.176692	2.06928	0.884836	-1.21898	0.0183983	7.89607	0.00161984	3.26433	P1	NCU01353	4e-52	1st hit	/	ANID_00245	5e-96	BDBH	endo-1,3(4)-beta-glucanase
Bcltf1g648	BofuT4_P065860.1	BofuT4_P065860.1 (BDBH)	BC1G_11578.1 (BDBH)	BcT4_10286 (BDBH)	B0510_9834 (BDBH)	hypothetical protein	/	0.285641	1.32796	0.754442	-1.12901	0.0146124	2.80711	0.0935961	1.86947	P1	/	/	/	/	/	/	/	/
Bcltf1g649	BofuT4_P065970.1	BofuT4_P065970.1 (BDBH)	BC1G_11569.1 (BDBH)	/	/	hypothetical protein	/	0.178198	-1.38895	0.125496	-1.55749	0.0269248	-1.80503	0.00412442	-2.01574	P2	/	/	/	/	/	/	/	/
Bcltf1g650	BofuT4_P065980.1	BofuT4_P065980.1 (BDBH)	BC1G_11568.1 (BDBH)	BcT4_10279 (BDBH)	B0510_9827 (BDBH)	hypothetical protein	/	0.681863	-1.06834	0.868315	1.04394	0.00206932	-3.02835	0.00183625	-2.76041	P2	NCU00244	4e-07	1st hit	glycosyl transferase	ANID_11141	5e-05	1st hit	/
Bcltf1g651	BofuT4_P066110.1	BofuT4_P066110.1 (BDBH)	BC1G_11556.1 (BDBH)	BcT4_10270 (BDBH)	B0510_9818 (BDBH)	similar to FAD binding domain-containing protein	/	0.731108	-1.05745	0.111654	-1.47816	0.00234339	3.33446	0.00121521	2.34276	P1	NCU07619	3e-138	1st hit	FAD binding domain-containing protein	ANID_11243	8e-105	1st hit	FAD binding domain-containing protein
Bcltf1g652	BofuT4_P066210.1	BofuT4_P066210.1 (BDBH)	BC1G_11547.1 (BDBH)	BcT4_10265 (BDBH)	B0510_9813 (BDBH)	hypothetical protein	/	0.19752	-1.43884	0.212844	-1.4175	0.00194902	2.9048	0.00605808	3.06526	P1	NCU06951	1e-07	1st hit	hypothetical protein	/	/	/	/
Bcltf1g652	BofuT4_uP066220.1	BofuT4_uP066220.1 (BDBH)	BC1G_11547.1 (1st hit)	BcT4_10265 (1st hit)	B0510_9813 (1st hit)	hypothetical protein	/	0.364631	-1.26061	0.170621	-1.51688	0.00359901	2.60258	0.0186519	2.21203	P1	NCU06951	5e-09	1st hit	hypothetical protein	ANID_00765	5e-13	1st hit	3-beta hydroxysteroid dehydrogenase/isomerase
Bcltf1g653	BofuT4_P066310.1	BofuT4_P066310.1 (BDBH)	BC1G_11540.1 (BDBH)	BcT4_10260 (BDBH)	/	similar to P-type ATPase, partial sequence	/	0.611273	1.3577	0.543236	1.24812	0.0118365	4.42787	0.0107202	4.1698	P1	/	/	/	/	/	/	/	/
Bcltf1g653	BofuT4_P066320.1	BofuT4_P066320.1 (BDBH)	BC1G_11540.1 (1st hit)	BcT4_10260 (1st hit)	/	similar to P-type ATPase, partial sequence	/	0.718211	-1.12205	0.69066	1.23925	0.0134105	2.44379	0.0152916	3.44533	P1	NCU05046	4e-118	1st hit	E1-E2 ATPase-1	ANID_06642	1e-126	1st hit	sodium P-type ATPase
Bcltf1g654	BofuT4_P066340.1	BofuT4_P066340.1 (BDBH)	/	BcT4_10258 (BDBH)	/	similar to oxidoreductase,short chain dehydrogenase	/	0.186087	-1.79411	0.237066	-1.60405	0.00635033	2.77949	0.0206053	3.25604	P1	NCU16596	8e-58	BDBH	short chain dehydrogenase	ANID_09378	1e-106	BDBH	conserved hypothetical protein
Bcltf1g655	BofuT4_P066450.1	BofuT4_P066450.1 (BDBH)	BC1G_15227.1 (BDBH)	BcT4_1950 (BDBH)	B0510_5088 (BDBH)	similar to FAD dependent oxidoreductase	BcDAO8, D-amino acid oxidase 8	0.45026	-1.2041	0.32686	-1.2613	0.0116753	-2.17494	0.00554436	-2.1859	P2	NCU04641	1e-98	BDBH	FAD dependent oxidoreductase	ANID_02230	6e-67	1st hit	FAD dependent oxidoreductase superfamily
Bcltf1g656	BofuT4_P066460.1	BofuT4_P066460.1 (BDBH)	BC1G_15228.1 (BDBH)	BcT4_1949 (BDBH)	B0510_5087 (BDBH)	hypothetical protein	/	0.618346	1.23378	0.372927	-1.53887	0.30459	-1.6218	0.00711054	-2.95893	P2	/	/	/	/	/	/	/	/
Bcltf1g657	BofuT4_uP066510.1	BofuT4_uP066510.1 (BDBH)	/	/	/	predicted protein	/	0.781306	1.06839	0.423544	-1.38366	0.0356628	3.61684	0.00521048	2.5001	P1	/	/	/	/	/	/	/	/
Bcltf1g658	BofuT4_uP066550.1	BofuT4_uP066550.1 (BDBH)	BC1G_15189.1 (1st hit)	/	/	predicted protein	/	0.7036	1.26375	0.130807	-2.45174	0.0498621	2.61956	0.868833	-1.14972	P10	/	/	/	/	/	/	/	/
Bcltf1g659	BofuT4_P066650.1	BofuT4_P066650.1 (BDBH)	BC1G_15243.1 (BDBH)	BcT4_1942 (BDBH)	B0510_5079 (BDBH)	predicted protein	/	0.137797	-1.6664	0.457447	-1.16144	0.0203442	-2.14263	0.0387006	-1.5	P8	/	/	/	/	/	/	/	/
Bcltf1g660	BofuT4_uP066730.1	BofuT4_uP066730.1 (BDBH)	BC1G_10305.1 (1st hit)	/	/	predicted protein	/	0.888988	1.03139	0.847019	-1.0749	0.00426924	2.94646	0.0025198	2.77538	P1	/	/	/	/	/	/	/	/
Bcltf1g661	BofuT4_P066740.1	BofuT4_P066740.1 (BDBH)	BC1G_10305.1 (BDBH)	BcT4_9169 (BDBH)	B0510_6700 (BDBH)	similar to transcription factor Zn, C2H2	/	0.844732	1.02614	0.849847	-1.05678	0.0122223	3.45049	0.00104058	3.34438	P1	NCU02671	2e-08	1st hit	MSN1-like	ANID_01652	4e-09	1st hit	C2H2 transcription factor
Bcltf1g662	BofuT4_P066850.1	BofuT4_P066850.1 (BDBH)	BC1G_10291.1 (BDBH)	BcT4_9165 (BDBH)	B0510_6696 (BDBH)	similar to prolyl aminopeptidase	/	0.245692	-1.48238	0.161983	-1.54717	0.00434532	-4.09848	0.00230043	-4.13857	P2	NCU09845	7e-13	1st hit	hypothetical protein	ANID_10320	8e-21	1st hit	/
Bcltf1g663	BofuT4_P066860.1	BofuT4_P066860.1 (BDBH)	BC1G_10290.1 (BDBH)	/	/	hypothetical protein	/	0.72023	-1.27341	0.256808	-2.1345	0.0486456	-3.34448	0.0046954	-5.5171	P2	NCU02903	2e-28	1st hit	/	ANID_05639	2e-31	1st hit	conserved hypothetical protein
Bcltf1g664	BofuT4_P066980.1	BofuT4_P066980.1 (BDBH)	BC1G_10276.1 (BDBH)	BcT4_9156 (BDBH)	B0510_6687 (BDBH)	hypothetical protein	/	0.740525	1.04905	0.638003	-1.17381	0.0169474	2.16224	0.0131078	1.70893	P1	NCU07649	2e-22	1st hit	/	ANID_10357	1e-33	1st hit	/
Bcltf1g665	BofuT4_P067430.1	BofuT4_P067430.1 (BDBH)	BC1G_13959.1 (BDBH)	BcT4_9127 (BDBH)	B0510_6658 (BDBH)	hypothetical protein	/	0.915532	-1.08057	0.457784	1.3713	0.0300566	-3.83517	0.0332768	-2.66725	P2	/	/	/	/	ANID_05503	2e-08	BDBH	/
Bcltf1g666	BofuT4_P067570.1	BofuT4_P067570.1 (BDBH)	BC1G_13948.1 (BDBH)	BcT4_9120 (BDBH)	B0510_6651 (BDBH)	similar to transcription factor Cys6	/	0.0519758	3.1524	0.146258	1.59383	0.00527771	3.94384	0.0473994	1.91142	P1	NCU02386	5e-129	BDBH	hypothetical protein	ANID_00902	4e-44	1st hit	C6 finger domain-containing protein
Bcltf1g667	BofuT4_P067670.1	BofuT4_P067670.1 (BDBH)	BC1G_13937.1 (BDBH)	BcT4_9113 (BDBH)	B0510_6644 (BDBH)	similar to FAD-binding monooxygenase	/	0.641746	-1.35565	0.451938	-1.15175	0.0267652	3.24963	0.0378082	3.76417	P1	NCU09050	5e-47	1st hit	FAD binding domain-containing protein	ANID_09029	5e-71	1st hit	conserved hypothetical protein
Bcltf1g668 / Bclig86	BofuT4_P067960.1	BofuT4_P067960.1 (BDBH)	BC1G_09053.1 (BDBH)	BcT4_5966 (BDBH)	B0510_5352 (BDBH)	hypothetical protein	/	0.0267055	2.32826	0.0778775	-1.79675	0.0713786	1.64803	0.00116696	-2.54725	P5	/	/	/	/	/	/	/	/
Bcltf1g669	BofuT4_uP068040.1	BofuT4_uP068040.1 (BDBH)	/	/	/	predicted protein	/	0.979924	1.00589	0.330468	1.46921	0.00234339	6.43856	0.000777449	9.65835	P1	/	/	/	/	/	/	/	/
Bcltf1g670	BofuT4_P068050.1	BofuT4_P068050.1 (BDBH)	BC1G_15340.1 (1st hit)	BcT4_5971 (1st hit)	B0510_5357 (1st hit)	hypothetical protein	/	0.309898	1.4602	0.230187	1.53708	0.001086	18.4405	0.000743389	19.972	P1	NCU09244	2e-08	1st hit	hypothetical protein	/	/	/	/
Bcltf1g670	BofuT4_P068060.1	BofuT4_P068060.1 (BDBH)	BC1G_15340.1 (BDBH)	BcT4_5971 (BDBH)	B0510_5357 (BDBH)	hypothetical protein	/	0.789706	-1.05549	0.411273	1.38985	0.0018952	11.3098	0.000779166	17.5783	P1	NCU07463	5e-10	1st hit	hypothetical protein	ANID_08545	2e-09	1st hit	conserved hypothetical protein
Bcltf1g671	BofuT4_P068150.1	BofuT4_P068150.1 (BDBH)	BC1G_15332.1 (BDBH)	BcT4_5978 (BDBH)	B0510_5364 (BDBH)	similar to MFS sugar transporter	/	0.38926	-1.20857	0.232117	-1.54629	0.00343447	-3.17423	0.00285427	-3.81466	P2	/	/	/	/	/	/	/	/
Bcltf1g672	BofuT4_uP068190.1	BofuT4_uP068190.1 (BDBH)	/	/	/	hypothetical protein	/	0.404257	-1.18055	0.766268	-1.04922	0.006133	-2.15371	0.00410467	-1.9302	P2	/	/	/	/	/	/	/	/
Bcltf1g673	BofuT4_P068210.1	BofuT4_P068210.1 (BDBH)	BC1G_15323.1 (BDBH)	BcT4_5980 (BDBH)	B0510_5366 (BDBH)	similar to alcohol dehydrogenase groes domain protein	/	0.177608	2.08608	0.409467	1.18285	0.0105699	6.24714	0.00234224	3.31514	P1	NCU00891	4e-18	1st hit	xylitol dehydrogenase	ANID_09064	4e-19	1st hit	xylitol dehydrogenase
Bcltf1g674	BofuT4_P068290.1	BofuT4_P068290.1 (BDBH)	BC1G_10114.1 (1st hit)	BcT4_9848 (1st hit)	B0510_9053 (1st hit)	hypothetical protein	/	0.222134	-1.26499	0.495767	1.2739	0.00781381	3.13945	0.000863772	5.31343	P1	/	/	/	/	/	/	/	/
Bcltf1g674	BofuT4_P068300.1	BofuT4_P068300.1 (BDBH)	BC1G_10114.1 (BDBH)	BcT4_9848 (BDBH)	B0510_9053 (BDBH)	hypothetical protein	/	0.331263	-1.51995	0.869752	-1.04608	0.043879	1.86317	0.0158877	2.79673	P1	NCU06373	0.0003	BDBH	/	/	/	/	/
Bcltf1g675	B3BC_116_213_H05	/	BC1G_10114.1 (1st hit)	BcT4_9848 (1st hit)	B0510_9053 (1st hit)	/	/	0.113575	-1.33661	0.401005	1.62193	0.0104522	2.74646	0.00262667	6.13332	P1	/	/	/	/	/	/	/	/
Bcltf1g676	BofuT4_P068330.1	BofuT4_P068330.1 (BDBH)	BC1G_10113.1 (BDBH)	BcT4_9847 (BDBH)	B0510_9052 (BDBH)	hypothetical protein	/	0.648001	-1.16067	0.122452	1.78237	0.0100591	3.23706	0.000453937	6.59794	P1	/	/	/	/	/	/	/	/
Bcltf1g677 / Bclrg16	BofuT4_P068350.1	BofuT4_P068350.1 (BDBH)	BC1G_10110.1 (BDBH)	BcT4_9846 (BDBH)	B0510_9051 (BDBH)	hypothetical protein	/	0.023022	-2.59485	0.308238	-1.2714	0.00119179	-10.815	0.00073597	-5.46	P2	/	/	/	/	/	/	/	/
Bcltf1g678	BofuT4_P068380.1	BofuT4_P068380.1 (BDBH)	BC1G_10107.1 (BDBH)	BcT4_9844 (BDBH)	B0510_9049 (BDBH)	similar to transcription factor Cys6	/	0.0412068	-1.68158	0.615002	-1.13134	0.00321858	-3.15931	0.00228619	-2.10247	P2	NCU00017	1e-14	1st hit	hypothetical protein	ANID_07942	1e-11	1st hit	conserved hypothetical protein
Bcltf1g679	BofuT4_uP068390.1	BofuT4_uP068390.1 (BDBH)	BC1G_10106.1 (BDBH)	/	/	hypothetical protein	/	0.995485	-1.01085	0.212398	1.22303	0.0321015	1.72239	0.00400491	2.14959	P1	/	/	/	/	/	/	/	/
Bcltf1g680	BofuT4_P068460.1	BofuT4_P068460.1 (BDBH)	BC1G_10101.1 (BDBH)	BcT4_9840 (BDBH)	B0510_9045 (BDBH)	hypothetical protein	/	0.561282	1.45364	0.640857	-1.42394	0.00524563	12.632	0.00548911	6.38208	P1	/	/	/	/	/	/	/	/
Bcltf1g681	BofuT4_P068510.1	BofuT4_P068510.1 (BDBH)	BC1G_10098.1 (BDBH)	BcT4_9838 (BDBH)	B0510_9043 (BDBH)	similar to metalloproteinase (secreted protein)	/	0.773986	-1.11897	0.739017	1.18714	0.0490544	-3.7368	0.013589	-2.84976	P2	NCU05071	2e-70	BDBH	metallo-endopeptidase	ANID_03393	1e-93	BDBH	deuterolysin metalloprotease family protein
Bcltf1g682	BofuT4_P068540.1	BofuT4_P068540.1 (BDBH)	BC1G_10095.1 (BDBH)	BcT4_9835 (BDBH)	B0510_9040 (BDBH)	similar to stress response protein Rds1	/	0.682706	1.14224	0.433294	1.3284	0.0203905	2.65154	0.00379657	3.1696	P1	NCU05143	1e-155	BDBH	rds1	ANID_05292	4e-163	BDBH	/
Bcltf1g683	BofuT4_P068770.1	BofuT4_P068770.1 (BDBH)	BC1G_05314.1 (BDBH)	BcT4_8805 (BDBH)	B0510_728 (BDBH)	similar to F-box domain-containing protein	/	0.529964	1.14961	0.714292	-1.07792	0.0272714	-2.07084	0.00179858	-2.4862	P2	NCU06932	1e-46	BDBH	F-box domain-containing protein	ANID_05209	7e-86	BDBH	F-box domain-containing protein
Bcltf1g684	BofuT4_uP068900.1	BofuT4_uP068900.1 (BDBH)	/	/	/	hypothetical protein	/	0.130836	1.14788	0.496718	1.18636	0.00119179	-2.77602	0.00164976	-2.76156	P2	/	/	/	/	/	/	/	/
Bcltf1g685	BofuT4_P068940.1	BofuT4_P068940.1 (BDBH)	BC1G_05295.1 (BDBH)	/	/	hypothetical protein	/	0.343582	-1.2599	0.504455	-1.1543	0.00926616	2.22008	0.00311982	2.50522	P1	/	/	/	/	/	/	/	/
Bcltf1g686	BofuT4_P069090.1	BofuT4_P069090.1 (BDBH)	/	/	/	hypothetical protein	/	0.274886	-2.52766	0.382375	2.06401	0.309459	-2.28209	0.0401497	2.28719	P6	/	/	/	/	/	/	/	/
Bcltf1g687	BofuT4_P069250.1	BofuT4_P069250.1 (BDBH)	BC1G_05274.1 (BDBH)	BcT4_8834 (BDBH)	B0510_697 (BDBH)	hypothetical protein	/	0.325543	-1.27603	0.4822	-1.21668	0.0084187	2.08939	0.0151486	2.21935	P1	/	/	/	/	/	/	/	/
Bcltf1g688	BofuT4_P069260.1	BofuT4_P069260.1 (BDBH)	BC1G_05273.1 (BDBH)	BcT4_8834 (1st hit)	B0510_697 (1st hit)	hypothetical protein	/	0.761718	-1.11274	0.978914	-1.04719	0.0431265	2.48135	0.0109083	2.71166	P1	NCU09815	6e-76	BDBH	methylated-DNA-binding protein3	ANID_10443	2e-77	BDBH	conserved hypothetical protein
Bcltf1g689	BofuT4_P069320.1	BofuT4_P069320.1 (BDBH)	BC1G_05265.1 (BDBH)	BcT4_8839 (BDBH)	B0510_692 (BDBH)	hypothetical protein	/	0.369341	1.08585	0.527959	1.35315	0.0201624	-3.30099	0.000743389	-2.55928	P2	NCU17272	0.0001	BDBH	/	ANID_01470	6e-08	BDBH	/
Bcltf1g690	BofuT4_P069540.1	BofuT4_P069540.1 (BDBH)	BC1G_05236.1 (1st hit)	BcT4_8856 (BDBH)	B0510_675 (BDBH)	hypothetical protein	/	0.230606	-1.58051	0.263646	-1.63043	0.00423515	-4.90748	0.00437519	-5.05218	P2	/	/	/	/	/	/	/	/
Bcltf1g691	BofuT4_P069550.1	BofuT4_P069550.1 (BDBH)	/	/	/	hypothetical protein	/	0.397837	-1.38453	0.938646	-1.02028	0.00937682	-3.51702	0.00663466	-2.65996	P2	/	/	/	/	/	/	/	/
Bcltf1g692	BofuT4_P069580.1	BofuT4_P069580.1 (BDBH)	BC1G_05230.1 (BDBH)	/	/	hypothetical protein	/	0.255004	1.78316	0.11722	1.76164	0.00261958	2.5259	0.0393213	2.49242	P1	/	/	/	/	/	/	/	/
Bcltf1g693	BofuT4_P069770.1	BofuT4_P069770.1 (BDBH)	BC1G_05217.1 (BDBH)	BcT4_8868 (BDBH)	B0510_663 (BDBH)	similar to transcription factor Zn, C2H2	/	0.16165	-1.6673	0.418612	-2.22955	0.134719	-1.91809	0.037624	-2.54496	P2	NCU02914	2e-34	BDBH	hypothetical protein	ANID_02162	3e-09	1st hit	conserved hypothetical protein
Bcltf1g694	BofuT4_P069850.1	BofuT4_P069850.1 (BDBH)	BC1G_05210.1 (BDBH)	BcT4_8873 (BDBH)	B0510_658 (BDBH)	hypothetical protein	/	0.646551	1.08901	0.649391	-1.16917	0.0148179	-2.03231	0.0039228	-2.49346	P2	NCU06081	2e-17	1st hit	/	/	/	/	/
Bcltf1g695	BofuT4_uP069860.1	BofuT4_uP069860.1 (BDBH)	BC1G_05209.1 (BDBH)	/	/	hypothetical protein	/	0.617193	1.23284	0.519041	1.41793	0.0210716	-2.7799	0.0329809	-2.5024	P2	NCU06945	0.0002	1st hit	hypothetical protein	ANID_08815	7e-05	1st hit	isoflavone reductase
Bcltf1g696	BofuT4_P069920.1	BofuT4_P069920.1 (BDBH)	BC1G_05199.1 (BDBH)	BcT4_8876 (BDBH)	B0510_654 (BDBH)	carbohydrate esterase family 5 protein	/	0.581736	-1.22284	0.903119	1.04756	0.0494344	2.06625	0.0104993	2.68271	P1	NCU09664	7e-11	1st hit	acetylxylan esterase	ANID_10346	3e-40	1st hit	cutinase
Bcltf1g697	BofuT4_P069940.1	BofuT4_P069940.1 (BDBH)	BC1G_05197.1 (BDBH)	/	/	similar to cytochrome P450	/	0.17418	1.50421	0.992305	-1.00193	0.0109913	2.36554	0.0115275	1.52481	P1	NCU08197	6e-83	BDBH	cytochrome P450 2E1	ANID_02727	5e-57	1st hit	conserved hypothetical protein
Bcltf1g698	BofuT4_uP069950.1	BofuT4_uP069950.1 (BDBH)	/	/	/	predicted protein	/	0.123649	1.55644	0.238242	1.68406	0.00775081	2.86879	0.0069831	3.04273	P1	/	/	/	/	/	/	/	/
Bcltf1g699	BofuT4_uP070160.1	BofuT4_uP070160.1 (BDBH)	/	BcT4_885 (BDBH)	B0510_8888 (BDBH)	hypothetical protein	/	0.900046	-1.1198	0.7571	1.20973	0.00389965	-8.87777	0.00277824	-6.68376	P2	/	/	/	/	/	/	/	/
Bcltf1g700	BofuT4_P070230.1	BofuT4_P070230.1 (BDBH)	BC1G_06328.1 (BDBH)	BcT4_879 (BDBH)	B0510_8894 (BDBH)	glycoside hydrolase family 78 protein	/	0.741425	-1.09879	0.506369	-1.23142	0.0210073	-2.15971	0.00425644	-2.47372	P2	NCU10030	3e-22	1st hit	alpha-L-rhamnosidase C	ANID_10277	4e-97	1st hit	alpha-rhamnosidase
Bcltf1g701	BofuT4_P070380.1	BofuT4_P070380.1 (BDBH)	BC1G_06315.1 (BDBH)	BcT4_871 (BDBH)	B0510_8902 (BDBH)	glycosyltransferase family 1 protein	/	0.508947	-1.3118	0.129273	-1.51484	0.0176127	-2.86744	0.00299628	-3.24037	P2	/	/	/	/	ANID_10777	2e-101	BDBH	conserved hypothetical protein
Bcltf1g702	BofuT4_P070400.1	BofuT4_P070400.1 (BDBH)	BC1G_06314.1 (BDBH)	BcT4_870 (BDBH)	B0510_8903 (BDBH)	hypothetical protein	/	0.938839	1.00657	0.719264	-1.19047	0.102439	-1.82351	0.0148223	-2.11639	P2	/	/	/	/	ANID_07102	2e-20	BDBH	/
Bcltf1g703	BofuT4_P070420.1	BofuT4_P070420.1 (BDBH)	BC1G_06312.1 (BDBH)	BcT4_869 (BDBH)	B0510_8904 (BDBH)	similar to microtubule-associated protein ytm1	/	0.756825	1.08563	0.529393	-1.15755	0.0325468	2.58312	0.00941281	2.01125	P1	NCU03764	1e-169	BDBH	microtubule associated protein	/	/	/	/
Bcltf1g704	B4BC_116_276_F04	/	/	/	/	/	/	0.549113	1.35047	0.910013	-1.03501	0.0371188	3.85478	0.0197835	2.81322	P1	/	/	/	/	/	/	/	/
Bcltf1g705	BofuT4_P070730.1	BofuT4_P070730.1 (BDBH)	BC1G_06289.1 (BDBH)	BcT4_849 (BDBH)	B0510_8924 (BDBH)	similar to heterokaryon incompatibility protein	/	0.243064	-1.53576	0.490598	-1.3315	0.0209675	-2.84089	0.00587137	-2.46954	P2	NCU09037	7e-22	1st hit	hypothetical protein	ANID_05504	1e-20	1st hit	conserved hypothetical protein
Bcltf1g706	BofuT4_P070900.1	BofuT4_P070900.1 (BDBH)	BC1G_06274.1 (BDBH)	BcT4_839 (BDBH)	B0510_8934 (BDBH)	carbohydrate esterase family 5 protein	/	0.686773	-1.16731	0.980626	-1.31557	0.135963	4.61399	0.020752	4.20145	P1	NCU09663	4e-25	1st hit	Axe2	ANID_07541	4e-07	1st hit	cutinase
Bcltf1g707	BofuT4_P070980.1	BofuT4_P070980.1 (BDBH)	BC1G_09714.1 (BDBH)	/	/	hypothetical protein	/	0.863692	1.03382	0.888229	-1.05995	0.0530837	2.18	0.0325229	2.02455	P1	/	/	/	/	/	/	/	/
Bcltf1g708	BofuT4_P071060.1	BofuT4_P071060.1 (BDBH)	BC1G_15702.1 (BDBH)	/	B0510_5673 (1st hit)	BcPKS7, polyketide synthase, partial sequence	BcPKS7, polyketide synthase 17	0.866652	-1.02212	0.871405	-1.24375	0.433315	-1.8316	0.00917016	-2.24332	P2	NCU08399	3e-133	1st hit	polyketide synthase-4	ANID_01784	3e-148	1st hit	polyketide synthase 1
Bcltf1g709	BofuT4_P071110.1	BofuT4_P071110.1 (BDBH)	BC1G_15703.1 (1st hit)	BcT4_2615 (BDBH)	B0510_5673 (1st hit)	BcPKS7, polyketide synthase, partial sequence	BcPKS7, polyketide synthase 17	0.774803	-1.12055	0.908797	1.01969	0.048828	-2.43616	0.0571549	-2.08066	P2	/	/	/	/	ANID_08412	1e-35	1st hit	polyketide synthase
Bcltf1g710	BofuT4_P071490.1	BofuT4_P071490.1 (BDBH)	BC1G_07314.1 (BDBH)	BcT4_2637 (BDBH)	B0510_5697 (BDBH)	hypothetical protein	/	0.882394	-1.03478	0.0920193	1.73009	0.320773	1.2201	0.011787	2.18405	P9	/	/	/	/	/	/	/	/
Bcltf1g711	BofuT4_uP071560.1	BofuT4_uP071560.1 (BDBH)	BC1G_07318.1 (BDBH)	/	/	predicted protein	/	0.0997165	-1.80427	0.659987	1.17468	0.0122238	-2.54725	0.365223	-1.21428	P8	/	/	/	/	/	/	/	/
Bcltf1g712	BofuT4_P071570.1	BofuT4_P071570.1 (BDBH)	BC1G_07319.1 (BDBH)	BcT4_2638 (BDBH)	B0510_5698 (BDBH)	glycoside hydrolase family 55 protein	/	0.270937	-1.22192	0.656442	-1.273	0.0404677	-2.04832	0.0122018	-2.07284	P2	/	/	/	/	/	/	/	/
Bcltf1g713	BofuT4_P071590.1	BofuT4_P071590.1 (BDBH)	BC1G_07321.1 (BDBH)	BcT4_2640 (BDBH)	B0510_5700 (BDBH)	similar to potassium transporter	/	0.679938	-1.83898	0.814535	-1.26589	0.053481	-11.3512	0.0453243	-8.17147	P2	/	/	/	/	/	/	/	/
Bcltf1g714	BofuT4_P071770.1	BofuT4_P071770.1 (BDBH)	BC1G_07339.1 (BDBH)	BcT4_2654 (BDBH)	B0510_5714 (BDBH)	hypothetical protein	/	0.299981	-1.29838	0.545871	1.25496	0.0461019	-2.12469	0.11692	-1.30785	P8	/	/	/	/	/	/	/	/
Bcltf1g715	BofuT4_P071780.1	BofuT4_P071780.1 (BDBH)	BC1G_09915.1 (1st hit)	BcT4_8865 (1st hit)	B0510_666 (1st hit)	hypothetical protein	/	0.145944	-1.48476	0.549839	-1.13731	0.0135399	-2.09745	0.0171872	-1.62504	P2	/	/	/	/	/	/	/	/
Bcltf1g716	BofuT4_P071840.1	BofuT4_P071840.1 (BDBH)	BC1G_07345.1 (BDBH)	/	/	hypothetical protein	/	0.714439	-1.24733	0.834923	-1.28808	0.0145058	-7.96919	0.00223226	-8.53763	P2	/	/	/	/	ANID_06666	1e-45	BDBH	/
Bcltf1g717	BofuT4_uP072050.1	BofuT4_uP072050.1 (BDBH)	/	/	/	predicted protein	/	0.232595	-2.06163	0.470127	1.53522	0.0279732	-2.28186	0.468679	1.38381	P11	/	/	/	/	/	/	/	/
Bcltf1g718	BofuT4_P072210.1	BofuT4_P072210.1 (BDBH)	BC1G_11464.1 (BDBH)	BcT4_3573 (BDBH)	B0510_8649 (BDBH)	hypothetical protein	/	0.0234578	1.78351	0.295625	1.51274	0.047017	-1.8233	0.00289653	-2.25468	P2	NCU09793	3e-109	1st hit	DEAD/DEAH box DNA helicase	ANID_05514	1e-68	1st hit	DEAD/DEAH box DNA helicase
Bcltf1g719	BofuT4_P072220.1	BofuT4_P072220.1 (BDBH)	/	BcT4_3573 (1st hit)	B0510_8649 (1st hit)	hypothetical protein	/	0.0910457	1.89872	0.237066	2.57132	0.015702	-3.31517	0.0374924	-2.57923	P2	NCU09793	2e-162	BDBH	DEAD/DEAH box DNA helicase	ANID_05514	5e-135	BDBH	DEAD/DEAH box DNA helicase
Bcltf1g720	BofuT4_P072350.1	BofuT4_P072350.1 (BDBH)	BC1G_11452.1 (BDBH)	BcT4_3581 (BDBH)	B0510_8641 (BDBH)	hypothetical protein	/	0.821734	1.08679	0.0958772	-2.18528	0.0198791	3.00606	0.274795	1.28646	P10	/	/	/	/	/	/	/	/
Bcltf1g721	BofuT4_P072460.1	BofuT4_P072460.1 (BDBH)	BC1G_11442.1 (1st hit)	BcT4_3587 (BDBH)	B0510_8635 (BDBH)	hypothetical protein	/	0.86367	-1.0823	0.97521	1.0614	0.0190747	2.67152	0.0178684	3.17886	P1	/	/	/	/	/	/	/	/
Bcltf1g721	BofuT4_P072470.1	BofuT4_P072470.1 (BDBH)	BC1G_11442.1 (BDBH)	BcT4_3589 (BDBH)	B0510_8633 (BDBH)	hypothetical protein	/	0.508124	-1.3642	0.868042	1.04338	0.103984	1.94443	0.0118079	2.87641	P1	/	/	/	/	/	/	/	/
Bcltf1g722 / Bclig88	BofuT4_P072610.1	BofuT4_P072610.1 (BDBH)	BC1G_11423.1 (BDBH)	/	/	hypothetical protein	/	0.00149346	3.9341	0.469211	1.63419	0.00388317	-3.49666	0.00222143	-8.87666	P2	/	/	/	/	/	/	/	/
Bcltf1g723	BofuT4_P072760.1	BofuT4_P072760.1 (BDBH)	BC1G_11409.1 (1st hit)	/	/	hypothetical protein	/	0.100258	-1.75677	0.92981	-1.06646	0.517829	1.70122	0.00648246	2.80593	P1	NCU05006	1e-24	1st hit	cytochrome P450	ANID_06835	2e-31	1st hit	NADPH-cytochrome P450 reductase
Bcltf1g724	BofuT4_P072930.1	BofuT4_P072930.1 (BDBH)	BC1G_05452.1 (BDBH)	BcT4_3690 (BDBH)	B0510_7171 (BDBH)	hypothetical protein	/	0.903604	-1.03633	0.90959	1.01589	0.036971	-2.01312	0.00690127	-1.93909	P2	NCU07820	3e-67	1st hit	pantothenate transporter	ANID_04109	6e-76	1st hit	pantothenate transporter
Bcltf1g725 / Bclrg57	BofuT4_P073630.1	BofuT4_P073630.1 (BDBH)	BC1G_05383.1 (BDBH)	BcT4_3646 (BDBH)	B0510_7214 (BDBH)	hypothetical protein	/	0.953822	-1.05264	0.0366745	-3.29504	0.006133	5.00209	0.152353	1.63722	P1	/	/	/	/	/	/	/	/
Bcltf1g726 / Bclig89	BofuT4_uP073640.1	BofuT4_uP073640.1 (BDBH)	BC1G_05382.1 (BDBH)	BcT4_3645 (BDBH)	B0510_7215 (BDBH)	hypothetical protein	/	0.0199303	3.49108	0.862075	-1.03839	0.0132358	2.68057	0.141973	-1.37474	P7	/	/	/	/	/	/	/	/
Bcltf1g727	BofuT4_P073730.1	BofuT4_P073730.1 (BDBH)	BC1G_05375.1 (BDBH)	BcT4_3642 (BDBH)	B0510_7219 (BDBH)	similar to oxidoreductase	/	0.0198299	1.78129	0.385517	1.52086	0.112541	-1.78868	0.000530493	-2.14538	P2	NCU05038	2e-49	1st hit	2OG-Fe(II) oxygenase	ANID_11989	4e-69	BDBH	conserved hypothetical protein
Bcltf1g728	BofuT4_P073790.1	BofuT4_P073790.1 (BDBH)	BC1G_05368.1 (BDBH)	BcT4_3637 (BDBH)	B0510_7224 (BDBH)	hypothetical protein	/	0.842926	-1.05401	0.66901	1.25693	0.0170564	8.02906	0.00136735	10.8095	P1	NCU06625	1e-42	1st hit	cysteine dioxygenase	ANID_04081	3e-45	1st hit	cysteine dioxygenase
Bcltf1g729 / Bclig90	BofuT4_P073850.1	BofuT4_P073850.1 (BDBH)	BC1G_05361.1 (BDBH)	BcT4_3634 (BDBH)	B0510_7227 (BDBH)	similar to hydantoin utilization protein A	/	0.0443282	4.23355	0.541001	1.40138	0.619657	-1.23458	0.0102247	-3.95876	P5	NCU04569	1e-81	1st hit	5-oxoprolinase	/	/	/	/
Bcltf1g730	BofuT4_P074030.1	BofuT4_P074030.1 (BDBH)	BC1G_05341.1 (BDBH)	BcT4_3622 (BDBH)	B0510_7239 (BDBH)	similar to NAD-dependent epimerase/dehydratase	/	0.765331	-1.2029	0.929086	-1.06482	0.0634582	2.50421	0.012268	2.93158	P1	/	/	/	/	ANID_02506	4e-37	1st hit	conserved hypothetical protein
Bcltf1g731	BofuT4_P074100.1	BofuT4_P074100.1 (BDBH)	/	BcT4_3617 (BDBH)	B0510_7243 (BDBH)	hypothetical protein	/	0.140195	-1.98499	0.355476	-1.56232	0.0125	3.86991	0.0028782	5.17979	P1	/	/	/	/	ANID_02145	3e-40	1st hit	/
Bcltf1g732	BofuT4_P074200.1	BofuT4_P074200.1 (BDBH)	/	/	/	similar to transcription factor Zn, C2H2	/	0.408223	1.51067	0.928907	1.00038	0.607766	-1.36913	0.0449205	-2.09306	P5	NCU03421	3e-19	1st hit	C2H2 finger domain-containing protein	ANID_01997	8e-15	1st hit	zinc finger protein 58
Bcltf1g733	BofuT4_uP074760.1	BofuT4_uP074760.1 (BDBH)	/	BcT4_3177 (1st hit)	/	predicted protein	/	0.497741	-1.36686	0.317073	1.90581	0.00902522	-3.02905	0.839836	-1.17283	P11	/	/	/	/	/	/	/	/
Bcltf1g734	BofuT4_P074950.1	BofuT4_P074950.1 (BDBH)	BC1G_08957.1 (BDBH)	BcT4_3493 (BDBH)	B0510_8252 (BDBH)	hypothetical protein	/	0.291127	-1.17335	0.497835	-1.42654	0.00798169	-3.09539	0.00372947	-3.6692	P2	NCU05316	7e-19	1st hit	pfs domain-containing protein	ANID_08019	5e-24	1st hit	pfs domain-containing protein
Bcltf1g735	BofuT4_P075360.1	BofuT4_P075360.1 (BDBH)	BC1G_08922.1 (BDBH)	/	/	predicted protein	/	0.0807242	-1.44241	0.407801	1.36261	0.395386	1.09287	0.0168451	2.15479	P6	/	/	/	/	/	/	/	/
Bcltf1g736	BofuT4_P075410.1	BofuT4_P075410.1 (BDBH)	BC1G_08917.1 (BDBH)	BcT4_3467 (BDBH)	B0510_8225 (BDBH)	hypothetical protein	/	0.948824	1.06866	0.685673	-1.21358	0.00268795	11.2188	0.00932976	9.23161	P1	/	/	/	/	/	/	/	/
Bcltf1g737 / Bclig92	BofuT4_P075480.1	BofuT4_P075480.1 (BDBH)	BC1G_08909.1 (BDBH)	BcT4_3464 (BDBH)	B0510_8222 (BDBH)	hypothetical protein	/	0.00495765	2.31341	0.0142445	1.38108	0.00163397	2.5302	0.00481727	1.457	P7	/	/	/	/	/	/	/	/
Bcltf1g738	BofuT4_P075540.1	BofuT4_P075540.1 (BDBH)	BC1G_08904.1 (BDBH)	BcT4_3460 (BDBH)	B0510_8218 (BDBH)	hypothetical protein	/	0.327435	-1.86994	0.442438	-1.22742	0.00163397	52.5943	0.00038028	81.1575	P1	/	/	/	/	/	/	/	/
Bcltf1g739	BofuT4_P075860.1	BofuT4_P075860.1 (BDBH)	/	/	/	hypothetical protein	/	0.534571	1.28198	0.708955	1.17735	0.19766	-2.4593	0.00575112	-2.59654	P2	/	/	/	/	/	/	/	/
Bcltf1g740	BofuT4_P076100.1	BofuT4_P076100.1 (BDBH)	BC1G_08853.1 (BDBH)	BcT4_3423 (BDBH)	B0510_8181 (BDBH)	similar to amino acid transporter	/	0.130836	-1.68817	0.66666	-1.14511	0.0028596	-5.88097	0.00181832	-4.0679	P2	NCU07175	6e-68	1st hit	APC amino acid permease	/	/	/	/
Bcltf1g741	BofuT4_P076300.1	BofuT4_P076300.1 (BDBH)	BC1G_08833.1 (BDBH)	BcT4_3409 (BDBH)	B0510_8167 (BDBH)	hypothetical protein	/	0.863692	-1.03084	0.401046	1.46351	0.00365039	-4.37972	0.00847896	-3.05682	P2	NCU00631	4e-69	BDBH	chromatin remodelling factor 9-1	ANID_05483	6e-84	BDBH	SWI/SNF family DNA-dependent ATPase Ris1
Bcltf1g742	BofuT4_uP076310.1	BofuT4_uP076310.1 (BDBH)	BC1G_08832.1 (1st hit)	BcT4_3409 (1st hit)	B0510_8167 (1st hit)	hypothetical protein	/	0.533061	1.14426	0.417802	1.38576	0.0222222	-2.9531	0.000983207	-2.47832	P2	NCU00631	7e-17	1st hit	chromatin remodelling factor 9-1	ANID_05483	2e-21	1st hit	SWI/SNF family DNA-dependent ATPase Ris1
Bcltf1g743	BofuT4_uP076340.1	BofuT4_uP076340.1 (BDBH)	BC1G_08828.1 (BDBH)	/	/	hypothetical protein	/	0.210031	-1.38505	0.551341	-1.49262	0.0576292	-2.09648	0.0380612	-2.18752	P2	/	/	/	/	/	/	/	/
Bcltf1g744 / Bclig95	BofuT4_P076590.1	BofuT4_P076590.1 (BDBH)	BC1G_08805.1 (BDBH)	BcT4_3391 (BDBH)	B0510_8149 (BDBH)	hypothetical protein	/	0.012649	2.21991	0.747885	1.19565	0.443088	-1.32977	0.0140109	-2.52328	P5	/	/	/	/	/	/	/	/
Bcltf1g745	BofuT4_P077110.1	BofuT4_P077110.1 (BDBH)	BC1G_14506.1 (BDBH)	BcT4_128 (BDBH)	B0510_7832 (BDBH)	similar to amino acid transporter	/	0.0705697	-1.94146	0.170621	-1.45294	0.00277113	-4.32046	0.00250263	-3.15679	P2	NCU07175	1e-62	1st hit	APC amino acid permease	/	/	/	/
Bcltf1g746	BofuT4_P077210.1	BofuT4_P077210.1 (BDBH)	BC1G_14497.1 (BDBH)	BcT4_122 (BDBH)	B0510_7826 (BDBH)	BcPKS13, polyketide synthase	BcPKS13, polyketide synthase 13 [MELANIN]	0.826813	-1.61807	0.768051	1.05491	0.0144915	11.7382	0.00152585	19.0282	P1	/	/	/	/	/	/	/	/
Bcltf1g747	BofuT4_P077960.1	BofuT4_P077960.1 (BDBH)	BC1G_06676.1 (BDBH)	BcT4_66 (BDBH)	B0510_7768 (BDBH)	similar to glutamyl-tRNA(gln) amidotransferase subunit A	/	0.0689263	-2.18592	0.733951	-1.12256	0.0351553	-2.21727	0.528433	-1.13473	P8	NCU08803	5e-66	1st hit	general amidase GmdA	ANID_12070	5e-107	1st hit	fatty-acid amide hydrolase
Bcltf1g748	BofuT4_uP077980.1	BofuT4_uP077980.1 (BDBH)	/	/	/	hypothetical protein	/	0.278433	1.1864	0.253915	1.7142	0.00580004	-3.39572	0.00593433	-2.45176	P2	/	/	/	/	/	/	/	/
Bcltf1g749	BofuT4_P078120.1	BofuT4_P078120.1 (BDBH)	BC1G_06661.1 (BDBH)	BcT4_56 (BDBH)	B0510_7757 (BDBH)	hypothetical protein	/	0.440305	-1.12561	0.771116	-1.04179	0.00165786	-3.03695	0.000643946	-2.90912	P2	/	/	/	/	/	/	/	/
Bcltf1g750	BofuT4_P078130.1	BofuT4_P078130.1 (BDBH)	BC1G_06660.1 (BDBH)	BcT4_55 (BDBH)	B0510_7756 (BDBH)	hypothetical protein	/	0.191087	-1.16753	0.651951	-1.10626	0.00130541	-3.29382	0.000926672	-3.24738	P2	/	/	/	/	/	/	/	/
Bcltf1g751	BofuT4_P078140.1	BofuT4_P078140.1 (BDBH)	BC1G_06659.1 (BDBH)	BcT4_54 (BDBH)	B0510_7755 (BDBH)	similar to transcription factor Zn, C2H2	/	0.268179	-1.22195	0.223964	-1.37395	0.00697926	-2.52679	0.000608828	-2.75385	P2	NCU03975	4e-05	1st hit	zinc finger protein 58	ANID_02748	6e-07	1st hit	C2H2 transcription factor
Bcltf1g752	BofuT4_P078340.1	BofuT4_P078340.1 (BDBH)	BC1G_06639.1 (BDBH)	BcT4_40 (BDBH)	B0510_7741 (BDBH)	similar to MFS multidrug transporter, partial sequence	/	0.925287	-1.24724	0.651951	1.28565	0.0861673	3.7113	0.0232361	5.98559	P1	NCU00754	2e-71	1st hit	multidrug resistant protein	/	/	/	/
Bcltf1g753	BofuT4_P078550.1	BofuT4_P078550.1 (BDBH)	/	BcT4_6518 (BDBH)	B0510_9604 (BDBH)	glycoside hydrolase family 78 protein	/	0.0689263	-1.35874	0.876329	1.04053	0.00493056	-2.57107	0.00539444	-1.7693	P2	NCU10030	7e-23	1st hit	alpha-L-rhamnosidase C	ANID_10277	2e-171	BDBH	alpha-rhamnosidase
Bcltf1g754	BofuT4_P078590.1	BofuT4_P078590.1 (BDBH)	BC1G_14375.1 (BDBH)	BcT4_6515 (BDBH)	B0510_9601 (BDBH)	similar to MFS sugar transporter	/	0.444326	-1.93723	0.213767	-2.44257	0.0659611	-4.08769	0.0421207	-4.91291	P2	NCU00809	1e-101	1st hit	MFS monosaccharide transporter	/	/	/	/
Bcltf1g755	BofuT4_P078700.1	BofuT4_P078700.1 (BDBH)	/	/	/	hypothetical protein	/	0.655311	1.084	0.392343	-1.24696	0.0816233	-1.5756	0.000804637	-2.17362	P2	/	/	/	/	/	/	/	/
Bcltf1g756	CL_bt4ctg_1049_013.Contig1_v5	BofuT4_P078690.1 (1st hit)	BC1G_14363.1 (1st hit)	BcT4_6508 (1st hit)	B0510_9594 (1st hit)	/	/	0.80031	-1.03175	0.974209	1.01441	0.00762112	-2.09137	0.00647548	-2.04035	P2	/	/	/	/	/	/	/	/
Bcltf1g757 / Bclrg18	BofuT4_P078770.1	BofuT4_P078770.1 (BDBH)	/	/	/	predicted protein	/	0.0417961	-3.54581	0.427271	1.7847	0.353311	-1.50009	0.00691697	4.37679	P6	/	/	/	/	/	/	/	/
Bcltf1g758	BofuT4_P079080.1	BofuT4_P079080.1 (BDBH)	/	/	/	hypothetical protein	/	0.178755	1.61162	0.198574	-1.26597	0.0115474	2.20427	0.573158	1.09486	P7	/	/	/	/	/	/	/	/
Bcltf1g759	BofuT4_P079090.1	BofuT4_P079090.1 (BDBH)	BC1G_13394.1 (BDBH)	/	/	hypothetical protein	/	0.192639	1.6568	0.150907	-1.39963	0.0182279	2.2093	0.960043	-1.03826	P7	/	/	/	/	/	/	/	/
Bcltf1g760	BofuT4_P079110.1	BofuT4_P079110.1 (BDBH)	BC1G_13397.1 (BDBH)	/	/	similar to transcription factor Zn, C2H2	/	0.137797	2.36837	0.411273	1.14161	0.0425992	2.50074	0.417885	1.18079	P7	NCU01640	2e-76	BDBH	regulatory particle, non-ATPase-like-4	ANID_00709	4e-57	BDBH	conserved hypothetical protein
Bcltf1g761	BofuT4_P079260.1	BofuT4_P079260.1 (BDBH)	BC1G_03294.1 (BDBH)	BcT4_4214 (BDBH)	B0510_6214 (BDBH)	similar to tRNA guanosine-2'-O-methyltransferase TRM11 homolog	/	0.497741	-1.23577	0.92183	-1.03868	0.0378947	2.01519	0.00609699	2.4668	P1	NCU04407	5e-149	BDBH	RNA methylase	ANID_10450	1e-168	BDBH	RNA methylase
Bcltf1g762	BofuT4_P079300.1	BofuT4_P079300.1 (BDBH)	BC1G_03298.1 (BDBH)	BcT4_4218 (BDBH)	B0510_6210 (BDBH)	hypothetical protein	/	0.492375	-1.15038	0.426629	-1.61718	0.0152528	3.49841	0.004914	2.60185	P1	NCU02470	4e-45	BDBH	hypothetical protein	ANID_01058	2e-48	BDBH	conserved hypothetical protein
Bcltf1g763	BofuT4_P079470.1	BofuT4_P079470.1 (BDBH)	BC1G_03313.1 (BDBH)	BcT4_4229 (BDBH)	B0510_6199 (BDBH)	similar to MFS toxin efflux pump (AflT)	/	0.770439	-1.04415	0.388893	-1.25762	0.0103528	-1.91612	0.00280306	-2.22495	P2	NCU09458	1e-134	BDBH	MFS transporter	ANID_08095	3e-162	1st hit	MFS toxin efflux pump
Bcltf1g764	BofuT4_uP079490.1	BofuT4_uP079490.1 (BDBH)	BC1G_03315.1 (1st hit)	/	/	hypothetical protein	/	0.844762	-1.15745	0.687468	1.17657	0.433315	1.48405	0.0377544	2.03935	P6	/	/	/	/	/	/	/	/
Bcltf1g765	BofuT4_P079580.1	BofuT4_P079580.1 (BDBH)	BC1G_03322.1 (BDBH)	BcT4_4234 (BDBH)	B0510_6194 (BDBH)	similar to delta(24(24(1)-sterol reductase )-reductase) sterol reductase	/	0.45313	1.32175	0.129202	-1.43123	0.0366872	2.67457	0.0499813	1.4299	P7	NCU01333	5e-163	1st hit	Delta(24(24(1)))-sterol reductase	/	/	/	/
Bcltf1g766	BofuT4_P079740.1	BofuT4_P079740.1 (BDBH)	BC1G_03345.1 (BDBH)	BcT4_4248 (BDBH)	B0510_6180 (BDBH)	similar to transcription factor bZIP	/	0.927511	1.03104	0.574512	1.04113	0.0131977	2.31217	0.00798131	2.26182	P1	NCU01994	0.0003	1st hit	bZIP transcription factor	ANID_10483	3e-09	1st hit	conserved hypothetical protein
Bcltf1g767	BofuT4_P079800.1	BofuT4_P079800.1 (BDBH)	BC1G_03352.1 (BDBH)	BcT4_4253 (BDBH)	B0510_6176 (BDBH)	similar to transcription factor HMG	/	0.360142	-1.19431	0.424292	-1.19498	0.00218548	2.62339	0.00394426	2.6455	P1	NCU09995	3e-23	1st hit	hypothetical protein	ANID_02885	3e-31	1st hit	non-histone chromosomal protein 6
Bcltf1g768	BofuT4_P079820.1	BofuT4_P079820.1 (BDBH)	BC1G_03355.1 (BDBH)	BcT4_4255 (BDBH)	B0510_6174 (BDBH)	similar to fructosyl-amino acid oxidase	BcDAO2, D-amino acid oxidase 2	0.192994	1.27417	0.665388	1.08118	0.00791262	2.3215	0.00151674	1.90263	P1	NCU04771T1	7e-87	BDBH	/	ANID_04975	4e-108	BDBH	fructosyl amino acid oxidasesarcosine oxidase
Bcltf1g769	BofuT4_P080640.1	BofuT4_P080640.1 (BDBH)	BC1G_04637.1 (BDBH)	BcT4_4303 (BDBH)	B0510_7979 (BDBH)	similar to MFS sugar transporter	/	0.804062	-1.21435	0.259544	-3.09251	0.0363197	-5.89613	0.00398606	-13.9782	P2	/	/	/	/	/	/	/	/
Bcltf1g770	BofuT4_P080700.1	BofuT4_P080700.1 (BDBH)	BC1G_04630.1 (BDBH)	BcT4_4308 (BDBH)	B0510_7974 (BDBH)	similar to MFS sugar transporter	/	0.265931	-1.46071	0.517258	-1.20194	0.0297334	-2.37467	0.00495676	-1.86814	P2	NCU06138	3e-55	1st hit	quinate permease	/	/	/	/
Bcltf1g771	BofuT4_P080760.1	BofuT4_P080760.1 (BDBH)	BC1G_04623.1 (BDBH)	BcT4_4312 (BDBH)	B0510_7970 (BDBH)	hypothetical protein	/	0.0492951	-1.50048	0.863465	1.04795	0.00396377	-2.34725	0.03697	-1.50028	P2	/	/	/	/	/	/	/	/
Bcltf1g772	BofuT4_P080810.1	BofuT4_P080810.1 (BDBH)	BC1G_04619.1 (BDBH)	BcT4_4314 (BDBH)	B0510_7968 (BDBH)	similar to haloacid dehalogenase	/	0.915624	1.04132	0.521064	-1.23033	0.00165795	-2.95826	0.00555557	-3.67295	P2	/	/	/	/	ANID_09518	4e-58	BDBH	haloalkanoic acid dehalogenase
Bcltf1g773	BofuT4_P080860.1	BofuT4_P080860.1 (BDBH)	BC1G_04614.1 (BDBH)	BcT4_4318 (BDBH)	B0510_7963 (BDBH)	similar to MFS multidrug transporter	/	0.429074	-1.291	0.93892	-1.03566	0.00545839	-4.05948	0.00196046	-3.36172	P2	NCU09640	2e-146	1st hit	MFS toxin efflux pump	/	/	/	/
Bcltf1g774	BofuT4_P081060.1	BofuT4_P081060.1 (BDBH)	BC1G_04600.1 (BDBH)	BcT4_4330 (BDBH)	B0510_7955 (BDBH)	hypothetical protein	/	0.230387	-1.41031	0.898006	1.04355	0.0233903	-2.36699	0.160813	-1.58833	P2	NCU02049	1e-31	1st hit	/	ANID_01213	2e-22	1st hit	/
Bcltf1g775	BofuT4_P081140.1	BofuT4_P081140.1 (BDBH)	BC1G_04595.1 (BDBH)	BcT4_4333 (BDBH)	B0510_7952 (BDBH)	hypothetical protein	/	0.0620925	-1.33448	0.94562	1.00821	0.00880919	-2.09467	0.0043653	-1.52294	P2	NCU03074	3e-11	BDBH	/	/	/	/	/
Bcltf1g776 / Bclrg20	BofuT4_uP081170.1	BofuT4_uP081170.1 (BDBH)	BC1G_04592.1 (1st hit)	/	/	hypothetical protein	/	0.028594	-2.23886	0.585216	-1.16386	0.00223856	-5.54716	0.00143484	-2.86832	P2	/	/	/	/	/	/	/	/
Bcltf1g777	BofuT4_uP081180.1	BofuT4_uP081180.1 (BDBH)	BC1G_04592.1 (BDBH)	/	/	hypothetical protein	/	0.055851	-1.97141	0.195582	-1.3908	0.00649173	-3.25229	0.00134886	-2.30979	P2	/	/	/	/	/	/	/	/
Bcltf1g778	BofuT4_uP081190.1	BofuT4_uP081190.1 (BDBH)	BC1G_04590.1 (BDBH)	/	/	predicted protein	/	0.145652	-1.77311	0.271914	-1.33264	0.013953	-2.88096	0.00584079	-2.18546	P2	/	/	/	/	/	/	/	/
Bcltf1g779	BofuT4_P081650.1	BofuT4_P081650.1 (BDBH)	BC1G_03120.1 (BDBH)	BcT4_9272 (BDBH)	B0510_2976 (BDBH)	hypothetical protein	/	0.0109985	-1.79015	0.200618	-1.75917	0.0102143	-2.1483	0.0124334	-2.04213	P2	NCU07055	2e-18	1st hit	monooxygenase	ANID_09161	3e-84	BDBH	FAD binding domain-containing protein
Bcltf1g779	BofuT4_P081660.1	BofuT4_P081660.1 (BDBH)	BC1G_03120.1 (1st hit)	BcT4_9272 (1st hit)	B0510_2976 (1st hit)	hypothetical protein	/	0.0360618	-1.84268	0.393541	-1.43295	0.0154994	-2.20673	0.0469095	-1.66917	P2	NCU08315	1e-19	1st hit	monooxygenase	ANID_09161	5e-74	1st hit	FAD binding domain-containing protein
Bcltf1g780	BofuT4_P082080.1	BofuT4_P082080.1 (BDBH)	BC1G_03157.1 (BDBH)	BcT4_6879 (BDBH)	B0510_2952 (BDBH)	hypothetical protein	/	0.241903	-1.50756	0.396083	-1.94313	0.00253309	19.5246	0.00154143	16.8049	P1	NCU04486T1	4e-14	BDBH	/	ANID_05765	4e-09	BDBH	/
Bcltf1g781	BofuT4_P082330.1	BofuT4_P082330.1 (BDBH)	BC1G_03183.1 (BDBH)	BcT4_6896 (BDBH)	B0510_2935 (BDBH)	carbohydrate-Binding Module family 24 protein	/	0.627959	-1.19437	0.0114642	-1.60098	0.0211265	2.01991	0.0648857	1.53162	P1	NCU08473	2e-13	1st hit	alpha-1,3-glucanase	ANID_09042	9e-22	1st hit	mutanase
Bcltf1g782	BofuT4_P082390.1	BofuT4_P082390.1 (BDBH)	BC1G_03188.1 (BDBH)	BcT4_6901 (BDBH)	B0510_2930 (BDBH)	similar to cellobiose dehydrogenase	/	0.413159	-1.3657	0.532048	-1.30754	0.0368981	2.22311	0.0319206	2.3149	P1	NCU00206	2e-73	1st hit	cellobiose dehydrogenase-1	ANID_07230	5e-74	1st hit	cellobiose dehydrogenase
Bcltf1g783	BofuT4_P082730.1	BofuT4_P082730.1 (BDBH)	BC1G_03224.1 (BDBH)	BcT4_6926 (BDBH)	B0510_2906 (BDBH)	hypothetical protein	/	0.601317	1.26632	0.600516	1.20427	0.0508335	4.14313	0.00291778	4.09606	P1	NCU09742	1e-131	BDBH	sporulation-specific protein	ANID_00592	1e-35	BDBH	RNA binding protein MSSP-2
Bcltf1g784 / Bclig101	BofuT4_P082930.1	BofuT4_P082930.1 (BDBH)	BC1G_10423.1 (BDBH)	BcT4_7249 (BDBH)	B0510_8492 (BDBH)	similar to Papain, Stress related gene : function unknown	BcDDR48, DNA-damage response protein [Heller et al. 2012]	0.0109985	7.07579	0.768365	1.15259	0.0183868	3.88942	0.0838064	-1.60912	P7	/	/	/	/	/	/	/	/
Bcltf1g785	BofuT4_P083110.1	BofuT4_P083110.1 (BDBH)	BC1G_10407.1 (BDBH)	BcT4_7236 (BDBH)	B0510_8507 (BDBH)	hypothetical protein	/	0.41838	-1.61421	0.787211	1.11332	0.0187256	-4.31671	0.383249	-2.33183	P2	NCU00321	4e-17	BDBH	/	ANID_06116	4e-12	BDBH	/
Bcltf1g786	BofuT4_P083270.1	BofuT4_P083270.1 (BDBH)	BC1G_10391.1 (BDBH)	/	/	hypothetical protein	/	0.494669	1.13976	0.709179	-1.1099	0.048438	-1.67116	0.00230962	-2.15146	P2	/	/	/	/	/	/	/	/
Bcltf1g787	BofuT4_uP083350.1	BofuT4_uP083350.1 (BDBH)	BC1G_10381.1 (1st hit)	BcT4_7223 (1st hit)	B0510_8522 (1st hit)	hypothetical protein	/	0.207885	1.76309	0.395906	-1.46204	0.437217	1.27848	0.0480276	-2.02714	P5	/	/	/	/	/	/	/	/
Bcltf1g788	BofuT4_P083640.1	BofuT4_P083640.1 (BDBH)	BC1G_10350.1 (BDBH)	BcT4_7206 (BDBH)	B0510_8538 (BDBH)	similar to cytochrome p450	/	0.660225	-1.18024	0.683352	-1.39875	0.0257636	4.15873	0.00215078	3.62662	P1	NCU02852	2e-68	BDBH	cytochrome P450-like-31	ANID_07399	2e-152	BDBH	conserved hypothetical protein
Bcltf1g789	BofuT4_uP083650.1	BofuT4_uP083650.1 (BDBH)	/	/	/	predicted protein	/	0.88083	-1.066	0.944386	-1.00957	0.0425148	2.89504	0.00450816	3.11031	P1	/	/	/	/	/	/	/	/
Bcltf1g790	BofuT4_P083660.1	BofuT4_P083660.1 (BDBH)	BC1G_10349.1 (1st hit)	BcT4_7205 (BDBH)	B0510_8539 (BDBH)	hypothetical protein	/	0.259826	-1.41293	0.231343	1.44154	0.346243	1.22002	0.0123294	2.51456	P6	NCU02056	7e-47	1st hit	salicylaldehyde dehydrogenase	ANID_01541	4e-79	1st hit	aldehyde dehydrogenase
Bcltf1g791	BofuT4_uP083780.1	BofuT4_uP083780.1 (BDBH)	BC1G_07507.1 (BDBH)	BcT4_1505 (1st hit)	B0510_9543 (1st hit)	predicted protein	/	0.427602	-1.66684	0.408406	1.31501	0.0432469	-2.29039	0.853816	-1.05125	P8	/	/	/	/	/	/	/	/
Bcltf1g792	BofuT4_P083790.1	BofuT4_P083790.1 (BDBH)	BC1G_07508.1 (BDBH)	BcT4_3308 (BDBH)	B0510_6500 (BDBH)	hypothetical protein	/	0.837389	1.01221	0.380291	1.34124	0.00384123	-3.29863	0.00127622	-2.60433	P2	/	/	/	/	/	/	/	/
Bcltf1g793 / Bclig102	BofuT4_P083900.1	BofuT4_P083900.1 (BDBH)	/	/	/	hypothetical protein	/	0.0435709	2.24963	0.850305	-1.04628	0.0127332	2.29184	0.856455	-1.03334	P7	/	/	/	/	/	/	/	/
Bcltf1g794	BofuT4_P083940.1	BofuT4_P083940.1 (BDBH)	BC1G_07521.1 (BDBH)	BcT4_3315 (BDBH)	B0510_6507 (BDBH)	similar to extracellular aspartic endopeptidase (secreted protein)	/	0.566291	-1.10131	0.787465	-1.23785	0.0112226	4.67397	0.00265196	4.41473	P1	NCU04953	2e-82	1st hit	penicillopepsin	ANID_06888	1e-92	1st hit	propenicillopepsin
Bcltf1g795	BofuT4_P084150.1	BofuT4_P084150.1 (BDBH)	BC1G_07541.1 (BDBH)	BcT4_3328 (BDBH)	B0510_6520 (BDBH)	similar to cytochrome P450	/	0.688177	1.14819	0.290688	-1.48872	0.0325468	3.11112	0.0108869	1.89436	P1	NCU05001	3e-38	1st hit	cycloheximide-inducible-1	ANID_10389	7e-32	1st hit	cytochrome P450
Bcltf1g796	BofuT4_uP084440.1	BofuT4_uP084440.1 (BDBH)	BC1G_07563.1 (BDBH)	/	/	hypothetical protein	/	0.695204	1.1452	0.539917	1.15027	0.0321851	2.44137	0.00634103	2.48391	P1	/	/	/	/	/	/	/	/
Bcltf1g797 / Bclrg22	BofuT4_P085120.1	BofuT4_P085120.1 (BDBH)	BC1G_07053.1 (BDBH)	BcT4_9434 (BDBH)	B0510_7358 (BDBH)	hypothetical protein	/	0.0303785	-2.0475	0.53004	-1.35963	0.00267602	5.52745	0.00161984	8.37884	P1	NCU03873	4e-10	BDBH	/	ANID_01338	2e-13	BDBH	/
Bcltf1g798	BofuT4_P085620.1	BofuT4_P085620.1 (BDBH)	/	BcT4_9401 (BDBH)	B0510_7325 (BDBH)	hypothetical protein	/	0.861211	-1.03113	0.527437	-1.20076	0.00888135	-2.18654	0.00291778	-2.58971	P2	NCU05149	5e-09	1st hit	/	/	/	/	/
Bcltf1g799	BofuT4_uP085630.1	BofuT4_uP085630.1 (BDBH)	BC1G_07003.1 (1st hit)	BcT4_9400 (1st hit)	/	hypothetical protein	/	0.804134	-1.10263	0.547861	-1.22581	0.0297905	-2.26487	0.00553712	-2.55542	P2	/	/	/	/	/	/	/	/
Bcltf1g799	BC1G_07003.1	/	BC1G_07003.1 (BDBH)	BcT4_9400 (BDBH)	/	/	/	0.589211	-1.26204	0.243877	-1.73261	0.0629222	-2.23254	0.00441705	-3.11558	P2	/	/	/	/	/	/	/	/
Bcltf1g800	BofuT4_P085640.1	BofuT4_P085640.1 (BDBH)	BC1G_07002.1 (BDBH)	BcT4_9399 (BDBH)	B0510_7324 (BDBH)	similar to metacaspase 2	/	0.932232	1.00029	0.747681	-1.07235	0.00452433	-5.07639	0.00074151	-5.70047	P2	NCU02400	8e-10	1st hit	metacaspase-1B	ANID_05712	2e-09	1st hit	metacaspase-1
Bcltf1g800	BofuT4_uP085650.1	BofuT4_uP085650.1 (BDBH)	BC1G_07002.1 (1st hit)	BcT4_9399 (1st hit)	B0510_7324 (1st hit)	hypothetical protein	/	0.880507	1.0242	0.495767	-1.32365	0.00362731	-3.49189	0.00146728	-4.61851	P2	/	/	/	/	/	/	/	/
Bcltf1g801	BofuT4_P085870.1	BofuT4_P085870.1 (BDBH)	BC1G_15815.1 (BDBH)	BcT4_10416 (BDBH)	B0510_10368 (BDBH)	similar to FAD linked oxidase domain protein	/	0.106927	-1.53825	0.948541	-1.15058	0.494447	1.49053	0.00500105	2.00314	P6	NCU02179	1e-07	1st hit	D-lactate dehydrogenase	ANID_07068	5e-111	BDBH	conserved hypothetical protein
Bcltf1g802	BofuT4_P086190.1	BofuT4_P086190.1 (BDBH)	BC1G_10271.1 (BDBH)	/	/	hypothetical protein	/	0.367634	-1.34947	0.399893	-1.23705	0.0159084	2.24097	0.00804954	2.49028	P1	NCU00428	1e-11	1st hit	DNA repair and recombination protein pif1	ANID_06895	2e-10	1st hit	mitochondrial DNA helicase
Bcltf1g803	BofuT4_P086310.1	BofuT4_P086310.1 (BDBH)	BC1G_10259.1 (BDBH)	BcT4_3138 (BDBH)	B0510_4907 (BDBH)	hypothetical protein	/	0.953353	-1.0012	0.853452	-1.12346	0.014791	2.72663	0.00505578	2.51694	P1	/	/	/	/	/	/	/	/
Bcltf1g804	BofuT4_P086560.1	BofuT4_P086560.1 (BDBH)	BC1G_10238.1 (BDBH)	/	/	hypothetical protein	/	0.237661	1.53382	0.912684	1.11373	0.0192786	-3.07109	0.00730084	-4.33409	P2	/	/	/	/	/	/	/	/
Bcltf1g805	BofuT4_P086620.1	BofuT4_P086620.1 (BDBH)	BC1G_10231.1 (BDBH)	BcT4_3127 (BDBH)	B0510_4895 (BDBH)	glycoside hydrolase family 3 protein	/	0.174618	1.35788	0.142701	1.66914	0.0075457	-2.5936	0.00652283	-2.04038	P2	/	/	/	/	/	/	/	/
Bcltf1g806	BofuT4_uP086690.1	BofuT4_uP086690.1 (BDBH)	/	/	/	hypothetical protein	/	0.248134	-2.01484	0.138021	1.84981	0.0146022	-2.36636	0.26965	1.57018	P6	/	/	/	/	/	/	/	/
Bcltf1g807	BofuT4_P086850.1	BofuT4_P086850.1 (BDBH)	BC1G_10204.1 (BDBH)	BcT4_3117 (BDBH)	B0510_4885 (BDBH)	similar to MFS sugar transporter	/	0.600127	-1.53134	0.872819	1.02984	0.0308432	-4.71629	0.0156439	-3.09135	P2	/	/	/	/	/	/	/	/
Bcltf1g808 / Bclrg23	BofuT4_P087080.1	BofuT4_P087080.1 (BDBH)	BC1G_09503.1 (BDBH)	BcT4_1977 (BDBH)	B0510_5115 (BDBH)	similar to cytochrome P450 monooxygenase	/	0.0187288	-2.12063	0.299797	-2.10388	0.0451813	-2.36113	0.00813753	-2.31975	P2	NCU08128	2e-72	1st hit	benzoate 4-monooxygenase cytochrome P450	ANID_07818	9e-90	1st hit	probable sterigmatocystin biosynthesis P450 monooxygenase STCF
Bcltf1g809	BofuT4_P087370.1	BofuT4_P087370.1 (BDBH)	BC1G_09530.1 (BDBH)	BcT4_1958 (BDBH)	B0510_5096 (BDBH)	similar to methyltransferase domain-containing protein	/	0.146039	1.21081	0.656462	-1.10596	0.0119502	-1.67625	0.00263489	-2.2175	P2	NCU05925	4e-68	1st hit	hypothetical protein	ANID_08945	1e-88	1st hit	TAM domain methyltransferase
Bcltf1g810	BofuT4_P087530.1	BofuT4_P087530.1 (BDBH)	BC1G_06950.1 (BDBH)	BcT4_9031 (BDBH)	B0510_6561 (BDBH)	similar to transcription factor Cys6	/	0.524783	-1.11307	0.967782	-1.01052	0.00275994	-2.48927	0.00169852	-2.22327	P2	NCU04295	1e-09	1st hit	transcription factor	ANID_01569	4e-05	1st hit	conserved hypothetical protein
Bcltf1g811	BofuT4_P087540.1	BofuT4_P087540.1 (BDBH)	BC1G_06949.1 (BDBH)	BcT4_9032 (BDBH)	B0510_6562 (BDBH)	similar to transcription factor Zn, C2H2	/	0.655098	-1.07127	0.869979	1.0487	0.00748553	-2.44762	0.00358304	-2.18111	P2	NCU09496	1e-07	1st hit	C2H2 transcription factor	ANID_09492	3e-06	1st hit	DNA binding regulatory protein AmdX
Bcltf1g812	BofuT4_P087560.1	BofuT4_P087560.1 (BDBH)	BC1G_06948.1 (BDBH)	/	/	similar to transcription factor Zn, C2H2	/	0.159239	1.55612	0.32888	-1.19504	0.0819834	-1.63463	0.00116696	-3.08457	P2	NCU05909	0.0009	1st hit	hypothetical protein	/	/	/	/
Bcltf1g813	BofuT4_uP087710.1	BofuT4_uP087710.1 (1st hit)	/	/	/	hypothetical protein	/	0.641812	-1.12218	0.690714	-1.29378	0.0022496	-11.3309	0.00143484	-13.4319	P2	/	/	/	/	/	/	/	/
Bcltf1g813	PD0AHA19YF19CM1	BofuT4_uP087710.1 (BDBH)	/	/	/	/	/	0.872959	-1.03689	0.98309	1.08753	0.00191819	-9.2719	0.00428044	-8.60047	P2	/	/	/	/	/	/	/	/
Bcltf1g814	BofuT4_P087950.1	BofuT4_P087950.1 (BDBH)	BC1G_06916.1 (BDBH)	BcT4_9051 (BDBH)	B0510_6581 (BDBH)	hypothetical protein	/	0.807199	1.04922	0.821398	-1.04646	0.001086	-4.47629	0.00134295	-4.84431	P2	/	/	/	/	/	/	/	/
Bcltf1g815	BofuT4_P087980.1	BofuT4_P087980.1 (BDBH)	BC1G_06911.1 (BDBH)	BcT4_9054 (BDBH)	B0510_6584 (BDBH)	hypothetical protein	/	0.601958	1.19482	0.652793	-1.23175	0.00828407	-3.90859	0.00206932	-5.67685	P2	NCU09356	3e-34	1st hit	/	ANID_07245	9e-46	1st hit	/
Bcltf1g816	BofuT4_P088170.1	BofuT4_P088170.1 (BDBH)	BC1G_06893.1 (BDBH)	BcT4_9068 (BDBH)	B0510_6599 (BDBH)	similar to cytochrome P450 alkane hydroxylase	/	0.88785	-1.07082	0.568845	-1.16458	0.015863	-2.72937	0.00298915	-2.96587	P2	NCU02031	3e-52	1st hit	hypothetical protein	ANID_09384	3e-83	1st hit	cytochrome P450 alkane hydroxylase
Bcltf1g817	BofuT4_P088200.1	BofuT4_P088200.1 (BDBH)	BC1G_06891.1 (BDBH)	/	/	hypothetical protein	/	0.952054	1.0021	0.409586	-2.07009	0.154965	-4.07071	0.0165146	-8.80155	P2	NCU05766	2e-14	1st hit	hypothetical protein	ANID_12400	1e-11	1st hit	conserved hypothetical protein
Bcltf1g818	BofuT4_P088220.1	BofuT4_P088220.1 (BDBH)	BC1G_06890.1 (BDBH)	BcT4_9069 (BDBH)	B0510_6600 (BDBH)	hypothetical protein	/	0.841987	-1.28895	0.741863	-2.16127	0.0918011	-6.69398	0.0366237	-11.248	P2	NCU06538	2e-17	1st hit	/	ANID_03257	3e-27	BDBH	/
Bcltf1g819	BofuT4_P088240.1	BofuT4_P088240.1 (BDBH)	BC1G_06888.1 (BDBH)	BcT4_9071 (BDBH)	B0510_6602 (BDBH)	hypothetical protein	/	0.865371	1.00079	0.82249	1.0493	0.0408799	-4.91111	0.000762434	-4.90953	P2	/	/	/	/	/	/	/	/
Bcltf1g820	BofuT4_P088320.1	BofuT4_P088320.1 (BDBH)	BC1G_06882.1 (BDBH)	BcT4_9076 (BDBH)	B0510_6607 (BDBH)	similar to amino acid transporter	/	0.174744	-1.26394	0.748529	-1.0768	0.0137992	1.83905	0.00277566	2.09849	P1	/	/	/	/	/	/	/	/
Bcltf1g821	BofuT4_P088480.1	BofuT4_P088480.1 (BDBH)	BC1G_06861.1 (BDBH)	BcT4_9086 (BDBH)	B0510_6617 (BDBH)	similar to transcription factor Cys6	/	0.540304	1.1076	0.640857	-1.7215	0.267203	-1.48645	0.049681	-2.82183	P2	NCU09615	9e-70	1st hit	hypothetical protein	ANID_06218	2e-29	1st hit	C6 zinc finger domain-containing protein
Bcltf1g822	BofuT4_P088770.1	BofuT4_P088770.1 (BDBH)	BC1G_13339.1 (BDBH)	BcT4_6040 (BDBH)	B0510_5855 (BDBH)	similar to DUF1479 domain protein	/	0.633443	1.07634	0.866079	1.0374	0.0264287	-2.07799	0.00179858	-2.14516	P2	NCU02600	9e-98	BDBH	DUF1479 domain-containing protein	ANID_04729	7e-140	BDBH	DUF1479 domain-containing protein
Bcltf1g823	BofuT4_P088940.1	BofuT4_P088940.1 (BDBH)	BC1G_13361.1 (BDBH)	BcT4_6026 (BDBH)	B0510_5841 (BDBH)	similar to short chain dehydrogenase/reductase family oxidoreductase	/	0.80664	1.09508	0.902274	-1.0381	0.00829317	-7.81373	0.00214802	-9.44987	P2	NCU02920	3e-53	1st hit	short-chain dehydrogenase/reductase SDR	ANID_12100	2e-39	BDBH	oxidoreductase
Bcltf1g824	BofuT4_P088960.1	BofuT4_P088960.1 (BDBH)	BC1G_13363.1 (BDBH)	BcT4_6025 (BDBH)	B0510_5840 (BDBH)	similar to MFS multidrug transporter	/	0.983363	-1.12884	0.587006	1.28432	0.147544	-3.75086	0.037624	-2.70205	P2	NCU09978	3e-93	BDBH	hypothetical protein	ANID_03884	1e-101	1st hit	conserved hypothetical protein
Bcltf1g825	BofuT4_P089020.1	BofuT4_P089020.1 (BDBH)	BC1G_11111.1 (BDBH)	BcT4_6023 (BDBH)	B0510_5410 (BDBH)	hypothetical protein	/	0.0518439	2.34501	0.997006	-1.0082	0.347153	-1.34615	0.00147974	-3.30898	P5	NCU06669	2e-167	BDBH	hypothetical protein	ANID_08455	3e-101	BDBH	conserved hypothetical protein
Bcltf1g826	BofuT4_P089080.1	BofuT4_P089080.1 (BDBH)	BC1G_11117.1 (BDBH)	/	/	hypothetical protein	Hydrophobin-like	0.50708	1.17744	0.998867	-1.02123	0.00606588	4.81146	0.00222143	4.12214	P1	/	/	/	/	/	/	/	/
Bcltf1g827	BofuT4_uP089200.1	BofuT4_uP089200.1 (BDBH)	/	/	/	hypothetical protein	/	0.971874	-1.01958	0.736571	-1.16401	0.0796008	-1.83827	0.030107	-2.1479	P2	/	/	/	/	/	/	/	/
Bcltf1g828	BofuT4_uP089240.1	BofuT4_uP089240.1 (BDBH)	/	/	/	hypothetical protein	/	0.979024	-1.05181	0.139282	-1.50544	0.0419646	2.54853	0.104274	1.82563	P1	/	/	/	/	/	/	/	/
Bcltf1g829	BofuT4_P089330.1	BofuT4_P089330.1 (BDBH)	BC1G_11139.1 (BDBH)	BcT4_6006 (BDBH)	B0510_5392 (BDBH)	hypothetical protein	/	0.0749392	-1.94033	0.0663543	-2.00682	0.0158377	-2.40941	0.00519191	-2.3956	P2	/	/	/	/	ANID_03023	9e-145	BDBH	/
Bcltf1g830	BofuT4_P089390.1	BofuT4_P089390.1 (BDBH)	BC1G_11144.1 (BDBH)	BcT4_6001 (BDBH)	B0510_5387 (BDBH)	carbohydrate esterase family 8 protein	/	0.0229649	-1.37617	0.396362	-1.23898	0.00183647	-2.92713	0.00150024	-2.52138	P2	NCU10045	6e-76	BDBH	pectinesterase	ANID_03390	3e-74	1st hit	pectin methyl esterease
Bcltf1g831	BofuT4_P089570.1	BofuT4_P089570.1 (BDBH)	BC1G_11165.1 (BDBH)	BcT4_5990 (BDBH)	B0510_5376 (BDBH)	similar to acyl-CoA thioesterase 9	/	0.512472	1.18862	0.78154	-1.12732	0.0184049	2.54951	0.066217	1.95048	P1	/	/	/	/	ANID_10552	3e-139	BDBH	/
Bcltf1g832	BofuT4_P089610.1	BofuT4_P089610.1 (BDBH)	BC1G_11168.1 (BDBH)	BcT4_5987 (BDBH)	B0510_5373 (BDBH)	hypothetical protein	/	0.359238	1.48629	0.838869	-1.07586	0.0994525	-1.54474	0.0275852	-2.49539	P2	/	/	/	/	/	/	/	/
Bcltf1g833	BofuT4_P089650.1	BofuT4_P089650.1 (BDBH)	/	/	/	predicted protein	/	0.193284	1.65624	0.371369	-1.54201	0.00640466	4.89585	0.0309355	1.96375	P1	/	/	/	/	/	/	/	/
Bcltf1g834	BofuT4_P089860.1	BofuT4_P089860.1 (BDBH)	BC1G_12870.1 (BDBH)	BcT4_4073 (BDBH)	B0510_6357 (BDBH)	hypothetical protein	/	0.285641	-1.1631	0.816987	1.05434	0.200439	2.89469	0.00201321	3.70209	P1	/	/	/	/	/	/	/	/
Bcltf1g835	BofuT4_P089880.1	BofuT4_P089880.1 (BDBH)	BC1G_12872.1 (BDBH)	BcT4_4075 (BDBH)	B0510_6355 (BDBH)	hypothetical protein	/	0.0623858	1.48233	0.741999	-1.12385	0.0461019	-1.62082	0.00151493	-2.75964	P2	NCU04520	3e-45	BDBH	/	/	/	/	/
Bcltf1g836	BofuT4_P090010.1	BofuT4_P090010.1 (BDBH)	BC1G_12885.1 (BDBH)	BcT4_4082 (BDBH)	B0510_6347 (BDBH)	similar to MFS transporter	/	0.294416	1.36685	0.669356	1.11543	0.00713893	-3.127	0.00199644	-3.88149	P2	NCU05394	9e-39	1st hit	MFS transporter	ANID_07240	3e-93	BDBH	MFS transporter
Bcltf1g837	BofuT4_P090110.1	BofuT4_P090110.1 (BDBH)	BC1G_12892.1 (BDBH)	BcT4_4087 (BDBH)	B0510_6342 (BDBH)	hypothetical protein	/	0.722935	-1.1414	0.761702	-1.543	0.0210047	7.97083	0.00819856	6.30706	P1	/	/	/	/	/	/	/	/
Bcltf1g838	BofuT4_P090420.1	BofuT4_P090420.1 (BDBH)	BC1G_14864.1 (BDBH)	BcT4_4104 (BDBH)	B0510_6325 (BDBH)	hypothetical protein	/	0.177356	-1.16879	0.80858	1.06468	0.0173744	-2.27711	0.00295215	-1.78144	P2	NCU09582	0.0005	1st hit	chitin deacetylase	ANID_06518	3e-170	BDBH	polysaccharide deacetylase
Bcltf1g839	BofuT4_P090760.1	BofuT4_P090760.1 (BDBH)	BC1G_12099.1 (BDBH)	/	/	hypothetical protein	/	0.270294	1.16367	0.700136	-1.09803	0.00828407	-1.64876	0.0103154	-2.13142	P2	NCU05766	2e-16	1st hit	hypothetical protein	ANID_12400	7e-34	BDBH	conserved hypothetical protein
Bcltf1g840	BofuT4_P090860.1	BofuT4_P090860.1 (BDBH)	BC1G_12088.1 (BDBH)	BcT4_4131 (BDBH)	B0510_6297 (BDBH)	hypothetical protein	/	0.190916	1.61419	0.165705	-1.68386	0.00357753	3.86115	0.173717	1.4616	P10	NCU04835	7e-60	BDBH	hypothetical protein	/	/	/	/
Bcltf1g841	BofuT4_P090940.1	BofuT4_P090940.1 (BDBH)	BC1G_12078.1 (BDBH)	/	/	hypothetical protein	/	0.096722	-1.76992	0.386696	1.37836	0.0238796	-2.09284	0.500992	1.1609	P8	/	/	/	/	/	/	/	/
Bcltf1g842	BofuT4_uP091210.1	BofuT4_uP091210.1 (BDBH)	/	/	/	hypothetical protein	/	0.0710985	1.53542	0.36544	-1.38874	0.945138	-1.0115	0.00916503	-2.19322	P5	/	/	/	/	/	/	/	/
Bcltf1g843	BofuT4_P091290.1	BofuT4_P091290.1 (BDBH)	BC1G_15024.1 (BDBH)	BcT4_4156 (BDBH)	B0510_6272 (BDBH)	similar to MFS transporter	/	0.307506	-1.33196	0.273053	-1.34393	0.0150985	-2.39849	0.00297125	-2.34048	P2	NCU04374	2e-101	1st hit	MFS transporter	/	/	/	/
Bcltf1g844 / Bclig109	BofuT4_P091340.1	BofuT4_P091340.1 (1st hit)	/	BcT4_4159 (1st hit)	B0510_6268 (1st hit)	hypothetical protein	/	0.0155351	4.50128	0.483358	1.33134	0.0167821	2.80716	0.448125	-1.23147	P7	/	/	/	/	/	/	/	/
Bcltf1g844 / Bclig109	CL_bt4ctg_1229_002.Contig1_v5	BofuT4_P091340.1 (1st hit)	/	BcT4_4159 (1st hit)	B0510_6268 (1st hit)	/	/	0.0159193	4.47575	0.412361	1.42955	0.0193515	2.80104	0.61037	-1.14538	P7	/	/	/	/	/	/	/	/
Bcltf1g844 / Bclig109	CL_bt4ctg_1229_002.Contig2_v5	BofuT4_P091340.1 (BDBH)	/	BcT4_4159 (1st hit)	B0510_6268 (1st hit)	/	/	0.0102072	4.54555	0.324244	1.48651	0.0106075	2.65484	0.501296	-1.18031	P7	/	/	/	/	/	/	/	/
Bcltf1g845	BofuT4_P091520.1	BofuT4_P091520.1 (BDBH)	BC1G_15001.1 (BDBH)	BcT4_4171 (1st hit)	/	hypothetical protein	/	0.114307	-1.83024	0.342291	-1.66187	0.00663119	-4.83333	0.00365217	-4.4798	P2	NCU09994	9e-27	BDBH	/	ANID_02884	0.0003	BDBH	/
Bcltf1g846	BofuT4_uP091530.1	BofuT4_uP091530.1 (BDBH)	/	BcT4_4171 (1st hit)	/	hypothetical protein	/	0.157164	-1.78329	0.726997	-1.18034	0.00452433	-7.08281	0.0048701	-4.79741	P2	/	/	/	/	/	/	/	/
Bcltf1g847	BofuT4_P091560.1	BofuT4_P091560.1 (BDBH)	BC1G_13537.1 (BDBH)	BcT4_4554 (BDBH)	B0510_6750 (BDBH)	hypothetical protein	/	0.333774	-1.47688	0.363262	-1.48377	0.0399261	-2.38363	0.0192955	-2.3151	P2	NCU00100	3e-21	1st hit	hypothetical protein	/	/	/	/
Bcltf1g848	BofuT4_P091600.1	BofuT4_P091600.1 (BDBH)	BC1G_13534.1 (BDBH)	BcT4_4551 (BDBH)	B0510_6747 (BDBH)	glycoside hydrolase family 16 protein	/	0.154143	-1.41379	0.882083	-1.13507	0.0131232	3.44944	0.00212189	4.48526	P1	NCU01353	7e-59	BDBH	/	ANID_00245	2e-94	1st hit	endo-1,3(4)-beta-glucanase
Bcltf1g849	BofuT4_P091650.1	BofuT4_P091650.1 (BDBH)	BC1G_13529.1 (BDBH)	BcT4_4550 (BDBH)	B0510_6746 (BDBH)	hypothetical protein	/	0.859354	-1.10851	0.399893	-1.56251	0.0100679	4.51124	0.0152436	3.31994	P1	/	/	/	/	/	/	/	/
Bcltf1g850	BofuT4_P091690.1	BofuT4_P091690.1 (BDBH)	BC1G_13525.1 (BDBH)	BcT4_4546 (BDBH)	B0510_6742 (BDBH)	hypothetical protein	/	0.593655	-1.11362	0.511335	-1.30331	0.0151746	-1.94483	0.0217096	-2.25986	P2	/	/	/	/	/	/	/	/
Bcltf1g851	BofuT4_P091810.1	BofuT4_P091810.1 (BDBH)	BC1G_13507.1 (BDBH)	BcT4_4539 (BDBH)	B0510_6735 (BDBH)	hypothetical protein	/	0.199086	-1.22742	0.912074	1.01763	0.00151702	-3.25125	0.00143484	-2.63115	P2	NCU05149	0.0001	1st hit	/	ANID_02899	1e-28	BDBH	/
Bcltf1g852	BofuT4_P091820.1	BofuT4_P091820.1 (BDBH)	BC1G_13506.1 (BDBH)	/	/	hypothetical protein	/	0.405924	1.32479	0.498121	1.54494	0.0414471	-2.81604	0.0266944	-2.48216	P2	/	/	/	/	/	/	/	/
Bcltf1g853	BofuT4_P091860.1	BofuT4_P091860.1 (BDBH)	/	/	/	hypothetical protein	/	0.211758	1.48985	0.81785	1.09446	0.0292882	2.25771	0.0792637	1.68995	P1	/	/	/	/	/	/	/	/
Bcltf1g854	BofuT4_P091930.1	BofuT4_P091930.1 (BDBH)	BC1G_13501.1 (BDBH)	BcT4_4534 (BDBH)	B0510_6730 (BDBH)	similar to MFS multidrug transporter	/	0.778962	-1.0602	0.55717	-1.22668	0.00146499	5.67586	0.0029594	4.67949	P1	/	/	/	/	/	/	/	/
Bcltf1g855	PD0ABA9YH21FM1	BofuT4_P062740.1 (1st hit)	BC1G_16434.1 (BDBH)	/	/	/	/	0.621198	1.4493	0.470127	-1.37623	0.00352782	33.4068	0.00302268	17.8766	P1	/	/	/	/	/	/	/	/
Bcltf1g856	BofuT4_P092450.1	BofuT4_P092450.1 (BDBH)	BC1G_14280.1 (BDBH)	BcT4_9354 (BDBH)	B0510_9920 (BDBH)	hypothetical protein	/	0.413717	-1.44416	0.523877	-1.49527	0.00268087	12.9278	0.0041598	13.571	P1	NCU00447	2e-21	1st hit	serine palmitoyltransferase 2	ANID_06645	9e-75	1st hit	aminotransferase
Bcltf1g857 / Bclig111	BofuT4_P092460.1	BofuT4_P092460.1 (BDBH)	/	BcT4_9353 (BDBH)	B0510_9919 (BDBH)	similar to 2,3-diketo-5-methylthio-1-phosphopentane phosphatase	/	0.00379403	6.08884	0.00455095	2.72923	0.0175372	2.18725	0.728362	-1.04141	P3	NCU06554	4e-39	1st hit	phosphoserine phosphatase	ANID_10429	5e-42	1st hit	phosphoserine phosphatase
Bcltf1g858	BofuT4_P092940.1	BofuT4_P092940.1 (BDBH)	BC1G_13567.1 (BDBH)	BcT4_9326 (BDBH)	B0510_10180 (BDBH)	similar to mandelate racemase/muconate lactonizing protein	/	0.0155351	-1.54177	0.154068	-1.40265	0.00165795	-2.6721	0.00116696	-2.41589	P2	/	/	/	/	/	/	/	/
Bcltf1g859	BofuT4_P093060.1	BofuT4_P093060.1 (BDBH)	/	/	/	hypothetical protein	/	0.0344374	1.98683	0.196589	-2.83072	0.0225334	4.23136	0.0665412	-1.27811	P10	/	/	/	/	/	/	/	/
Bcltf1g860	BofuT4_P093260.1	BofuT4_P093260.1 (BDBH)	BC1G_10460.1 (BDBH)	BcT4_9311 (BDBH)	B0510_3560 (BDBH)	similar to translation elongation factor eEF-1B gamma subunit	BcGST15, glutathione S-transferase 15	0.0420489	1.62786	0.851983	-1.09902	0.0169159	2.29435	0.180188	1.29508	P7	NCU10521	7e-22	BDBH	glutathione S-transferase-4	ANID_09304	2e-60	BDBH	translation elongation factor eEF-1B gamma subunit
Bcltf1g861	BofuT4_P093350.1	BofuT4_P093350.1 (BDBH)	BC1G_10451.1 (BDBH)	BcT4_9308 (BDBH)	B0510_3557 (BDBH)	similar to transcription factor Zn, C2H2	/	0.695334	1.11636	0.747731	1.14166	0.0477007	2.09908	0.0211381	2.14195	P1	/	/	/	/	/	/	/	/
Bcltf1g861	BofuT4_P093360.1	BofuT4_P093360.1 (BDBH)	BC1G_10451.1 (1st hit)	BcT4_9308 (1st hit)	B0510_3557 (1st hit)	predicted protein	/	0.749849	1.06764	0.688106	1.1782	0.0522676	3.00016	0.00159186	3.35214	P1	/	/	/	/	/	/	/	/
Bcltf1g862 / Bclig114	BofuT4_P093380.1	BofuT4_P093380.1 (BDBH)	BC1G_10449.1 (BDBH)	BcT4_9307 (BDBH)	B0510_3556 (BDBH)	hypothetical protein	/	0.0178912	4.06544	0.00791145	2.26281	0.00339887	6.39695	0.000626796	3.49435	P7	NCU10237	1e-93	BDBH	glycerophosphoryl diester phosphodiesterase	/	/	/	/
Bcltf1g863	BofuT4_uP093410.1	BofuT4_uP093410.1 (BDBH)	/	/	/	predicted protein	/	0.0226986	1.87571	0.140257	2.22026	0.110759	1.77601	0.00441507	2.05132	P1	/	/	/	/	/	/	/	/
Bcltf1g864 / Bclig115	BofuT4_P093430.1	BofuT4_P093430.1 (BDBH)	BC1G_15999.1 (BDBH)	/	/	hypothetical protein	corresponds to BcLTF1/ BofuT4_P093440 (5'-noncoding region)	0.000519319	5.33291	0.789666	1.0825	0.00268087	-34.7169	0.00038028	-185.608	P2	/	/	/	/	/	/	/	/
Bcltf1g865 / Bclig115	BofuT4_P093440.1	BofuT4_P093440.1 (BDBH)	BC1G_10441.1 (BDBH)	BcT4_9306 (BDBH)	B0510_3555 (BDBH)	similar to transcription factor Zn, GATA	BcLTF1, light-responsive transcription factor 1	0.000406307	2.484	0.663365	-1.38645	0.000851355	-169.071	7.01848e-05	-583.899	P2	NCU01154	8e-42	BDBH	submerged protoperithecia-1	ANID_03152	6e-50	BDBH	sexual development transcription factor
Bcltf1g866	BofuT4_uP093470.1	BofuT4_uP093470.1 (BDBH)	/	/	/	predicted protein	/	0.0938691	1.94379	0.924879	-1.02157	0.0212099	4.08151	0.00349454	2.11797	P1	/	/	/	/	/	/	/	/
Bcltf1g867	BofuT4_P093500.1	BofuT4_P093500.1 (BDBH)	BC1G_10438.1 (BDBH)	BcT4_9304 (BDBH)	B0510_3553 (BDBH)	similar to dicer-like protein 2	/	0.527804	1.08786	0.1725	1.41733	0.00762112	-2.04772	0.0075507	-1.56786	P2	/	/	/	/	/	/	/	/
Bcltf1g868	BofuT4_P093800.1	BofuT4_P093800.1 (BDBH)	BC1G_15086.1 (BDBH)	BcT4_2199 (BDBH)	B0510_2047 (BDBH)	hypothetical protein	/	0.936898	1.00669	0.456609	-1.51238	0.0162481	-4.56657	0.00253452	-7.17866	P2	/	/	/	/	ANID_03107	3e-05	1st hit	/
Bcltf1g869	BofuT4_P093840.1	BofuT4_P093840.1 (BDBH)	BC1G_15081.1 (BDBH)	/	/	hypothetical protein	/	0.655672	1.15816	0.700353	1.07499	0.0227685	3.82889	0.00298915	3.69432	P1	NCU00753	3e-14	1st hit	hypothetical protein	ANID_11119	3e-16	1st hit	conserved hypothetical protein
Bcltf1g870	BofuT4_P093910.1	BofuT4_P093910.1 (BDBH)	BC1G_04273.1 (BDBH)	BcT4_2203 (BDBH)	B0510_2051 (BDBH)	hypothetical protein	/	0.888699	1.02172	0.901012	-1.02083	0.0142647	-2.08212	0.00210309	-2.1074	P2	/	/	/	/	/	/	/	/
Bcltf1g871	BofuT4_P093940.1	BofuT4_P093940.1 (BDBH)	BC1G_04271.1 (BDBH)	BcT4_2205 (BDBH)	B0510_2053 (BDBH)	hypothetical protein	/	0.0710153	2.20186	0.023269	1.79482	0.0153529	2.06719	0.0430194	1.63771	P1	NCU05316	1e-72	1st hit	pfs domain-containing protein	ANID_01130	2e-154	1st hit	conserved hypothetical protein
Bcltf1g872	PD0AHA18YK07CM1	/	/	/	B0510_2059 (1st hit)	/	/	0.610887	1.30699	0.957095	1.01795	0.122039	2.89043	0.0488166	2.31721	P1	/	/	/	/	/	/	/	/
Bcltf1g873	BofuT4_P094300.1	BofuT4_P094300.1 (BDBH)	BC1G_04238.1 (BDBH)	BcT4_2228 (BDBH)	B0510_2077 (BDBH)	similar to ferric-chelate reductase	/	0.99383	-1.03737	0.661388	-1.43404	0.0400612	3.30678	0.0638186	2.50007	P1	NCU00829	1e-129	BDBH	ferric reductase	ANID_03208	1e-170	BDBH	ferric-chelate reductase
Bcltf1g874	BofuT4_P094390.1	BofuT4_P094390.1 (BDBH)	BC1G_04230.1 (BDBH)	/	/	similar to 1,3,8-naphthalenetriol reductase	BcBRN1, THN reductase [MELANIN]	0.354478	-1.43829	0.509902	-1.14661	0.00201051	9.14363	0.000567557	10.7777	P1	NCU09390	9e-129	BDBH	tetrahydroxynaphthalene reductase-1	ANID_07806	6e-119	BDBH	versicolorin reductase
Bcltf1g875	BofuT4_P094540.1	BofuT4_P094540.1 (BDBH)	BC1G_04217.1 (BDBH)	/	/	hypothetical protein	/	0.0640514	-2.04316	0.512515	1.31914	0.0217283	-2.4998	0.727716	1.07627	P8	/	/	/	/	/	/	/	/
Bcltf1g876	BofuT4_P095390.1	BofuT4_P095390.1 (BDBH)	BC1G_04141.1 (BDBH)	BcT4_2294 (BDBH)	B0510_2142 (BDBH)	hypothetical protein	/	0.559662	-1.24719	0.745221	1.16075	0.0280093	-3.36667	0.0985946	-2.32681	P2	/	/	/	/	/	/	/	/
Bcltf1g877	BofuT4_P095560.1	BofuT4_P095560.1 (BDBH)	BC1G_04126.1 (1st hit)	BcT4_2307 (1st hit)	B0510_2154 (1st hit)	hypothetical protein	/	0.385182	-1.45186	0.62735	1.27349	0.0477436	-2.77507	0.264518	-1.51899	P2	NCU08325	4e-49	1st hit	phosphorus-5	ANID_01612	5e-16	1st hit	phosphate transporter
Bcltf1g877	BofuT4_P095570.1	BofuT4_P095570.1 (BDBH)	BC1G_04126.1 (BDBH)	BcT4_2307 (BDBH)	B0510_2154 (BDBH)	hypothetical protein	/	0.770847	-1.12327	0.452142	-1.35419	0.0985958	-1.75799	0.0398351	-2.12703	P2	NCU08325	3e-150	1st hit	phosphorus-5	ANID_00217	1e-28	1st hit	conserved hypothetical protein
Bcltf1g878	BofuT4_P095950.1	BofuT4_P095950.1 (BDBH)	BC1G_15384.1 (BDBH)	BcT4_2330 (BDBH)	B0510_2177 (BDBH)	hypothetical protein	/	0.551943	1.19277	0.835241	1.05143	0.10428	-1.74185	0.0113961	-2.03516	P2	/	/	/	/	/	/	/	/
Bcltf1g879	BofuT4_uP096000.1	BofuT4_uP096000.1 (BDBH)	BC1G_15389.1 (BDBH)	BcT4_2334 (BDBH)	B0510_2181 (BDBH)	hypothetical protein	/	0.751911	1.04052	0.530012	-1.07321	0.00268087	2.14351	0.00143484	1.86903	P1	/	/	/	/	/	/	/	/
Bcltf1g880	BofuT4_uP096010.1	BofuT4_uP096010.1 (BDBH)	/	/	/	hypothetical protein	/	0.131611	1.42171	0.877287	-1.07789	0.00635033	3.54768	0.00424534	2.39436	P1	/	/	/	/	/	/	/	/
Bcltf1g881	BofuT4_uP096020.1	BofuT4_uP096020.1 (BDBH)	/	/	/	hypothetical protein	/	0.792664	-1.13735	0.832613	1.04113	0.0346367	2.08755	0.00158167	2.53851	P1	/	/	/	/	/	/	/	/
Bcltf1g882	BofuT4_P096110.1	BofuT4_P096110.1 (BDBH)	BC1G_16343.1 (BDBH)	BcT4_2339 (BDBH)	B0510_2185 (1st hit)	hypothetical protein	/	0.459339	-1.24538	0.621728	-1.20528	0.00643756	-3.80762	0.002409	-3.72643	P2	NCU06106	7e-09	1st hit	hypothetical protein	ANID_06468	2e-08	1st hit	conserved hypothetical protein
Bcltf1g883	BofuT4_uP096120.1	BofuT4_uP096120.1 (BDBH)	/	/	B0510_2185 (1st hit)	hypothetical protein	/	0.127341	-1.3288	0.714187	-1.14772	0.00527771	-3.32475	0.000743389	-2.95699	P2	/	/	/	/	/	/	/	/
Bcltf1g884	BofuT4_P096130.1	BofuT4_P096130.1 (BDBH)	/	BcT4_2340 (BDBH)	B0510_2185 (BDBH)	hypothetical protein	/	0.163173	-1.3126	0.608228	-1.22795	0.0170746	-2.40626	0.000666082	-2.29298	P2	/	/	/	/	/	/	/	/
Bcltf1g885	BofuT4_P096140.1	BofuT4_P096140.1 (BDBH)	BC1G_14318.1 (BDBH)	BcT4_2341 (BDBH)	B0510_2186 (BDBH)	similar to short-chain dehydrogenase/reductase	/	0.59904	-1.10222	0.517349	-1.50546	0.110027	-1.64261	0.0183992	-2.25924	P2	NCU08406	3e-31	BDBH	hypothetical protein	ANID_11028	3e-89	BDBH	short-chain dehydrogenase/reductase
Bcltf1g886	BofuT4_P096200.1	BofuT4_P096200.1 (BDBH)	BC1G_14311.1 (BDBH)	BcT4_2346 (BDBH)	B0510_2191 (BDBH)	hypothetical protein	/	0.962621	-1.03367	0.259544	-1.25657	0.00575951	3.28116	0.00613722	2.63736	P1	NCU08172	3e-22	BDBH	hypothetical protein	ANID_03286	2e-13	BDBH	conserved hypothetical protein
Bcltf1g887	BofuT4_P096230.1	BofuT4_P096230.1 (BDBH)	BC1G_14308.1 (BDBH)	BcT4_2348 (BDBH)	B0510_2193 (BDBH)	BcSTC4, similar to sesquiterpene cyclase	BcSTC4, sesquiterpene cyclase 4	0.44339	-1.43001	0.667082	-1.74997	0.0552141	4.90411	0.0252128	4.28248	P1	/	/	/	/	/	/	/	/
Bcltf1g888	BofuT4_P096350.1	BofuT4_P096350.1 (BDBH)	BC1G_14294.1 (1st hit)	/	/	hypothetical protein	/	0.0767877	1.46566	0.372927	1.30205	0.0189554	-1.80593	0.00544659	-2.07064	P2	/	/	/	/	/	/	/	/
Bcltf1g888	PD0ABA16YF10FM1	BofuT4_P096350.1 (1st hit)	BC1G_14294.1 (BDBH)	/	/	/	/	0.590516	1.10512	0.21551	1.68719	0.0178178	-2.59517	0.00636311	-1.75731	P2	/	/	/	/	/	/	/	/
Bcltf1g889	BofuT4_uP096360.1	BofuT4_uP096360.1 (BDBH)	/	/	/	hypothetical protein	/	0.765507	-1.07561	0.398819	1.1284	0.00769375	-2.08084	0.00598423	-1.77188	P2	/	/	/	/	/	/	/	/
Bcltf1g890	BofuT4_P096640.1	BofuT4_P096640.1 (BDBH)	BC1G_15306.1 (BDBH)	BcT4_2371 (BDBH)	B0510_2215 (BDBH)	hypothetical protein	/	0.805795	-1.06529	0.314716	-2.06008	0.00476842	8.53857	0.00474115	4.62209	P1	/	/	/	/	ANID_02647	8e-24	BDBH	/
Bcltf1g891	BofuT4_P096660.1	BofuT4_P096660.1 (BDBH)	BC1G_15308.1 (BDBH)	BcT4_2373 (BDBH)	B0510_2217 (BDBH)	similar to transcription factor Zn, C2H2	/	0.165143	1.27038	0.925507	-1.02235	0.0251701	-1.66583	0.00263489	-2.22116	P2	NCU05257	7e-17	1st hit	homeobox and C2H2 transcription factor	ANID_10334	4e-20	1st hit	homeobox and C2H2 transcription factor
Bcltf1g892 / Bclig119	BofuT4_P096880.1	BofuT4_P096880.1 (BDBH)	BC1G_15401.1 (BDBH)	BcT4_2963 (BDBH)	B0510_4731 (BDBH)	hypothetical protein	/	0.0226278	4.13736	0.0281923	4.94602	0.047446	-2.71582	0.0037563	-2.44711	P3	NCU09295	5e-41	1st hit	hypothetical protein	ANID_10196	4e-127	BDBH	conserved hypothetical protein
Bcltf1g893	BofuT4_P096890.1	BofuT4_P096890.1 (BDBH)	BC1G_15400.1 (BDBH)	/	B0510_4730 (BDBH)	hypothetical protein	/	0.544461	1.23447	0.111689	-1.66318	0.0679381	-2.36701	0.00116696	-4.87905	P2	NCU03015	2e-39	1st hit	hypothetical protein	/	/	/	/
Bcltf1g893	BofuT4_P096900.1	BofuT4_P096900.1 (BDBH)	BC1G_15400.1 (1st hit)	/	B0510_4730 (1st hit)	predicted protein	/	0.859894	1.04373	0.610045	-1.16739	0.00470153	-4.16737	0.000743389	-5.34555	P2	NCU04835	3e-08	1st hit	hypothetical protein	/	/	/	/
Bcltf1g894	BofuT4_P097360.1	BofuT4_P097360.1 (BDBH)	BC1G_11779.1 (BDBH)	BcT4_2939 (BDBH)	B0510_4707 (BDBH)	hypothetical protein	/	0.109109	-1.19755	0.821398	1.05609	0.0242231	-2.11329	0.00387212	-1.63842	P2	NCU00026	8e-105	BDBH	hypothetical protein	ANID_02219	3e-07	1st hit	integral membrane protein
Bcltf1g895	BofuT4_P097560.1	BofuT4_P097560.1 (BDBH)	BC1G_11795.1 (BDBH)	BcT4_2929 (BDBH)	B0510_4696 (BDBH)	similar to malate dehydrogenase	/	0.7857	-1.07188	0.555675	-1.1448	0.0184783	-2.03888	0.00374003	-2.10184	P2	NCU04122	3e-53	BDBH	malate dehydrogenase	ANID_00736	1e-44	BDBH	conserved hypothetical protein
Bcltf1g896	BofuT4_P097630.1	BofuT4_P097630.1 (BDBH)	BC1G_14077.1 (BDBH)	BcT4_6617 (BDBH)	B0510_10318 (BDBH)	BcPIO2, similar to NmrA-like family domain-containing protein	/	0.882394	1.20439	0.494207	1.67728	0.04009	2.52599	0.0504562	3.55868	P1	NCU09169	1e-44	1st hit	NmrA family transcriptional regulator	ANID_01600	4e-88	BDBH	conserved hypothetical protein
Bcltf1g897	BofuT4_P098340.1	BofuT4_P098340.1 (BDBH)	BC1G_06964.1 (BDBH)	/	/	hypothetical protein	/	0.899881	1.01258	0.388085	1.27872	0.0694771	1.78752	0.000743389	2.25172	P1	NCU03993	2e-46	BDBH	/	/	/	/	/
Bcltf1g898	BofuT4_P098350.1	BofuT4_P098350.1 (BDBH)	BC1G_06963.1 (BDBH)	BcT4_9382 (BDBH)	B0510_7305 (BDBH)	hypothetical protein	/	0.140118	1.71328	0.607285	1.25274	0.0235962	2.74103	0.0289163	1.97249	P1	/	/	/	/	ANID_04208	2e-93	1st hit	sterol O-acyltransferase
Bcltf1g899	BofuT4_P098390.1	BofuT4_P098390.1 (BDBH)	BC1G_15919.1 (1st hit)	BcT4_9378 (1st hit)	B0510_9950 (1st hit)	hypothetical protein	/	0.510512	-1.23461	0.332474	1.61191	0.0170805	-2.28067	0.67232	-1.15718	P11	NCU02031	1e-16	1st hit	hypothetical protein	ANID_09384	8e-21	1st hit	cytochrome P450 alkane hydroxylase
Bcltf1g900	BofuT4_uP098530.1	BofuT4_uP098530.1 (BDBH)	/	/	/	hypothetical protein	/	0.11541	1.61416	0.582781	1.22911	0.0183812	2.10341	0.0700972	1.60782	P1	/	/	/	/	/	/	/	/
Bcltf1g901	BofuT4_P098570.1	BofuT4_P098570.1 (BDBH)	BC1G_15364.1 (BDBH)	BcT4_9367 (BDBH)	B0510_9939 (BDBH)	hypothetical protein	/	0.827917	1.04135	0.521706	-1.22635	0.0467781	2.15432	0.0176075	1.72937	P1	NCU01780	3e-10	BDBH	hypothetical protein	ANID_00448	3e-07	1st hit	HIT finger domain-containing protein
Bcltf1g902	BofuT4_P098740.1	BofuT4_P098740.1 (BDBH)	BC1G_15346.1 (BDBH)	/	B0510_9926 (BDBH)	similar to Carboxypeptidase Ss	/	0.771318	1.03386	0.799846	1.05149	0.00964214	-2.03858	0.00116696	-1.95865	P2	/	/	/	/	ANID_03707	4e-170	BDBH	beta-alanine synthase
Bcltf1g903	BofuT4_P098930.1	BofuT4_P098930.1 (BDBH)	/	/	/	similar to cytochrome P450 monooxygenase	/	0.390583	1.65558	0.401552	-1.71573	0.0453553	3.68106	0.621818	1.29974	P10	NCU06895	3e-90	1st hit	cytochrome P450 4A5	ANID_07881	1e-87	1st hit	benzoate 4-monooxygenase cytochrome P450
Bcltf1g904	BofuT4_P098960.1	BofuT4_P098960.1 (BDBH)	BC1G_05166.1 (BDBH)	BcT4_2689 (BDBH)	B0510_5750 (BDBH)	hypothetical protein	/	0.189019	-1.48978	0.451938	-1.2654	0.0402421	-2.04293	0.00256276	-1.75018	P2	NCU01123	1e-77	BDBH	hypothetical protein	ANID_03083	5e-95	BDBH	FAD binding domain-containing protein
Bcltf1g904	B1BC_045_023_H05	BofuT4_P098960.1 (1st hit)	BC1G_05168.1 (1st hit)	BcT4_2689 (1st hit)	B0510_5750 (1st hit)	/	/	0.789814	-1.11619	0.198971	-1.35671	0.0899376	-1.7042	0.00366381	-2.09225	P2	/	/	/	/	/	/	/	/
Bcltf1g905	BofuT4_uP099220.1	BofuT4_uP099220.1 (BDBH)	/	/	/	hypothetical protein	/	0.880076	-1.02292	0.629558	-1.2784	0.0325842	2.24573	0.00342934	1.8138	P1	/	/	/	/	/	/	/	/
Bcltf1g906	BofuT4_P099410.1	BofuT4_P099410.1 (BDBH)	BC1G_05119.1 (BDBH)	BcT4_2716 (BDBH)	B0510_5776 (BDBH)	similar to type 11 methyltransferase	/	0.494125	-1.32382	0.94061	-1.02807	0.00121132	22.5615	0.000608828	30.0618	P1	NCU07906	0.0008	1st hit	methyltransferase	ANID_04627	0.0003	1st hit	/
Bcltf1g907	BofuT4_uP099460.1	BofuT4_uP099460.1 (BDBH)	BC1G_15569.1 (BDBH)	/	/	hypothetical protein	/	0.402929	-1.17658	0.615726	-1.12217	0.00476842	-2.19116	0.00806749	-2.11994	P2	/	/	/	/	/	/	/	/
Bcltf1g908	BofuT4_P099770.1	BofuT4_P099770.1 (BDBH)	BC1G_14754.1 (BDBH)	/	/	hypothetical protein	/	0.511189	1.11918	0.983783	-1.01419	0.0166709	2.00791	0.00426655	1.756	P1	NCU03904	1e-08	BDBH	/	ANID_03680	2e-08	BDBH	/
Bcltf1g909	BofuT4_P100160.1	BofuT4_P100160.1 (BDBH)	BC1G_09059.1 (BDBH)	BcT4_1486 (BDBH)	B0510_9562 (BDBH)	hypothetical protein	/	0.313196	1.41512	0.255125	1.2783	0.0426917	2.31021	0.000931867	2.09141	P1	NCU01423	3e-79	BDBH	hypothetical protein	/	/	/	/
Bcltf1g910	BofuT4_P100250.1	BofuT4_P100250.1 (BDBH)	BC1G_09068.1 (BDBH)	BcT4_1492 (BDBH)	B0510_9556 (BDBH)	similar to MFS sugar transporter	/	0.864184	-1.18208	0.237066	-1.26721	0.0482384	2.61798	0.0269784	2.36105	P1	NCU01633	2e-128	1st hit	hexose transporter HXT13	/	/	/	/
Bcltf1g911	BofuT4_P100350.1	BofuT4_P100350.1 (BDBH)	BC1G_09082.1 (BDBH)	BcT4_1498 (BDBH)	B0510_9550 (BDBH)	similar to MFS allantoate transporter	/	0.121817	-1.65913	0.915919	-1.04006	0.0122164	-2.40705	0.0588254	-1.53505	P2	NCU02653	6e-80	1st hit	allantoate permease	/	/	/	/
Bcltf1g912	BofuT4_P100360.1	BofuT4_P100360.1 (1st hit)	BC1G_09084.1 (1st hit)	/	/	hypothetical protein	/	0.48888	-1.10374	0.980636	1.00251	0.0116485	-2.0906	0.0086143	-1.82348	P2	/	/	/	/	/	/	/	/
Bcltf1g912	CL_bt4ctg_1367_002.Contig2_v5	BofuT4_P100360.1 (BDBH)	BC1G_09084.1 (BDBH)	/	/	/	/	0.983131	-1.01328	0.907914	-1.03753	0.0307326	-2.09116	0.0105068	-2.05848	P2	/	/	/	/	/	/	/	/
Bcltf1g913	BofuT4_P100490.1	BofuT4_P100490.1 (BDBH)	BC1G_09097.1 (BDBH)	BcT4_1506 (BDBH)	B0510_9542 (BDBH)	hypothetical protein	/	0.114778	1.97033	0.737676	1.08088	0.257494	-1.48126	0.00308824	-2.80433	P5	/	/	/	/	/	/	/	/
Bcltf1g914	BofuT4_P100500.1	BofuT4_P100500.1 (BDBH)	BC1G_09098.1 (BDBH)	/	B0510_9541 (BDBH)	hypothetical protein	/	0.396899	-1.31452	0.713435	-1.38298	0.0444695	3.26599	0.00351422	3.21325	P1	NCU07649	3e-49	1st hit	/	ANID_08943	4e-51	1st hit	/
Bcltf1g915	BofuT4_P100730.1	BofuT4_P100730.1 (BDBH)	BC1G_09114.1 (BDBH)	BcT4_1515 (BDBH)	/	hypothetical protein	/	0.122561	-2.96402	0.702436	1.18391	0.0236003	-2.90174	0.567964	1.20842	P8	NCU07016	0.0007	1st hit	/	/	/	/	/
Bcltf1g916	BofuT4_P100800.1	BofuT4_P100800.1 (BDBH)	BC1G_09122.1 (BDBH)	BcT4_1518 (BDBH)	B0510_9528 (BDBH)	similar to ABC transporter substrate binding protein	/	0.41339	-1.39168	0.901077	1.01329	0.035992	-2.82785	0.0201268	-2.03079	P2	/	/	/	/	/	/	/	/
Bcltf1g917	BofuT4_P100850.1	BofuT4_P100850.1 (BDBH)	BC1G_09125.1 (BDBH)	BcT4_1520 (BDBH)	B0510_9526 (BDBH)	similar to flavin-containing superfamily Amine oxidase	/	0.451038	-1.21905	0.223964	-1.5324	0.00946545	2.9911	0.00372947	2.35476	P1	NCU07234	3e-27	BDBH	hypothetical protein	ANID_08162	2e-97	BDBH	amine oxidase
Bcltf1g918 / Bclig121	BofuT4_P100870.1	BofuT4_P100870.1 (BDBH)	BC1G_09128.1 (BDBH)	BcT4_1522 (BDBH)	B0510_9524 (BDBH)	hypothetical protein	/	0.037171	3.93974	0.819825	1.08222	0.00978803	5.12625	0.213563	1.39521	P7	NCU00877	1e-14	BDBH	/	ANID_03703	7e-21	BDBH	/
Bcltf1g919	BofuT4_P101050.1	BofuT4_P101050.1 (BDBH)	BC1G_09148.1 (BDBH)	BcT4_1531 (BDBH)	B0510_9513 (BDBH)	hypothetical protein	/	0.192994	-1.30952	0.267412	1.43801	0.0172616	-2.30614	0.049742	-1.23704	P8	/	/	/	/	/	/	/	/
Bcltf1g920	BofuT4_P101150.1	BofuT4_P101150.1 (BDBH)	BC1G_09158.1 (BDBH)	BcT4_1538 (BDBH)	B0510_9506 (BDBH)	hypothetical protein	/	0.940502	-3.99989	0.178902	-2.2235	0.0595892	7.50242	0.0281898	14.5302	P1	/	/	/	/	ANID_02606	3e-30	BDBH	pyoverdine/dityrosine biosynthesis protein
Bcltf1g921	BofuT4_P101220.1	BofuT4_P101220.1 (BDBH)	BC1G_15612.1 (BDBH)	BcT4_1543 (BDBH)	B0510_9501 (BDBH)	similar to D-lactonohydrolase-like protein	/	0.47494	-1.12128	0.583466	-1.24041	0.00762112	3.28045	0.000743389	2.95978	P1	NCU01866	3e-46	1st hit	lactonohydrolase	ANID_08977	2e-89	1st hit	conserved hypothetical protein
Bcltf1g922	BofuT4_P101660.1	BofuT4_P101660.1 (BDBH)	BC1G_03278.1 (BDBH)	BcT4_4201 (BDBH)	B0510_6227 (BDBH)	similar to amino acid transporter	/	0.270492	-1.50464	0.275486	-1.33751	0.00636457	3.95841	0.00136735	4.51493	P1	NCU06619	5e-50	1st hit	methyltryptophan resistant	/	/	/	/
Bcltf1g923	BofuT4_P101770.1	BofuT4_P101770.1 (BDBH)	BC1G_03266.1 (BDBH)	BcT4_4192 (BDBH)	B0510_6236 (BDBH)	glycosyltransferase family 1 protein	/	0.107292	-1.79092	0.366817	-1.21635	0.0209675	1.48241	0.0238016	2.22567	P6	/	/	/	/	/	/	/	/
Bcltf1g924	BofuT4_P101790.1	BofuT4_P101790.1 (BDBH)	BC1G_03265.1 (BDBH)	BcT4_4191 (BDBH)	B0510_6237 (BDBH)	similar to elongation factor 2 kinase	/	0.867486	1.03755	0.560053	1.24651	0.103721	2.13667	0.00759207	2.59139	P1	NCU04233	1e-09	1st hit	hypothetical protein	/	/	/	/
Bcltf1g925	BofuT4_P102220.1	BofuT4_P102220.1 (BDBH)	BC1G_14010.1 (BDBH)	BcT4_4564 (BDBH)	B0510_10242 (BDBH)	similar to NADH:flavin oxidoreductase/NADH oxidase	/	0.450204	1.32112	0.339021	1.75245	0.0910562	2.89857	0.00098834	3.7835	P1	NCU08900	2e-101	BDBH	FMN binding oxidoreductase	ANID_06167	1e-117	BDBH	FMN binding oxidoreductase
Bcltf1g926	BofuT4_P102840.1	BofuT4_P102840.1 (BDBH)	BC1G_08111.1 (BDBH)	BcT4_4724 (BDBH)	B0510_3309 (BDBH)	hypothetical protein	/	0.453753	-1.31222	0.826968	1.06463	0.0314461	2.08964	0.0048701	3.0095	P1	/	/	/	/	/	/	/	/
Bcltf1g926	B1BC_045_001_F02	BofuT4_P102840.1 (1st hit)	BC1G_08111.1 (1st hit)	BcT4_4724 (1st hit)	B0510_3309 (1st hit)	/	/	0.946037	-1.018	0.674215	-1.10884	0.0297905	2.33316	0.00813753	2.20767	P1	/	/	/	/	/	/	/	/
Bcltf1g927	BofuT4_P103050.1	BofuT4_P103050.1 (BDBH)	BC1G_13114.1 (BDBH)	/	/	BcPKS21, polyketide synthase	BcPKS21, polyketide synthase 21	0.0944164	1.91595	0.677608	1.27207	0.0253466	2.62739	0.108937	1.76106	P1	/	/	/	/	/	/	/	/
Bcltf1g928	PD0ABA11YP23FM1	/	BC1G_13114.1 (1st hit)	/	/	/	/	0.176115	2.61118	0.877647	1.11233	0.0155314	3.16571	0.525417	1.30627	P7	/	/	/	/	/	/	/	/
Bcltf1g929	BofuT4_P103100.1	BofuT4_P103100.1 (BDBH)	BC1G_13121.1 (BDBH)	BcT4_9021 (BDBH)	/	hypothetical protein	/	0.799089	1.09625	0.860182	1.0243	0.14478	-2.1608	0.0206007	-2.38209	P2	NCU09617	8e-22	BDBH	/	/	/	/	/
Bcltf1g930	BofuT4_P103150.1	BofuT4_P103150.1 (BDBH)	BC1G_13128.1 (BDBH)	/	/	hypothetical protein	/	0.383015	1.17479	0.242136	-1.55014	0.00728302	3.01836	0.00853231	1.7106	P1	NCU07649	1e-51	1st hit	/	ANID_08943	1e-44	1st hit	/
Bcltf1g931	BofuT4_P103360.1	BofuT4_P103360.1 (BDBH)	BC1G_13147.1 (BDBH)	/	B0510_9014 (1st hit)	hypothetical protein	/	0.28323	1.24152	0.682681	1.12506	0.00578667	2.78397	0.00342934	2.5919	P1	NCU09522	5e-24	1st hit	hypothetical protein	/	/	/	/
Bcltf1g932	BofuT4_P103370.1	BofuT4_P103370.1 (BDBH)	BC1G_13148.1 (BDBH)	BcT4_9003 (BDBH)	B0510_9014 (BDBH)	hypothetical protein	/	0.242175	1.31231	0.379643	1.21553	0.0026011	3.41264	0.00152189	3.25904	P1	NCU09522	3e-24	1st hit	hypothetical protein	/	/	/	/
Bcltf1g933	BofuT4_P103410.1	BofuT4_P103410.1 (BDBH)	BC1G_13153.1 (BDBH)	BcT4_9000 (BDBH)	B0510_9011 (BDBH)	glycoside hydrolase family 115 protein	/	0.6321	1.31201	0.885163	1.03214	0.0548706	-3.56456	0.00798131	-4.47581	P2	/	/	/	/	ANID_09329	2e-131	BDBH	/
Bcltf1g934	BofuT4_P103580.1	BofuT4_P103580.1 (BDBH)	BC1G_07394.1 (BDBH)	BcT4_2682 (BDBH)	B0510_5744 (BDBH)	hypothetical protein	/	0.131942	1.52668	0.949975	-1.03435	0.00232892	5.92919	0.00413008	3.72777	P1	NCU02858	5e-08	1st hit	/	/	/	/	/
Bcltf1g935	BofuT4_P103720.1	BofuT4_P103720.1 (BDBH)	BC1G_07381.1 (BDBH)	BcT4_2672 (BDBH)	B0510_5734 (BDBH)	hypothetical protein	/	0.0811761	-1.44881	0.760022	-1.10111	0.00295985	-3.17968	0.00476262	-2.33703	P2	NCU09010	3e-45	BDBH	hypothetical protein	ANID_07727	2e-25	BDBH	conserved hypothetical protein
Bcltf1g936	BofuT4_P103810.1	BofuT4_P103810.1 (BDBH)	BC1G_16030.1 (BDBH)	/	/	hypothetical protein	/	0.0269976	1.85167	0.772049	-1.17808	0.987443	1.04318	0.0286626	-2.08373	P5	NCU01051	1e-14	1st hit	hypothetical protein	ANID_12400	1e-10	1st hit	conserved hypothetical protein
Bcltf1g937	BofuT4_uP103820.1	BofuT4_uP103820.1 (BDBH)	/	/	/	predicted protein	/	0.0685927	5.07001	0.690748	1.25985	0.586222	1.52076	0.0252128	-2.74186	P7	/	/	/	/	/	/	/	/
Bcltf1g938	BofuT4_P103990.1	BofuT4_P103990.1 (BDBH)	BC1G_12800.1 (BDBH)	BcT4_9749 (BDBH)	B0510_2741 (BDBH)	similar to MFS transporter	/	0.573822	1.20422	0.563095	-1.44602	0.788181	-1.18886	0.00841644	-2.09493	P5	NCU11347	3e-17	BDBH	hypothetical protein	ANID_08760	1e-13	1st hit	conserved hypothetical protein
Bcltf1g939	BofuT4_P104000.1	BofuT4_P104000.1 (BDBH)	BC1G_12799.1 (BDBH)	BcT4_9748 (BDBH)	B0510_2742 (BDBH)	hypothetical protein	/	0.815163	1.04206	0.5621	-1.19236	0.00856632	-1.89247	0.00730084	-2.28465	P2	NCU09710	6e-09	1st hit	prenylcysteine lyase	ANID_03057	7e-09	1st hit	prenylcysteine lyase
Bcltf1g940	BofuT4_P104190.1	BofuT4_P104190.1 (BDBH)	BC1G_12780.1 (BDBH)	BcT4_9734 (BDBH)	B0510_2756 (BDBH)	hypothetical protein	/	0.222066	-1.27877	0.343739	-1.48481	0.00873539	-2.77238	0.0028776	-3.103	P2	/	/	/	/	ANID_10448	8e-08	1st hit	kinesin light chain 3 paste
Bcltf1g941	BofuT4_P104220.1	BofuT4_P104220.1 (BDBH)	/	/	/	hypothetical protein	/	0.294691	1.49541	0.89923	-1.04697	0.0289974	2.51832	0.0440356	1.62438	P1	/	/	/	/	/	/	/	/
Bcltf1g941	PD0ABA40YP17FM1	BofuT4_P104220.1 (1st hit)	/	/	/	/	/	0.513829	1.3082	0.498314	1.10928	0.0175317	3.08937	0.00627914	2.63701	P1	/	/	/	/	/	/	/	/
Bcltf1g942	BofuT4_P104290.1	BofuT4_P104290.1 (BDBH)	BC1G_12771.1 (BDBH)	BcT4_9726 (BDBH)	B0510_2765 (BDBH)	similar to type 11 methyltransferase	/	0.913532	1.00914	0.65953	-1.12261	0.0080556	2.37562	0.00715816	2.08457	P1	NCU04695	2e-05	1st hit	methyltransferase-UbiE family protein	ANID_07146	1e-08	1st hit	sterol 24-C-methyltransferase
Bcltf1g943	BofuT4_P104310.1	BofuT4_P104310.1 (BDBH)	BC1G_12768.1 (BDBH)	BcT4_9725 (BDBH)	B0510_2766 (BDBH)	hypothetical protein	/	0.733679	-1.19105	0.805523	-1.0966	0.00146499	28.1046	0.000480375	32.2966	P1	NCU09115	8e-34	1st hit	cytochrome P450 52A11	ANID_06057	4e-57	1st hit	cytochrome P450 family protein
Bcltf1g944	BofuT4_P104320.1	BofuT4_P104320.1 (BDBH)	BC1G_12767.1 (BDBH)	BcT4_9724 (BDBH)	B0510_2767 (BDBH)	similar to trichothecene 3-O-acetyltransferase	/	0.567764	1.62074	0.712195	-1.129	0.001086	144.975	0.00104058	80.401	P1	/	/	/	/	ANID_09265	4e-42	1st hit	conserved hypothetical protein
Bcltf1g945	BofuT4_P104330.1	BofuT4_P104330.1 (BDBH)	BC1G_12766.1 (BDBH)	BcT4_9723 (BDBH)	B0510_2768 (BDBH)	hypothetical protein	/	0.903286	1.0051	0.509902	-1.20624	0.00427801	7.99171	0.000743389	6.02625	P1	/	/	/	/	/	/	/	/
Bcltf1g946	BofuT4_P104340.1	BofuT4_P104340.1 (BDBH)	BC1G_12765.1 (BDBH)	BcT4_9722 (BDBH)	B0510_2769 (BDBH)	similar to cytochrome P450 monooxygenase	/	0.200713	2.4492	0.654399	-1.06764	0.00120384	66.633	0.00134399	24.1662	P1	NCU09419	7e-47	1st hit	cytochrome P450 3A4	ANID_01884	4e-78	1st hit	cytochrome P450 monooxygenase
Bcltf1g946	B3BC_116_213_C03	BofuT4_P104340.1 (1st hit)	BC1G_12765.1 (1st hit)	BcT4_9722 (1st hit)	B0510_2769 (1st hit)	/	/	0.22745	2.75711	0.947571	-1.02746	0.00119179	250.424	0.00119114	88.6818	P1	/	/	/	/	/	/	/	/
Bcltf1g947	BofuT4_P104350.1	BofuT4_P104350.1 (BDBH)	BC1G_12764.1 (BDBH)	BcT4_9721 (BDBH)	B0510_2770 (BDBH)	similar to elongation of fatty acids protein	/	0.149541	2.63607	0.894765	-1.03906	0.00142899	74.7131	0.000863772	26.1078	P1	NCU06694	1e-105	1st hit	fatty acid elongase	ANID_08117	4e-129	1st hit	fatty acid elongase
Bcltf1g948 / Bclig124	BofuT4_P104360.1	BofuT4_P104360.1 (BDBH)	BC1G_12762.1 (BDBH)	BcT4_9720 (BDBH)	B0510_2771 (BDBH)	hypothetical protein	/	0.033338	2.96519	0.847019	1.05218	0.001086	64.2693	0.000314393	23.3189	P1	NCU09852	1e-44	1st hit	/	ANID_07874	2e-42	1st hit	/
Bcltf1g949	BofuT4_P104370.1	BofuT4_P104370.1 (BDBH)	BC1G_12761.1 (BDBH)	BcT4_9719 (BDBH)	B0510_2772 (BDBH)	similar to MFS multidrug transporter	/	0.49641	1.42056	0.51023	-1.63795	0.00119179	94.9198	0.000966799	44.1641	P1	NCU02562	3e-151	BDBH	hypothetical protein	ANID_08095	1e-125	1st hit	MFS toxin efflux pump
Bcltf1g950	BofuT4_P104410.1	BofuT4_P104410.1 (BDBH)	BC1G_12757.1 (BDBH)	BcT4_9717 (BDBH)	B0510_2774 (BDBH)	similar to benzoate 4-monooxygenase cytochrome P450	/	0.892415	-1.04734	0.432502	1.34228	0.00149651	-9.07931	0.00106727	-6.7777	P2	NCU06895	8e-109	1st hit	cytochrome P450 4A5	ANID_09007	1e-94	1st hit	benzoate 4-monooxygenase cytochrome P450
Bcltf1g951	BofuT4_P104580.1	BofuT4_P104580.1 (BDBH)	BC1G_12746.1 (BDBH)	BcT4_9711 (BDBH)	B0510_2781 (BDBH)	similar to nmrA family protein	/	0.164894	1.28323	0.217859	-1.49287	0.628956	-1.08276	0.00234841	-2.08544	P5	NCU09169	3e-07	1st hit	NmrA family transcriptional regulator	ANID_12390	2e-28	1st hit	conserved hypothetical protein
Bcltf1g952	BofuT4_P104670.1	BofuT4_P104670.1 (BDBH)	BC1G_13214.1 (BDBH)	BcT4_9469 (BDBH)	B0510_7394 (BDBH)	similar to cytochrome P450 monooxygenase	/	0.597228	-2.60424	0.0152509	-1.97627	0.0673289	4.28584	0.0430828	5.50651	P1	NCU06526	3e-55	1st hit	hypothetical protein	ANID_07773	7e-170	BDBH	cytochrome P450 monooxygenase
Bcltf1g953	BofuT4_P104790.1	BofuT4_P104790.1 (BDBH)	BC1G_13199.1 (BDBH)	/	/	hypothetical protein	/	0.627859	-1.18801	0.802003	-1.06327	0.0166681	2.34625	0.00460903	2.67695	P1	/	/	/	/	/	/	/	/
Bcltf1g954	CL_bt4ctg_1442_004.Contig1_v5	/	/	/	/	/	/	0.790425	-1.08923	0.402866	-1.24334	0.0105584	2.70505	0.00946186	2.41397	P1	/	/	/	/	/	/	/	/
Bcltf1g955	CL_bt4ctg_1442_005.Contig1_v5	/	/	/	/	/	/	0.656303	-1.12173	0.707964	-1.13484	0.0158047	2.11743	0.0200316	2.14078	P1	/	/	/	/	/	/	/	/
Bcltf1g956	BofuT4_P104870.1	BofuT4_P104870.1 (BDBH)	BC1G_13193.1 (BDBH)	BcT4_9455 (BDBH)	B0510_7379 (BDBH)	hypothetical protein	/	0.31346	1.23795	0.491697	1.18958	0.006133	2.67396	0.00290321	2.48622	P1	NCU08475	3e-58	BDBH	/	ANID_07208	2e-36	BDBH	conserved hypothetical protein
Bcltf1g957	PD0AGA14YG10CM1	/	/	/	/	/	/	0.252918	1.70846	0.999793	-1.00371	0.00959863	4.56732	0.00688703	2.72415	P1	/	/	/	/	/	/	/	/
Bcltf1g958	BofuT4_P105300.1	BofuT4_P105300.1 (BDBH)	BC1G_15040.1 (BDBH)	BcT4_12 (BDBH)	B0510_7716 (BDBH)	hypothetical protein	/	0.824323	1.06393	0.177319	1.53868	0.0275475	-2.7144	0.0147522	-1.9174	P2	NCU02627	0.0002	1st hit	/	ANID_08943	4e-06	1st hit	/
Bcltf1g958	BofuT4_P105310.1	BofuT4_P105310.1 (BDBH)	BC1G_15040.1 (1st hit)	BcT4_12 (1st hit)	B0510_7716 (1st hit)	hypothetical protein	/	0.0842984	1.46552	0.225431	1.52847	0.00967419	-2.3644	0.00385418	-2.34299	P2	NCU02627	2e-12	1st hit	/	ANID_10357	6e-15	1st hit	/
Bcltf1g959	BofuT4_P105420.1	BofuT4_P105420.1 (BDBH)	BC1G_15028.1 (BDBH)	BcT4_20 (BDBH)	B0510_7724 (BDBH)	similar to integral membrane protein TmpA	/	0.0811222	-39.0964	0.367321	-2.37284	0.130586	3.53151	0.000608828	65.8765	P1	NCU00848	2e-77	BDBH	/	ANID_09129	1e-98	BDBH	non-ribosomal peptide synthetase
Bcltf1g959	PD0ACA7YA17FM1	BofuT4_P105420.1 (1st hit)	BC1G_15028.1 (1st hit)	BcT4_20 (1st hit)	B0510_7724 (1st hit)	/	/	0.165834	-8.97843	0.223091	-2.6506	0.0605371	5.3355	0.00116696	19.6308	P1	/	/	/	/	/	/	/	/
Bcltf1g960	BofuT4_P105520.1	BofuT4_P105520.1 (BDBH)	BC1G_16355.1 (1st hit)	BcT4_8923 (1st hit)	B0510_10044 (1st hit)	hypothetical protein	/	0.0419229	-1.53845	0.368679	-1.36833	0.00633295	-2.56889	0.00481727	-2.22485	P2	/	/	/	/	/	/	/	/
Bcltf1g961	BofuT4_P105530.1	BofuT4_P105530.1 (BDBH)	BC1G_16355.1 (1st hit)	/	/	hypothetical protein	/	0.119119	-1.60644	0.326952	-1.39565	0.00425217	-3.31611	0.005708	-2.94112	P2	/	/	/	/	/	/	/	/
Bcltf1g962	BofuT4_P105700.1	BofuT4_P105700.1 (BDBH)	BC1G_13259.1 (BDBH)	BcT4_8912 (BDBH)	B0510_10033 (BDBH)	similar to pirin	/	0.891096	1.04197	0.240268	1.32367	0.0161759	-2.07042	0.0351711	-1.59192	P2	NCU03369	3e-111	BDBH	menadione-induced gene-8	ANID_01460	3e-137	BDBH	pirin domain-containing protein
Bcltf1g963	BofuT4_P105850.1	BofuT4_P105850.1 (BDBH)	BC1G_13246.1 (BDBH)	BcT4_8902 (BDBH)	B0510_10023 (BDBH)	similar to long-chain-fatty-acid-CoA ligase	/	0.125095	-2.47293	0.180656	-2.12706	0.0490413	2.35993	0.0243386	2.87687	P1	/	/	/	/	/	/	/	/
Bcltf1g964	BofuT4_P106200.1	BofuT4_P106200.1 (BDBH)	BC1G_15468.1 (BDBH)	BcT4_8373 (BDBH)	B0510_9700 (BDBH)	hypothetical protein	/	0.0347558	-1.49289	0.389567	-1.29975	0.00604862	-2.37934	0.00295215	-2.05427	P2	/	/	/	/	/	/	/	/
Bcltf1g965	BofuT4_uP106300.1	BofuT4_uP106300.1 (BDBH)	/	/	/	predicted protein	/	0.932738	-1.05859	0.866691	1.0668	0.0459523	-2.148	0.0260826	-1.92418	P2	/	/	/	/	/	/	/	/
Bcltf1g966	BofuT4_P106450.1	BofuT4_P106450.1 (BDBH)	BC1G_05483.1 (BDBH)	BcT4_7858 (BDBH)	B0510_9129 (BDBH)	hypothetical protein	/	0.277894	-1.41002	0.0724777	-1.57214	0.018765	-2.14277	0.00590996	-2.38286	P2	NCU09033	3e-59	1st hit	C6 transcription factor	ANID_08426	1e-90	BDBH	conserved hypothetical protein
Bcltf1g967	BofuT4_P106530.1	BofuT4_P106530.1 (BDBH)	BC1G_05490.1 (BDBH)	BcT4_7852 (BDBH)	B0510_9135 (BDBH)	predicted protein	/	0.990345	-1.07579	0.805498	-1.11897	0.0461568	2.83325	0.0292418	2.76092	P1	/	/	/	/	/	/	/	/
Bcltf1g967	BofuT4_P106540.1	BofuT4_P106540.1 (1st hit)	/	/	/	hypothetical protein	/	0.542175	-1.32598	0.606377	-1.18561	0.0169159	2.52133	0.0359523	2.88472	P1	/	/	/	/	/	/	/	/
Bcltf1g967	PD0AEA11YG15CM1	BofuT4_P106540.1 (BDBH)	BC1G_05490.1 (1st hit)	BcT4_7852 (1st hit)	B0510_9135 (1st hit)	/	/	0.408774	-1.47383	0.516127	-1.23763	0.021278	2.64426	0.00928712	3.25798	P1	/	/	/	/	/	/	/	/
Bcltf1g968	BofuT4_P106600.1	BofuT4_P106600.1 (BDBH)	BC1G_05499.1 (BDBH)	BcT4_7846 (BDBH)	B0510_9141 (BDBH)	hypothetical protein	/	0.688177	1.11685	0.981349	-1.01235	0.0135399	3.14411	0.0026626	2.67525	P1	NCU05708	2e-06	1st hit	phenol 2-monooxygenase	ANID_01821	2e-57	1st hit	FAD binding domain-containing protein
Bcltf1g969	BofuT4_P106850.1	BofuT4_P106850.1 (BDBH)	/	/	/	hypothetical protein	/	0.705009	1.14331	0.918219	-1.25188	0.347153	3.64941	0.0143687	2.6348	P1	/	/	/	/	ANID_03963	2e-30	1st hit	thioredoxin reductase GliT
Bcltf1g970	BofuT4_uP106860.1	BofuT4_uP106860.1 (BDBH)	/	/	/	hypothetical protein	/	0.586514	-1.23249	0.290426	-1.50449	0.0263103	2.63003	0.00316418	2.26064	P1	/	/	/	/	ANID_03963	9e-12	1st hit	thioredoxin reductase GliT
Bcltf1g971	BofuT4_uP106870.1	BofuT4_uP106870.1 (BDBH)	BC1G_05525.1 (1st hit)	BcT4_7831 (1st hit)	B0510_9156 (1st hit)	hypothetical protein	/	0.351985	1.46148	0.243877	-1.60134	0.00319504	5.32049	0.0322872	2.30862	P1	/	/	/	/	/	/	/	/
Bcltf1g971	BofuT4_P106880.1	BofuT4_P106880.1 (BDBH)	BC1G_05525.1 (BDBH)	BcT4_7831 (BDBH)	B0510_9156 (BDBH)	hypothetical protein	/	0.971282	1.00308	0.332474	-1.47413	0.00954325	3.37389	0.0192901	2.22624	P1	NCU05216	4e-82	1st hit	methoxy mycolic acid synthase 1	ANID_05688	9e-37	1st hit	cyclopropane-fatty-acyl-phospholipid synthase
Bcltf1g972	BofuT4_P106900.1	BofuT4_P106900.1 (BDBH)	BC1G_05527.1 (BDBH)	BcT4_7829 (BDBH)	B0510_9158 (BDBH)	similar to D-isomer specific 2-hydroxyacid dehydrogenase	/	0.877878	-1.06847	0.768051	-1.13088	0.0502572	-2.02629	0.00553726	-2.09864	P2	NCU01078	5e-110	BDBH	D-mandelate dehydrogenase	ANID_07663	9e-148	BDBH	D-mandelate dehydrogenase
Bcltf1g973	BofuT4_P106980.1	BofuT4_P106980.1 (BDBH)	BC1G_05534.1 (BDBH)	BcT4_7825 (BDBH)	B0510_9162 (BDBH)	hypothetical protein	/	0.931924	1.04808	0.640857	-1.2795	0.00432207	-11.1207	0.00210025	-14.7624	P2	NCU00437	4e-58	BDBH	nitrilase	ANID_06812	8e-34	1st hit	nitrilase
Bcltf1g974	BofuT4_uP106990.1	BofuT4_uP106990.1 (BDBH)	/	BcT4_7824 (BDBH)	B0510_9162 (1st hit)	hypothetical protein	/	0.813472	1.08248	0.722414	-1.22719	0.00599483	-6.49872	0.0037563	-8.54944	P2	NCU00437	4e-24	1st hit	nitrilase	/	/	/	/
Bcltf1g975	BofuT4_P107030.1	BofuT4_P107030.1 (BDBH)	BC1G_05536.1 (1st hit)	BcT4_7822 (1st hit)	B0510_9164 (1st hit)	similar to fungal specific transcription factor	/	0.0947988	-1.78565	0.875481	-1.13946	0.0277462	-2.79566	0.0422069	-1.79299	P2	NCU08136	3e-15	1st hit	hypothetical protein	ANID_11819	9e-24	BDBH	conserved hypothetical protein
Bcltf1g975	BofuT4_P107040.1	BofuT4_P107040.1 (BDBH)	BC1G_05536.1 (BDBH)	BcT4_7822 (BDBH)	B0510_9164 (BDBH)	similar to aldo/keto reductase	/	0.183608	-1.79864	0.123856	-1.41691	0.00476842	-4.33709	0.00559401	-3.50508	P2	/	/	/	/	ANID_08658	5e-106	BDBH	conserved hypothetical protein
Bcltf1g976	BofuT4_P107050.1	BofuT4_P107050.1 (BDBH)	BC1G_05537.1 (BDBH)	BcT4_7821 (1st hit)	B0510_9165 (1st hit)	similar to amino acid permease	/	0.4184	-1.62259	0.571225	-1.62027	0.0456397	-3.90167	0.012888	-3.99436	P2	NCU07129	3e-111	1st hit	amino-acid permease inda1	ANID_08279	8e-127	1st hit	arginine transporter
Bcltf1g977	BofuT4_P107060.1	BofuT4_P107060.1 (BDBH)	BC1G_05538.1 (BDBH)	BcT4_7821 (BDBH)	B0510_9165 (BDBH)	glycoside hydrolase family 3 protein	/	0.929151	1.01154	0.882524	-1.05036	0.0201624	-2.21984	0.00413008	-2.26967	P2	/	/	/	/	/	/	/	/
Bcltf1g978	BofuT4_P107080.1	BofuT4_P107080.1 (BDBH)	BC1G_05542.1 (BDBH)	BcT4_7819 (BDBH)	B0510_9167 (BDBH)	hypothetical protein	/	0.0931892	1.57796	0.723697	-1.10409	0.00516795	3.64939	0.00206234	2.00486	P1	/	/	/	/	/	/	/	/
Bcltf1g979	BofuT4_P107200.1	BofuT4_P107200.1 (BDBH)	BC1G_05553.1 (BDBH)	BcT4_7810 (BDBH)	B0510_9176 (BDBH)	hypothetical protein	/	0.993792	-1.02737	0.633204	-1.08426	0.0149495	2.92307	0.00824543	2.72578	P1	NCU02031	2e-19	1st hit	hypothetical protein	ANID_09384	5e-30	1st hit	cytochrome P450 alkane hydroxylase
Bcltf1g980	BofuT4_P107210.1	BofuT4_P107210.1 (BDBH)	/	BcT4_7810 (1st hit)	B0510_9176 (1st hit)	hypothetical protein	/	0.924846	-1.042	0.931445	-1.04969	0.0504518	3.98337	0.0117823	4.078	P1	NCU02031	2e-09	1st hit	hypothetical protein	ANID_07131	1e-13	1st hit	cytochrome P450 52A12
Bcltf1g981	BofuT4_P107220.1	BofuT4_P107220.1 (BDBH)	BC1G_05554.1 (BDBH)	/	/	hypothetical protein	/	0.87525	-1.05756	0.439627	-1.29384	0.055686	6.08309	0.0150743	5.25055	P1	/	/	/	/	/	/	/	/
Bcltf1g982	BofuT4_P107230.1	BofuT4_P107230.1 (BDBH)	/	/	/	hypothetical protein	/	0.891178	-1.09281	0.0663543	-1.58362	0.0191932	3.11989	0.0439622	2.23614	P1	/	/	/	/	/	/	/	/
Bcltf1g983	BofuT4_P107240.1	BofuT4_P107240.1 (BDBH)	/	/	/	hypothetical protein	/	0.766287	-1.27383	0.739344	-1.29848	0.128637	2.43115	0.0147278	2.43409	P1	/	/	/	/	/	/	/	/
Bcltf1g984	BofuT4_P107270.1	BofuT4_P107270.1 (BDBH)	BC1G_05557.1 (BDBH)	BcT4_7808 (BDBH)	B0510_9178 (BDBH)	hypothetical protein	/	0.839961	1.07786	0.236462	-1.23098	0.00984986	4.35546	0.00523698	3.40647	P1	/	/	/	/	ANID_06839	3e-05	1st hit	/
Bcltf1g985	BofuT4_P107370.1	BofuT4_P107370.1 (BDBH)	BC1G_05567.1 (BDBH)	BcT4_7801 (BDBH)	B0510_9185 (BDBH)	hypothetical protein	/	0.713145	-1.23104	0.412131	-1.4155	0.00918271	-6.25552	0.00211616	-7.24387	P2	NCU00809	1e-53	1st hit	MFS monosaccharide transporter	ANID_01577	3e-123	1st hit	MFS lactose permease
Bcltf1g985	BofuT4_P107380.1	BofuT4_P107380.1 (BDBH)	BC1G_05567.1 (1st hit)	BcT4_7801 (1st hit)	B0510_9185 (1st hit)	hypothetical protein	/	0.875421	-1.06201	0.657326	-1.17713	0.006133	-5.35874	0.00620491	-6.22634	P2	NCU00809	3e-26	1st hit	MFS monosaccharide transporter	ANID_01577	4e-47	1st hit	MFS lactose permease
Bcltf1g986	BofuT4_P107660.1	BofuT4_P107660.1 (BDBH)	BC1G_05589.1 (BDBH)	BcT4_7785 (BDBH)	B0510_9202 (BDBH)	similar to ABC transporter	/	0.357877	-1.07362	0.808511	1.06243	0.00201051	-2.63719	0.0018133	-2.21531	P2	/	/	/	/	/	/	/	/
Bcltf1g987	BofuT4_P107690.1	BofuT4_P107690.1 (BDBH)	BC1G_05591.1 (BDBH)	BcT4_7783 (BDBH)	B0510_9204 (BDBH)	hypothetical protein	/	0.755532	-1.04359	0.223091	1.23307	0.00234339	-2.64953	0.000626796	-1.99207	P2	NCU17270	2e-15	1st hit	hypothetical protein	ANID_08376	1e-20	1st hit	conserved hypothetical protein
Bcltf1g988	BofuT4_P107700.1	BofuT4_P107700.1 (BDBH)	BC1G_05592.1 (BDBH)	BcT4_7782 (BDBH)	B0510_9205 (BDBH)	hypothetical protein	/	0.333181	-1.12244	0.168287	1.39031	0.00551507	-2.23698	0.00605808	-1.40026	P8	NCU08905	3e-06	1st hit	/	ANID_06458	3e-17	BDBH	/
Bcltf1g989	BofuT4_P107710.1	BofuT4_P107710.1 (BDBH)	BC1G_05593.1 (BDBH)	/	/	similar to flavin-containing monooxygenase	/	0.39636	-1.15047	0.558616	-1.1547	0.00425437	-2.60024	0.00205384	-2.52695	P2	NCU00784	2e-68	1st hit	hypothetical protein	ANID_10167	3e-82	1st hit	predicted protein
Bcltf1g990	BofuT4_P108050.1	BofuT4_P108050.1 (BDBH)	BC1G_05628.1 (BDBH)	BcT4_7758 (BDBH)	B0510_9228 (BDBH)	hypothetical protein	/	0.768132	-1.18864	0.702436	-1.18089	0.0543171	2.32423	0.0343404	2.34405	P1	NCU01121	6e-30	BDBH	hypothetical protein	ANID_08805	7e-29	BDBH	ankyrin repeat protein
Bcltf1g991	BofuT4_P108280.1	BofuT4_P108280.1 (BDBH)	BC1G_02640.1 (BDBH)	BcT4_7746 (BDBH)	B0510_8116 (BDBH)	similar to cytochrome P450	/	0.704155	-1.06545	0.893827	1.02736	0.00527771	-2.17963	0.00372947	-1.91898	P2	NCU04089	1e-81	1st hit	pisatin demethylase	ANID_05553	1e-145	BDBH	conserved hypothetical protein
Bcltf1g992	BofuT4_P108290.1	BofuT4_P108290.1 (BDBH)	BC1G_02639.1 (BDBH)	BcT4_7745 (BDBH)	B0510_8115 (BDBH)	similar to MFS sugar transporter	/	0.740525	1.142	0.863592	1.03445	0.04802	2.2803	0.0216884	2.11091	P1	/	/	/	/	/	/	/	/
Bcltf1g993	BofuT4_uP108300.1	BofuT4_uP108300.1 (BDBH)	/	/	/	predicted protein	/	0.895078	1.05209	0.462832	1.60388	0.465351	1.54343	0.0280621	2.33411	P1	/	/	/	/	/	/	/	/
Bcltf1g994	BofuT4_P108380.1	BofuT4_P108380.1 (BDBH)	BC1G_02631.1 (BDBH)	BcT4_7737 (BDBH)	B0510_8107 (BDBH)	similar to zinc metalloproteinase	/	0.115472	1.5474	0.801689	1.02586	0.0128534	2.20075	0.005551	1.42403	P7	NCU06782	2e-71	BDBH	zinc metalloproteinase	ANID_01049	8e-86	BDBH	zinc metalloproteinase
Bcltf1g995	PD0ABA28YC20FM1	/	/	/	/	/	/	0.384084	1.7888	0.514125	1.85363	0.593604	2.09206	0.00536011	2.16615	P1	/	/	/	/	/	/	/	/
Bcltf1g996	BofuT4_P108560.1	BofuT4_P108560.1 (BDBH)	BC1G_02615.1 (BDBH)	/	B0510_8098 (BDBH)	hypothetical protein	/	0.16263	-1.31318	0.702436	-1.09715	0.00873539	-2.27485	0.0020879	-1.94859	P2	NCU09772	9e-51	1st hit	hypothetical protein	ANID_07280	2e-24	1st hit	/
Bcltf1g997	BofuT4_P108570.1	BofuT4_P108570.1 (BDBH)	BC1G_02614.1 (BDBH)	BcT4_7727 (BDBH)	B0510_8097 (BDBH)	hypothetical protein	/	0.166089	-1.40457	0.678409	-1.11488	0.00593724	-2.84751	0.00282535	-2.32494	P2	NCU09772	2e-39	1st hit	hypothetical protein	ANID_05504	5e-20	1st hit	conserved hypothetical protein
Bcltf1g998	BofuT4_P108590.1	BofuT4_P108590.1 (BDBH)	BC1G_02612.1 (BDBH)	BcT4_7725 (BDBH)	B0510_8095 (BDBH)	similar to MFS mdr transporter, partial sequence	/	0.0967855	-2.18522	0.201941	-1.94686	0.0575089	-2.31566	0.0122645	-2.04558	P2	NCU06040	6e-30	1st hit	hypothetical protein	ANID_08340	1e-49	1st hit	conserved hypothetical protein
Bcltf1g999 / Bclrg60	BofuT4_P108600.1	BofuT4_P108600.1 (BDBH)	BC1G_02612.1 (1st hit)	/	/	similar to MFS mdr transporter, partial sequence	/	0.0926694	-2.02758	0.0432885	-2.21952	0.0282856	-2.11318	0.0113386	-2.26305	P2	NCU06040	4e-19	1st hit	hypothetical protein	ANID_08340	2e-24	1st hit	conserved hypothetical protein
Bcltf1g1000	BofuT4_P108740.1	BofuT4_P108740.1 (BDBH)	BC1G_02597.1 (BDBH)	BcT4_7717 (BDBH)	B0510_8087 (BDBH)	similar to CAIB/BAIF family enzyme	/	0.924219	1.11049	0.0680386	-2.41989	0.011268	3.28999	0.397399	1.24397	P10	/	/	/	/	ANID_06798	1e-116	BDBH	conserved hypothetical protein
Bcltf1g1001	BofuT4_P108760.1	BofuT4_P108760.1 (BDBH)	BC1G_02595.1 (BDBH)	BcT4_7715 (BDBH)	B0510_8085 (BDBH)	hypothetical protein	/	0.131942	-1.68676	0.16434	-1.59641	0.0075457	2.55882	0.00757176	2.83813	P1	NCU07511	2e-25	1st hit	hypothetical protein	/	/	/	/
Bcltf1g1002	BofuT4_P108800.1	BofuT4_P108800.1 (BDBH)	BC1G_02591.1 (BDBH)	BcT4_7712 (BDBH)	B0510_8082 (BDBH)	glycoside hydrolase family 27 protein	/	0.624844	1.27304	0.145742	-1.4745	0.278872	-1.93151	0.008073	-3.62475	P2	/	/	/	/	ANID_00022	3e-52	1st hit	alpha-galactosidase/alpha-n-acetylgalactosaminidase
Bcltf1g1003	BofuT4_P108870.1	BofuT4_P108870.1 (BDBH)	BC1G_02585.1 (BDBH)	BcT4_7709 (BDBH)	B0510_8079 (BDBH)	similar to prolyl aminopeptidase	/	0.255004	-2.00258	0.808447	1.06256	0.0389387	-3.59177	0.204051	-1.71157	P2	/	/	/	/	/	/	/	/
Bcltf1g1004	BofuT4_P108910.1	BofuT4_P108910.1 (BDBH)	BC1G_02580.1 (BDBH)	BcT4_7706 (BDBH)	B0510_8076 (BDBH)	hypothetical protein	/	0.613051	1.05404	0.362024	-1.45252	0.00506882	-2.68263	0.00234224	-3.88237	P2	NCU00973	2e-17	1st hit	/	ANID_11094	7e-30	1st hit	zinc-binding oxidoreductase ToxD
Bcltf1g1005	BofuT4_P109140.1	BofuT4_P109140.1 (BDBH)	BC1G_02562.1 (BDBH)	BcT4_7693 (BDBH)	B0510_8063 (BDBH)	similar to nmrA-like family protein	/	0.281685	-1.30182	0.738895	1.09143	0.0241431	1.73999	0.00464355	2.55668	P1	/	/	/	/	ANID_09322	2e-112	BDBH	conserved hypothetical protein
Bcltf1g1006	BofuT4_P109280.1	BofuT4_P109280.1 (BDBH)	BC1G_02545.1 (BDBH)	BcT4_7682 (BDBH)	B0510_8052 (BDBH)	glycoside hydrolase family 43 protein	/	0.869156	1.05471	0.702361	1.08693	0.0261567	-2.36036	0.0086143	-2.20969	P2	NCU01900	4e-124	BDBH	xylosidase/arabinosidase	ANID_01477	2e-140	BDBH	beta-xylosidase
Bcltf1g1007	BofuT4_P109360.1	BofuT4_P109360.1 (BDBH)	BC1G_02540.1 (BDBH)	BcT4_7677 (BDBH)	B0510_8047 (BDBH)	similar to isochorismatase hydrolase	/	0.451396	1.31155	0.520936	1.15848	0.00554785	3.15334	0.00711488	2.82659	P1	/	/	/	/	ANID_03429	8e-20	1st hit	isochorismatase family hydrolase
Bcltf1g1008	BofuT4_P109420.1	BofuT4_P109420.1 (BDBH)	BC1G_02535.1 (BDBH)	BcT4_7673 (BDBH)	B0510_8043 (BDBH)	similar to methyltransferase domain-containing protein	/	0.447997	-1.11134	0.821389	-1.05115	0.00606481	-2.09168	0.00342468	-1.90848	P2	/	/	/	/	ANID_10964	5e-132	BDBH	conserved hypothetical protein
Bcltf1g1009	BofuT4_P109490.1	BofuT4_P109490.1 (BDBH)	BC1G_02527.1 (BDBH)	BcT4_7669 (BDBH)	B0510_8039 (BDBH)	hypothetical protein	/	0.16394	1.31933	0.517349	1.15392	0.00235488	-2.86888	0.00137234	-3.20398	P2	/	/	/	/	/	/	/	/
Bcltf1g1010	BofuT4_P109500.1	BofuT4_P109500.1 (BDBH)	BC1G_02526.1 (BDBH)	BcT4_7668 (BDBH)	B0510_8038 (BDBH)	similar to class V aminotransferase	/	0.127453	1.82774	0.418801	1.25644	0.30489	-1.52292	0.000646797	-2.22251	P2	NCU04636	2e-05	1st hit	cysteine desulfurase	ANID_02508	7e-06	1st hit	cysteine desulfurase
Bcltf1g1011	BofuT4_P109840.1	BofuT4_P109840.1 (BDBH)	BC1G_02495.1 (1st hit)	BcT4_7646 (BDBH)	B0510_8016 (BDBH)	BcNRPS4, nonribosomal peptide synthetase, partial sequence	BcNRPS4, nonribosomal peptide synthetase, partial sequence	0.785524	1.05911	0.633204	-1.19535	0.00271173	5.76544	0.00109339	4.5351	P1	NCU08441	2e-141	1st hit	non-ribosomal peptide synthetase	/	/	/	/
Bcltf1g1012	BofuT4_P109850.1	BofuT4_P109850.1 (BDBH)	BC1G_02495.1 (BDBH)	BcT4_7645 (BDBH)	B0510_8016 (1st hit)	BcNRPS4, nonribosomal peptide synthetase, partial sequence	BcNRPS4, nonribosomal peptide synthetase, partial sequence	0.126776	1.98604	0.754026	-1.14514	0.00165405	18.1575	0.00116696	8.30993	P1	NCU08441	3e-62	1st hit	non-ribosomal peptide synthetase	ANID_07884	4e-96	1st hit	amino acid adenylation
Bcltf1g1013	BofuT4_P109870.1	BofuT4_P109870.1 (BDBH)	BC1G_02494.1 (BDBH)	BcT4_7644 (BDBH)	B0510_8015 (BDBH)	hypothetical protein	/	0.14571	1.26177	0.974011	-1.02609	0.00276448	3.82307	0.00116696	2.88279	P1	NCU09207	4e-19	1st hit	hypothetical protein	ANID_06387	2e-71	1st hit	MFS amine transporter
Bcltf1g1014	BofuT4_P109960.1	BofuT4_P109960.1 (BDBH)	BC1G_02483.1 (BDBH)	BcT4_7638 (BDBH)	B0510_8009 (BDBH)	hypothetical protein	Hydrophobin-like	0.933389	1.03983	0.973428	1.01564	0.0676312	-3.58778	0.0341893	-3.83483	P2	NCU09929	6e-30	BDBH	/	ANID_01561	4e-05	BDBH	/
Bcltf1g1015	BofuT4_uP110020.1	BofuT4_uP110020.1 (BDBH)	/	/	/	hypothetical protein	/	0.603015	-1.19853	0.0513288	1.52895	0.0188775	-2.37794	0.0144356	-1.3217	P11	/	/	/	/	/	/	/	/
Bcltf1g1016 / Bclig137	BofuT4_P110290.1	BofuT4_P110290.1 (BDBH)	BC1G_02449.1 (BDBH)	BcT4_7616 (BDBH)	B0510_7987 (BDBH)	hypothetical protein	/	0.00181338	14.9573	0.0152728	4.03424	0.0115837	3.15103	0.297792	-1.26445	P3	NCU05040	1e-67	BDBH	hypothetical protein	ANID_11039	3e-59	BDBH	conserved hypothetical protein
Bcltf1g1017	BofuT4_P110840.1	BofuT4_P110840.1 (BDBH)	BC1G_05748.1 (BDBH)	BcT4_1194 (BDBH)	B0510_4125 (BDBH)	hypothetical protein	BcSOD2, Cu/Zn superoxide dismutase 2	0.981559	1.0173	0.766268	-1.24516	0.0327221	-2.5089	0.0078031	-3.04124	P2	NCU03013	5e-45	BDBH	anchored cell wall protein-10	ANID_01131	1e-31	BDBH	conserved hypothetical protein
Bcltf1g1018	BofuT4_P110890.1	BofuT4_P110890.1 (BDBH)	BC1G_05740.1 (BDBH)	BcT4_1190 (BDBH)	B0510_4129 (BDBH)	similar to exosome complex subunit Rrp46	/	0.259596	1.3439	0.567043	-1.21885	0.0174541	2.47356	0.047735	1.53058	P1	NCU03268	1e-74	BDBH	hypothetical protein	ANID_07665	3e-47	BDBH	/
Bcltf1g1019	BofuT4_P111160.1	BofuT4_P111160.1 (BDBH)	BC1G_05709.1 (BDBH)	BcT4_1170 (BDBH)	B0510_4149 (BDBH)	hypothetical protein	/	0.0934985	-1.4091	0.838869	1.03187	0.00452433	1.89916	0.00204828	2.82392	P1	/	/	/	/	ANID_08634	3e-07	1st hit	/
Bcltf1g1020	BofuT4_P111220.1	BofuT4_P111220.1 (BDBH)	BC1G_05704.1 (BDBH)	BcT4_1166 (BDBH)	B0510_4153 (BDBH)	hypothetical protein	/	0.906648	1.03507	0.822837	1.06939	0.0806497	-2.63532	0.00958701	-2.63942	P2	/	/	/	/	/	/	/	/
Bcltf1g1021	BofuT4_P111230.1	BofuT4_P111230.1 (BDBH)	BC1G_05703.1 (BDBH)	BcT4_1165 (BDBH)	B0510_4154 (BDBH)	aox, alternative oxidase	BcAOX1, alternative oxidase 1	0.907977	1.21568	0.97159	-1.00185	0.00344369	4.50581	0.0194089	3.53326	P1	NCU07953	5e-106	BDBH	alternative oxidase-1	ANID_02099	4e-140	BDBH	alternative oxidase
Bcltf1g1022	BofuT4_uP111320.1	BofuT4_uP111320.1 (BDBH)	/	/	/	hypothetical protein	/	0.760722	1.13748	0.185193	2.00546	0.0844233	2.17031	0.00753815	3.82282	P1	/	/	/	/	/	/	/	/
Bcltf1g1023 / Bclrg26	BofuT4_P111450.1	BofuT4_P111450.1 (BDBH)	/	BcT4_1151 (BDBH)	/	hypothetical protein	/	0.0222655	-3.08888	0.268807	-1.25703	0.0215877	1.97857	0.000926672	5.25657	P1	/	/	/	/	/	/	/	/
Bcltf1g1024	BofuT4_P111460.1	BofuT4_P111460.1 (BDBH)	BC1G_05680.1 (BDBH)	BcT4_1151 (1st hit)	/	hypothetical protein	/	0.195664	-1.68114	0.47325	-1.1893	0.0267054	1.72727	0.0226422	2.49939	P1	/	/	/	/	/	/	/	/
Bcltf1g1025	BofuT4_P111490.1	BofuT4_P111490.1 (BDBH)	BC1G_05677.1 (BDBH)	BcT4_1149 (BDBH)	B0510_4170 (BDBH)	similar to OPT oligopeptide transporter	/	0.7036	-1.08794	0.389567	-1.18375	0.00937682	-2.05713	0.00555557	-2.15761	P2	/	/	/	/	ANID_06452	2e-128	1st hit	peptide transporter MTD1
Bcltf1g1026	BofuT4_P111660.1	BofuT4_P111660.1 (BDBH)	BC1G_05658.1 (BDBH)	BcT4_1136 (BDBH)	B0510_4183 (BDBH)	hypothetical protein	/	0.737507	1.08524	0.938602	-1.14194	0.0135341	15.7638	0.00333512	13.5748	P1	/	/	/	/	/	/	/	/
Bcltf1g1027	BofuT4_P111720.1	BofuT4_P111720.1 (BDBH)	BC1G_05654.1 (BDBH)	BcT4_1132 (BDBH)	B0510_4187 (BDBH)	hypothetical protein	/	0.257513	-1.38281	0.231724	-1.8861	0.00191819	15.0804	0.000542472	11.8071	P1	/	/	/	/	ANID_01696	9e-07	1st hit	acyltransferase
Bcltf1g1028	BofuT4_P111730.1	BofuT4_P111730.1 (BDBH)	BC1G_05652.1 (BDBH)	BcT4_1131 (BDBH)	B0510_4188 (BDBH)	glycosyltransferase family 2 protein	/	0.94763	-1.01511	0.264571	-2.06387	0.00453574	7.12226	0.00230575	3.74277	P1	NCU08226	7e-06	1st hit	hypothetical protein	/	/	/	/
Bcltf1g1029	BofuT4_P111740.1	BofuT4_P111740.1 (BDBH)	BC1G_05651.1 (BDBH)	BcT4_1130 (BDBH)	B0510_4189 (BDBH)	hypothetical protein	/	0.313831	-1.13852	0.551932	-1.50417	0.0195497	3.69685	0.000983207	2.83202	P1	NCU06504	2e-12	1st hit	hypothetical protein	/	/	/	/
Bcltf1g1030	BofuT4_P111810.1	BofuT4_P111810.1 (BDBH)	BC1G_05644.1 (BDBH)	BcT4_1125 (BDBH)	B0510_4194 (BDBH)	hypothetical protein	/	0.0999628	-2.09066	0.29156	-1.40141	0.0355535	-2.02597	0.279118	-1.35818	P8	/	/	/	/	/	/	/	/
Bcltf1g1031	BofuT4_P111900.1	BofuT4_P111900.1 (BDBH)	BC1G_05636.1 (BDBH)	BcT4_1118 (BDBH)	B0510_4201 (BDBH)	hypothetical protein	/	0.738769	1.11168	0.797776	1.0542	0.0401843	2.18242	0.0078867	2.09154	P1	/	/	/	/	/	/	/	/
Bcltf1g1032	BofuT4_P111920.1	BofuT4_P111920.1 (BDBH)	BC1G_05635.1 (BDBH)	BcT4_1117 (BDBH)	B0510_4202 (BDBH)	hypothetical protein	/	0.432827	-1.43583	0.244623	-1.52246	0.0402244	2.25024	0.0120376	2.20064	P1	/	/	/	/	/	/	/	/
Bcltf1g1033	BofuT4_P112230.1	BofuT4_P112230.1 (BDBH)	BC1G_13096.1 (BDBH)	BcT4_8058 (BDBH)	B0510_1457 (BDBH)	similar to AMID-like mitochondrial oxidoreductase	BcALO1, AMID-like oxidoreductase 1	0.331267	-1.11657	0.502294	-1.33958	0.0142774	2.43889	0.0084822	2.0269	P1	NCU09447	7e-20	1st hit	NAD(P)H dehydrogenase (external)-3	ANID_09315	6e-45	1st hit	conserved hypothetical protein
Bcltf1g1034	BofuT4_P112290.1	BofuT4_P112290.1 (BDBH)	BC1G_13102.1 (BDBH)	BcT4_8054 (BDBH)	B0510_1461 (BDBH)	similar to alpha/beta hydrolase fold	/	0.685593	-1.10269	0.773198	-1.08453	0.0173578	1.9556	0.0113549	2.0604	P1	NCU03158	3e-16	1st hit	alpha/beta hydrolase	ANID_06950	3e-55	BDBH	conserved hypothetical protein
Bcltf1g1035	BofuT4_P112450.1	BofuT4_P112450.1 (BDBH)	BC1G_09171.1 (BDBH)	BcT4_7599 (BDBH)	B0510_3589 (BDBH)	hypothetical protein	/	0.975608	-1.09349	0.802008	-1.40834	0.0869245	-3.86768	0.00673855	-4.85239	P2	NCU01425	1e-06	1st hit	/	/	/	/	/
Bcltf1g1036	BofuT4_P112550.1	BofuT4_P112550.1 (BDBH)	BC1G_09177.1 (BDBH)	BcT4_7596 (BDBH)	B0510_3592 (BDBH)	hypothetical protein	/	0.758499	1.11808	0.870993	1.03112	0.0978114	-3.39222	0.00587137	-3.78787	P2	/	/	/	/	/	/	/	/
Bcltf1g1037	BofuT4_P112660.1	BofuT4_P112660.1 (BDBH)	BC1G_09188.1 (BDBH)	BcT4_7588 (BDBH)	B0510_3600 (BDBH)	hypothetical protein	/	0.684734	1.26384	0.394215	-1.19132	0.00829678	13.441	0.00322364	9.51215	P1	NCU04310	2e-26	1st hit	hypothetical protein	ANID_07179	4e-44	1st hit	/
Bcltf1g1038	BofuT4_P112680.1	BofuT4_P112680.1 (BDBH)	BC1G_09190.1 (BDBH)	BcT4_7587 (BDBH)	B0510_3601 (BDBH)	similar to FAD binding domain-containing protein	/	0.701956	1.27597	0.0366745	-1.57478	0.00119179	27.338	0.00161984	14.401	P1	NCU07619	2e-163	BDBH	FAD binding domain-containing protein	ANID_11243	3e-121	1st hit	FAD binding domain-containing protein
Bcltf1g1039	BofuT4_P112740.1	BofuT4_P112740.1 (BDBH)	BC1G_09195.1 (BDBH)	BcT4_7582 (BDBH)	B0510_3606 (BDBH)	similar to uracil permease	/	0.332574	-1.37221	0.629833	1.11292	0.0123503	-2.84594	0.00607863	-1.89818	P2	NCU07334	3e-101	1st hit	uracil permease	ANID_00660	5e-107	1st hit	uridine permease Fui1
Bcltf1g1040	BofuT4_P112800.1	BofuT4_P112800.1 (BDBH)	BC1G_09200.1 (BDBH)	/	/	hypothetical protein	/	0.44339	1.36604	0.641103	1.23752	0.00978308	-6.8481	0.00157054	-8.08549	P2	NCU05766	2e-10	1st hit	hypothetical protein	ANID_12400	2e-09	1st hit	conserved hypothetical protein
Bcltf1g1041	BofuT4_P112820.1	BofuT4_P112820.1 (BDBH)	BC1G_09202.1 (BDBH)	BcT4_7579 (BDBH)	B0510_3609 (BDBH)	hypothetical protein	/	0.310333	2.22382	0.989918	1.03341	0.0269588	-9.72639	0.00267682	-22.5001	P2	NCU17270	3e-12	1st hit	hypothetical protein	ANID_08625	3e-16	1st hit	conserved hypothetical protein
Bcltf1g1042	BofuT4_P112830.1	BofuT4_P112830.1 (BDBH)	BC1G_09203.1 (BDBH)	BcT4_7578 (BDBH)	B0510_3610 (BDBH)	hypothetical protein	/	0.748023	1.37858	0.377447	-1.37936	0.0190674	-7.66885	0.00754179	-15.3141	P2	/	/	/	/	/	/	/	/
Bcltf1g1043	BofuT4_P112850.1	BofuT4_P112850.1 (BDBH)	BC1G_09204.1 (BDBH)	BcT4_7577 (BDBH)	B0510_3611 (BDBH)	similar to ABC transporter	/	0.274062	1.16825	0.664389	1.10974	0.00187902	-3.0385	0.00116696	-3.29789	P2	/	/	/	/	/	/	/	/
Bcltf1g1044	BofuT4_P112920.1	BofuT4_P112920.1 (BDBH)	BC1G_09211.1 (BDBH)	/	/	hypothetical protein	/	0.582304	-1.25502	0.551341	1.33703	0.0465746	-2.26859	0.35064	-1.36836	P8	/	/	/	/	/	/	/	/
Bcltf1g1045	BofuT4_P113200.1	BofuT4_P113200.1 (BDBH)	BC1G_09243.1 (BDBH)	BcT4_7551 (BDBH)	B0510_3636 (BDBH)	hypothetical protein	/	0.148754	3.14624	0.467434	-1.20182	0.00490648	11.6145	0.0233856	2.94235	P1	/	/	/	/	/	/	/	/
Bcltf1g1045	BofuT4_P113210.1	BofuT4_P113210.1 (BDBH)	BC1G_09243.1 (1st hit)	BcT4_7551 (1st hit)	B0510_3636 (1st hit)	hypothetical protein	/	0.246901	2.57225	0.88706	-1.02223	0.00693768	7.8242	0.0371805	2.90248	P1	/	/	/	/	/	/	/	/
Bcltf1g1046 / Bclig140	BofuT4_P113220.1	BofuT4_P113220.1 (BDBH)	BC1G_09244.1 (BDBH)	BcT4_7550 (BDBH)	B0510_3637 (BDBH)	hypothetical protein	/	0.0471838	4.68788	0.723906	-1.20315	0.00194902	16.8241	0.0234168	3.03808	P1	/	/	/	/	/	/	/	/
Bcltf1g1047	BofuT4_P113290.1	BofuT4_P113290.1 (BDBH)	BC1G_09250.1 (1st hit)	BcT4_7546 (1st hit)	B0510_3641 (1st hit)	hypothetical protein	/	0.9327	-1.04755	0.667082	-1.23665	0.307199	-1.89387	0.0129183	-2.17583	P2	/	/	/	/	/	/	/	/
Bcltf1g1048	BofuT4_uP113680.1	BofuT4_uP113680.1 (BDBH)	BC1G_09472.1 (BDBH)	/	/	hypothetical protein	/	0.435543	-1.63455	0.298888	2.06377	0.0171314	-3.05293	0.76262	1.07532	P11	/	/	/	/	/	/	/	/
Bcltf1g1049	BofuT4_P113690.1	BofuT4_P113690.1 (BDBH)	BC1G_09471.1 (BDBH)	BcT4_1994 (BDBH)	B0510_5133 (BDBH)	hypothetical protein	/	0.242506	-2.06864	0.934331	-1.14126	0.343824	2.27083	0.0216505	4.3225	P1	/	/	/	/	/	/	/	/
Bcltf1g1050	BofuT4_P113730.1	BofuT4_P113730.1 (BDBH)	BC1G_09467.1 (BDBH)	BcT4_1997 (BDBH)	B0510_5137 (BDBH)	similar to MFS multidrug transporter	/	0.703606	1.18955	0.822383	-1.03555	0.018004	2.73929	0.023581	2.15911	P1	NCU10910	1e-93	BDBH	hypothetical protein	ANID_03264	2e-170	1st hit	MFS multidrug transporter
Bcltf1g1051	BofuT4_P113750.1	BofuT4_P113750.1 (BDBH)	BC1G_09466.1 (BDBH)	BcT4_1998 (BDBH)	B0510_5138 (BDBH)	glycosyltransferase family 32 protein	/	0.586304	1.10679	0.455494	-1.19774	0.0162786	-1.85389	0.00278073	-2.36839	P2	NCU07338	7e-141	BDBH	alpha-1,6-mannosyltransferase Och1	ANID_07534	3e-40	1st hit	conserved hypothetical protein
Bcltf1g1052	BofuT4_P113760.1	BofuT4_P113760.1 (BDBH)	BC1G_09465.1 (BDBH)	BcT4_1999 (BDBH)	B0510_5139 (BDBH)	similar to acyltransferase	/	0.899105	-1.02568	0.702436	-1.13768	0.00873124	-2.60377	0.00178122	-2.76588	P2	NCU08231	5e-145	BDBH	acyltransferase	ANID_01696	1e-42	1st hit	acyltransferase
Bcltf1g1053	BofuT4_P113770.1	BofuT4_P113770.1 (BDBH)	BC1G_09464.1 (BDBH)	BcT4_2000 (BDBH)	B0510_5140 (BDBH)	hypothetical protein	/	0.690973	-1.13151	0.610147	-1.21499	0.0159084	-2.68748	0.00413995	-2.80185	P2	NCU09522	3e-15	1st hit	hypothetical protein	/	/	/	/
Bcltf1g1054 / Bclig142	CL_bt4ctg_1578_001.Contig1_v5	BofuT4_P114150.1 (BDBH)	BC1G_15070.1 (BDBH)	BcT4_2019 (BDBH)	B0510_5161 (BDBH)	/	/	0.0432815	3.03223	0.90152	-1.03017	0.0490413	2.03778	0.0357638	-1.55226	P7	/	/	/	/	/	/	/	/
Bcltf1g1055	BofuT4_P114270.1	BofuT4_P114270.1 (BDBH)	BC1G_15058.1 (BDBH)	BcT4_2026 (BDBH)	B0510_5168 (BDBH)	similar to Rad21/Rec8 N terminal domain-containing protein	/	0.126874	1.47852	0.47841	1.27314	0.0658821	-1.88704	0.00104058	-2.2861	P2	NCU03190	2e-49	BDBH	Rec8	ANID_11113	2e-17	BDBH	/
Bcltf1g1056 / Bclig145	BofuT4_P114310.1	BofuT4_P114310.1 (BDBH)	BC1G_15053.1 (BDBH)	/	/	hypothetical protein	/	0.0396534	2.55074	0.229827	-1.48057	0.622078	1.10399	0.00459801	-3.4632	P5	/	/	/	/	/	/	/	/
Bcltf1g1057	BofuT4_P114320.1	BofuT4_P114320.1 (BDBH)	BC1G_15052.1 (1st hit)	BcT4_2028 (1st hit)	/	hypothetical protein	/	0.598563	1.3601	0.444015	1.20901	0.0132393	4.92678	0.00767893	4.40029	P1	/	/	/	/	/	/	/	/
Bcltf1g1057	BofuT4_P114330.1	BofuT4_P114330.1 (BDBH)	BC1G_15052.1 (BDBH)	BcT4_2028 (BDBH)	/	hypothetical protein	/	0.683633	1.24372	0.625176	1.34947	0.0730553	3.69857	0.00897612	4.11989	P1	/	/	/	/	/	/	/	/
Bcltf1g1058	BofuT4_P114400.1	BofuT4_P114400.1 (BDBH)	BC1G_15825.1 (BDBH)	BcT4_7263 (BDBH)	B0510_6912 (BDBH)	similar to cytochrome P450	/	0.698402	-1.16208	0.712955	1.17773	0.0262786	-3.98548	0.00461018	-2.84557	P2	NCU09103	1e-56	1st hit	hypothetical protein	ANID_08309	1e-89	1st hit	conserved hypothetical protein
Bcltf1g1059	BofuT4_P114490.1	BofuT4_P114490.1 (BDBH)	BC1G_15833.1 (BDBH)	BcT4_7270 (BDBH)	B0510_6905 (BDBH)	similar to cytochrome P450	/	0.596917	-1.11608	0.0532479	-1.69324	0.00385356	2.30916	0.0384918	1.57882	P1	NCU09103	4e-62	1st hit	hypothetical protein	ANID_08309	3e-105	1st hit	conserved hypothetical protein
Bcltf1g1060	BofuT4_uP114510.1	BofuT4_uP114510.1 (BDBH)	BC1G_04832.1 (1st hit)	/	/	hypothetical protein	/	0.80664	1.04716	0.551938	-1.26689	0.0139044	-2.71986	0.00074151	-3.7294	P2	/	/	/	/	/	/	/	/
Bcltf1g1061	BofuT4_uP114520.1	BofuT4_uP114520.1 (BDBH)	/	/	/	hypothetical protein	/	0.448235	-1.321	0.495767	-1.3255	0.0115837	-3.44255	0.00584079	-3.54782	P2	/	/	/	/	/	/	/	/
Bcltf1g1062	BofuT4_P114590.1	BofuT4_P114590.1 (BDBH)	BC1G_07822.1 (BDBH)	BcT4_2600 (BDBH)	B0510_7077 (BDBH)	glycoside hydrolase family 5 protein	/	0.768132	-1.09808	0.156667	-1.45191	0.00476842	3.23767	0.004275	2.34944	P1	NCU00762	2e-10	1st hit	glycosylhydrolase family 5-1	ANID_08068	5e-179	BDBH	extracellular endoglucanase
Bcltf1g1063	BofuT4_P114660.1	BofuT4_P114660.1 (BDBH)	BC1G_07828.1 (BDBH)	BcT4_2595 (BDBH)	B0510_7072 (BDBH)	hypothetical protein	/	0.199243	-1.6741	0.625176	-1.16916	0.0084187	-2.30085	0.247886	-1.60988	P2	NCU05915	7e-14	1st hit	/	/	/	/	/
Bcltf1g1064	BofuT4_P114680.1	BofuT4_P114680.1 (1st hit)	BC1G_07831.1 (1st hit)	/	/	hypothetical protein	/	0.545566	-1.14835	0.102935	-1.32988	0.00306781	-1.99269	0.010814	-2.34374	P2	/	/	/	/	/	/	/	/
Bcltf1g1065	BofuT4_P114940.1	BofuT4_P114940.1 (BDBH)	BC1G_07853.1 (BDBH)	BcT4_2581 (BDBH)	B0510_7059 (BDBH)	similar to ADP-ribose pyrophosphatase	/	0.230165	1.24834	0.401956	-1.38794	0.00262867	4.79205	0.002409	2.91018	P1	NCU00548	6e-71	BDBH	MutT/nudix family protein	ANID_07711	5e-92	BDBH	MutT/nudix family protein
Bcltf1g1066 / Bclig146	BofuT4_P114970.1	BofuT4_P114970.1 (BDBH)	BC1G_07855.1 (1st hit)	BcT4_2579 (1st hit)	B0510_7057 (1st hit)	hypothetical protein	/	0.0203372	5.20228	0.967795	-1.11343	0.984122	1.0163	0.00098834	-5.87128	P5	NCU05632	3e-10	1st hit	/	ANID_08174	3e-05	1st hit	/
Bcltf1g1066 / Bclig146	BofuT4_P114980.1	BofuT4_P114980.1 (BDBH)	BC1G_07855.1 (BDBH)	BcT4_2579 (BDBH)	B0510_7057 (BDBH)	hypothetical protein	/	0.0446153	2.88347	0.563675	-1.49045	0.534718	-1.254	0.00158586	-5.47415	P5	NCU05632	5e-19	BDBH	/	ANID_08174	4e-18	BDBH	/
Bcltf1g1067	BofuT4_P115000.1	BofuT4_P115000.1 (BDBH)	BC1G_07858.1 (BDBH)	BcT4_2577 (BDBH)	B0510_7055 (BDBH)	hypothetical protein	/	0.425142	1.21645	0.171215	1.34408	0.0098726	-2.04154	0.0129017	-1.7945	P2	NCU08052	1e-11	1st hit	aquaporin	ANID_07618	1e-149	BDBH	conserved hypothetical protein
Bcltf1g1068	BofuT4_P115070.1	BofuT4_P115070.1 (BDBH)	BC1G_07863.1 (BDBH)	BcT4_2573 (BDBH)	B0510_7051 (BDBH)	similar to high-affinity nicotinic acid transporter	/	0.789704	-1.14353	0.88463	-1.08832	0.0230076	-4.649	0.0868051	-4.2965	P2	/	/	/	/	ANID_11116	4e-111	BDBH	MFS transporter
Bcltf1g1069 / Bclig147	BofuT4_P115120.1	BofuT4_P115120.1 (BDBH)	BC1G_07866.1 (BDBH)	BcT4_2570 (BDBH)	B0510_7048 (BDBH)	similar to ornithine decarboxylase	/	0.00925547	4.47054	0.15647	1.23743	0.00191819	7.10974	0.00342934	1.84113	P1	NCU01271	2e-171	1st hit	spermidine-1	/	/	/	/
Bcltf1g1070	BofuT4_P115130.1	BofuT4_P115130.1 (BDBH)	BC1G_07867.1 (BDBH)	BcT4_2569 (BDBH)	B0510_7047 (BDBH)	hypothetical protein	/	0.0316789	1.95085	0.691434	1.04781	0.0108261	2.1274	0.123073	1.10508	P7	/	/	/	/	/	/	/	/
Bcltf1g1071 / Bclig148	BofuT4_P115140.1	BofuT4_P115140.1 (BDBH)	BC1G_07868.1 (BDBH)	BcT4_2568 (BDBH)	B0510_7046 (BDBH)	similar to MFS transporter	/	0.0062926	3.80259	0.0471318	1.30865	0.00487064	2.94507	0.956883	-1.01126	P7	NCU01411	7e-08	1st hit	MFS multidrug resistance transporter	ANID_06412	1e-94	BDBH	conserved hypothetical protein
Bcltf1g1072 / Bclig149	BofuT4_P115160.1	BofuT4_P115160.1 (BDBH)	BC1G_07869.1 (BDBH)	BcT4_2567 (BDBH)	B0510_7045 (BDBH)	similar to taurine catabolism dioxygenase TauD	/	0.0490626	3.89251	0.060778	1.39114	0.001086	38.7981	0.00109339	13.0945	P1	/	/	/	/	/	/	/	/
Bcltf1g1073	BcA1_3478_J02	BofuT4_P115160.1 (1st hit)	BC1G_12495.1 (BDBH)	BcT4_831 (BDBH)	B0510_10092 (BDBH)	/	/	0.113933	1.65706	0.955904	1.00657	0.00235488	7.01217	0.00182956	4.1329	P1	/	/	/	/	/	/	/	/
Bcltf1g1074 / Bclig150	BofuT4_P115180.1	BofuT4_P115180.1 (BDBH)	/	BcT4_2566 (BDBH)	B0510_7044 (BDBH)	hypothetical protein	/	0.0280325	4.84343	0.174829	1.18049	0.000851355	47.8938	0.00148996	10.8559	P1	/	/	/	/	ANID_03539	6e-78	BDBH	/
Bcltf1g1075 / Bclig151	BofuT4_P115820.1	BofuT4_P115820.1 (BDBH)	BC1G_10598.1 (BDBH)	BcT4_2524 (BDBH)	B0510_7262 (BDBH)	similar to short chain dehydrogenase/reductase family	/	0.00058861	5.58368	0.0373257	2.84673	0.902184	-1.01939	0.00464022	-2.14075	P3	NCU08057	2e-105	BDBH	short chain dehydrogenase/reductase	ANID_06274	1e-91	1st hit	short chain dehydrogenase/reductase
Bcltf1g1076	BofuT4_P116100.1	BofuT4_P116100.1 (BDBH)	BC1G_05467.1 (BDBH)	BcT4_3697 (BDBH)	B0510_7164 (BDBH)	similar to short chain dehydrogenase	/	0.452232	-1.66258	0.223091	-2.17312	0.0533866	-3.20046	0.0415498	-4.00023	P2	NCU08784	4e-14	1st hit	hypothetical protein	ANID_07074	3e-30	1st hit	conserved hypothetical protein
Bcltf1g1077	BofuT4_P116110.1	BofuT4_P116110.1 (BDBH)	BC1G_05468.1 (BDBH)	/	/	hypothetical protein	/	0.538864	-1.30269	0.324244	-1.71182	0.0275868	-2.98254	0.00996525	-3.78613	P2	NCU04310	2e-05	1st hit	hypothetical protein	ANID_02649	6e-09	1st hit	/
Bcltf1g1078	BofuT4_P116120.1	BofuT4_P116120.1 (BDBH)	BC1G_05469.1 (BDBH)	/	/	hypothetical protein	/	0.550132	-1.22012	0.182055	-1.59762	0.0132891	-2.56089	0.00796914	-3.23392	P2	NCU02327T1	7e-09	1st hit	/	ANID_02726	1e-13	1st hit	/
Bcltf1g1079	BofuT4_P116130.1	BofuT4_P116130.1 (BDBH)	BC1G_05470.1 (BDBH)	BcT4_3698 (BDBH)	B0510_7163 (BDBH)	similar to cytochrome P450	/	0.863519	-1.07542	0.24081	-1.61603	0.0298034	-2.82309	0.0148687	-4.15368	P2	NCU05967	1e-49	BDBH	hypothetical protein	ANID_03497	1e-46	BDBH	conserved hypothetical protein
Bcltf1g1080	BofuT4_P116140.1	BofuT4_P116140.1 (BDBH)	BC1G_05471.1 (BDBH)	BcT4_3699 (BDBH)	B0510_7162 (BDBH)	similar to MFS toxin efflux pump (AflT)	/	0.506802	-1.42081	0.238147	-1.73503	0.0325253	-2.92403	0.0338021	-3.42956	P2	NCU09458	8e-106	1st hit	MFS transporter	ANID_05370	2e-152	BDBH	MFS multidrug transporter
Bcltf1g1081 / Bclrg61	BofuT4_uP116220.1	BofuT4_uP116220.1 (BDBH)	/	/	/	hypothetical protein	/	0.195546	1.56883	0.0419679	-2.36152	0.018574	2.98667	0.100718	-1.2115	P10	/	/	/	/	/	/	/	/
[truncated: 844 more rows]
