# Supplementary material for: The Transcription Factor BcLTF1 Regulates Virulence and Light Responses in the Necrotrophic Plant Pathogen Botrytis cinerea
Source: PLoS Genet. 2014 Jan 9;10(1):e1004040. doi: 10.1371/journal.pgen.1004040 (PMC3886904; doi:10.1371/journal.pgen.1004040)
Supplement: Table S3 — Genes subjected to hierarchical clustering analyses. (XLSX) [file pgen.1004040.s013.xlsx]

## Sheet: Legend
	Table S3.	Genes subjected to hierarchical clustering analyses.
		Sheet 1	Legend
		Sheet 2	Photoreceptor-encoding genes (clustering in Fig. 8A)
		Sheet 3	TF-encoding genes (clustering in Fig. 8B)
		Sheet 4	Secondary metabolism-related genes (key enzymes) (clustering in Fig. S6A)
		Sheet 5	Cluster genes (BOT, BOA, melanin, retinal) (clusterings in Fig. S6B, S7C, S8C)
	USED DATABASES
		Botrytis cinerea Genome Project (URGI)			http://urgi.versailles.inra.fr/Species/Botrytis
		Botrytis cinerea Database (BROAD)			http://www.broadinstitute.org/annotation/genome/botrytis_cinerea/MultiHome.html
		Neurospora crassa Database (BROAD)			http://www.broadinstitute.org/annotation/genome/neurospora/MultiHome.html
		Aspergillus Genome Database AspGD			http://www.aspergillusgenome.org/
	REFERENCES
		Amselem J, Cuomo CA, van Kan JA, Viaud M, Benito EP, et al. (2011) Genomic analysis of the necrotrophic fungal pathogens Sclerotinia sclerotiorum and Botrytis cinerea. PLoS Genet 7: e1002230.
		Andersen MR, Nielsen JB, Klitgaard A, Petersen LM, Zachariasen M, et al. (2013) Accurate prediction of secondary metabolite gene clusters in filamentous fungi. Proc Natl Acad Sci USA. 110:E99-107.
		Ballario P, Vittorioso P, Magrelli A, Talora C, Cabibbo A, et al. (1996) White collar-1, a central regulator of blue light responses in Neurospora, is a zinc finger protein. EMBO J. 15:1650-1657.
		Bayram O, Biesemann C, Krappmann S, Galland P, Braus GH (2008) More than a repair enzyme: Aspergillus nidulans photolyase-like CryA is a regulator of sexual development. Mol Biol Cell. 19:3254-3262.
		Bieszke JA, Braun EL, Bean LE, Kang S, Natvig DO, et al. (1999) The nop-1 gene of Neurospora crassa encodes a seven transmembrane helix retinal-binding protein homologous to archaeal rhodopsins. Proc Natl Acad Sci USA. 96:8034-8039.
		Blumenstein A, Vienken K, Tasler R, Purschwitz J, Veith D, et al. (2005) The Aspergillus nidulans phytochrome FphA represses sexual development in red light. Curr Biol. 15:1833-1838.
		Brown LS, Dioumaev AK, Lanyi JK, Spudich EN, Spudich JL (2001) Photochemical reaction cycle and proton transfers in Neurospora rhodopsin. J Biol Chem. 276:32495-32505.
		Chen CH, Ringelberg CS, Gross RH, Dunlap JC, Loros JJ (2009) Genome-wide analysis of light-inducible responses reveals hierarchical light signalling in Neurospora. EMBO J 28:1029-1042.
		Colot HV, Park G, Turner GE, Ringelberg C, Crew CM, et al. (2006) A high-throughput gene knockout procedure for Neurospora reveals functions for multiple transcription factors. Proc Natl Acad Sci USA 103:10352-10357.
		Dalmais B, Schumacher J, Moraga J, LePêcheur P, Tudzynski B, et al. (2011) The Botrytis cinerea phytotoxin botcinic acid requires two polyketide synthases for production and has a redundant role in virulence with botrydial. Mol Plant Pathol 12: 564-579.
		Froehlich AC, Chen CH, Belden WJ, Madeti C, Roenneberg T, et al. (2010) Genetic and molecular characterization of a cryptochrome from the filamentous fungus Neurospora crassa. Eukaryot Cell. 9:738-750.
		Froehlich AC, Noh B, Vierstra RD, Loros J, Dunlap JC (2005) Genetic and molecular analysis of phytochromes from the filamentous fungus Neurospora crassa. Eukaryot Cell. 4:2140-2152.
		Gerke J, Bayram O, Feussner K, Landesfeind M, Shelest E, et al. (2012) Breaking the silence: protein stabilization uncovers silenced biosynthetic gene clusters in the fungus Aspergillus nidulans. Appl Environ Microbiol. 78:8234-8244.
		Gonçalves RD, Cupertino FB, Freitas FZ, Luchessi AD, Bertolini MC (2011) A genome-wide screen for Neurospora crassa transcription factors regulating glycogen metabolism. Mol Cell Proteomics. 10:M111.007963.
		Han KH, Han KY, Yu JH, Chae KS, Jahng KY, et al. (2001) The nsdD gene encodes a putative GATA-type transcription factor necessary for sexual development of Aspergillus nidulans. Mol Microbiol 41:299-309.
		Heintzen C, Loros JJ, Dunlap JC (2001) The PAS protein VIVID defines a clock-associated feedback loop that represses light input, modulates gating, and regulates clock resetting. Cell. 104:453-464.
		Lambreghts R, Shi M, Belden WJ, Decaprio D, Park D, et al. (2009) A high-density single nucleotide polymorphism map for Neurospora crassa. Genetics. 181:767-781.
		Lee K, Dunlap JC, Loros JJ (2003) Roles for WHITE COLLAR-1 in circadian and general photoperception in Neurospora crassa. Genetics. 163:103-114.
		Lee BY, Han SY, Choi HG, Kim JH, Han KH, et al. (2005) Screening of growth- or development-related genes by using genomic library with inducible promoter in Aspergillus nidulans. J Microbiol. 43:523-528.
		Lewis ZA, Correa A, Schwerdtfeger C, Link KL, Xie X, et al. (2002) Overexpression of White Collar-1 (WC-1) activates circadian clock-associated genes, but is not sufficient to induce most light-regulated gene expression in Neurospora crassa. Mol Microbiol. 45:917-931.
		Malzahn E, Ciprianidis S, Káldi K, Schafmeier T, Brunner M (2010) Photoadaptation in Neurospora by competitive interaction of activating and inhibitory LOV domains. Cell. 142:762-772.
		Pinedo C, Wang CM, Pradier JM, Dalmais B, Choquer M, et al. (2008) Sesquiterpene synthase from the botrydial biosynthetic gene cluster of the phytopathogen Botrytis cinerea. ACS Chem Biol 3: 791-801.
		Purschwitz J, Müller S, Kastner C, Schöser M, Haas H, et al. (2008) Functional and physical interaction of blue- and red-light sensors in Aspergillus nidulans. Curr Biol. 18:255-259.
		Ruger-Herreros C, Rodríguez-Romero J, Fernández-Barranco R, Olmedo M, Fischer R, et al. (2011) Regulation of conidiation by light in Aspergillus nidulans. Genetics 188:809-822.
		Röhrig J, Kastner C, Fischer R (2013) Light inhibits spore germination through phytochrome in Aspergillus nidulans. Curr Genet. 59:55-62.
		Schumacher J, Tudzynski P (2012) Morphogenesis and infection in Botrytis cinerea. In: Pérez-Martín J, Di Pietro A, editors. Topics in Current Genetics, Vol. Morphogenesis and Pathogenicity in Fungi. Springer-Verlag Berlin, Heidelberg. pp. 225-241.
		Schwerdtfeger C, Linden H (2003) VIVID is a flavoprotein and serves as a fungal blue light photoreceptor for photoadaptation. EMBO J. 22:4846-4855.
		Selitrennikoff CP, Nelson RE, Siegel RW (1974) Phase-specific genes for macroconidiation in Neurospora crassa. Genetics. 78:679-90.
		Shimura M, Ito Y, Ishii C, Yajima H, Linden H, et al. (1999) Characterization of a Neurospora crassa photolyase-deficient mutant generated by repeat induced point mutation of the phr gene. Fungal Genet Biol. 28:12-20.
		Siewers V, Viaud M, Jimenez-Teja D, Collado IG, Schulze Gronover C, et al. (2005) Functional analysis of the cytochrome P450 monooxygenase gene bcbot1 of Botrytis cinerea indicates that botrydial is a strain-specific virulence factor. Mol Plant-Microbe Interact 18: 602-612.
		Smith KM, Sancar G, Dekhang R, Sullivan CM, Li S, et al. (2010) Transcription factors in light and circadian clock signaling networks revealed by genome-wide mapping of direct targets for Neurospora white collar complex. Eukaryot Cell 9:1549-1556.
		Staats M, van Kan JA (2012) Genome update of Botrytis cinerea strains B05.10 and T4. Eukaryot Cell 11: 1413-1414.
		Sun X, Yu L, Lan N, Wei S, Yu Y, et al. (2012) Analysis of the role of transcription factor VAD-5 in conidiation of Neurospora crassa. Fungal Genet Biol. 49:379-387.

## Sheet: PR-encoding genes Fig. 8A
Name	Gene ID Array	Gene ID T4 (URGI)	Gene ID B05.10 (BROAD)	Gene ID T4 (van Kan)	Gene ID B05.10 (van Kan)	Description	Domains	L/ D in WT		L/ D in KO		KO/ WT in D		KO/ WT in L		Homologues in N. crassa		Homologues in A. nidulans
								p-value FDR	Fold Change	p-value FDR	Fold Change	p-value FDR	Fold Change	p-value FDR	Fold Change	Name, function	Expression profile	Name, function	Expression profile
BcVVD1	BofuT4_P126250.1	BofuT4_P126250.1 (BDBH)	BC1G_04348.1 (BDBH)	BcT4_6779 (BDBH)	B0510_6037 (BDBH)	ViViD-like 1, putative blue light sensor	PAS/LOV domain	0.000311921	37.4635	0.000885898	38.4595	0.650131	1.10879	0.972643	1.00566	VVD - "vivid" mediates photoadaptation and light sensitivity; represses carotenoid biosynthesis; affects expression of conidiation genes [Heintzen et al. 2001, Schwerdtfeger & Linden 2003]	"Response to light stimulus" [Lewis et al. 2002], "Response to blue light" [Schwerdtfeger & Linden 2003], "Response to light intensity" [Malzahn et al. 2010]	/	/
BcLOV3	BofuT4_P096850.1	BofuT4_P096850.1 (BDBH)	BC1G_15404.1 (BDBH)	BcT4_2964 (BDBH)	B0510_4732 (BDBH)	PAS/ LOV protein 3, putative blue light sensor	PAS/LOV domain	0.0141836	3.95049	0.00791145	3.13371	0.797559	-1.07165	0.158383	-1.37965	NCU07268 required for perithecia/ ascospore formation [BROAD Database]	/	/	/
BOP1	BofuT4_P110210.1	BofuT4_P110210.1 (BDBH)	BC1G_02456.1 (BDBH)	BcT4_7621 (BDBH)	B0510_7992 (BDBH)	Opsin 1, putative (green) light sensor [Heller et al. 2012]	G protein-coupled receptor/ Rhodopsin domain	0.000519319	2.6735	0.0376336	1.98625	0.31256	-1.15988	0.00212189	-1.55101	NOP-1 - "new eukaryotic opsin-1" (w/o obvious function [Bieszke et al. 1999])	"Response to light stimulus" [Brown et al. 2001]	NopA (not characterized)	"Light-induced" [Ruger-Herreros et al. 2011]	x
BOP2	BofuT4_P163470.1	BofuT4_P163470.1 (BDBH)	BC1G_13906.1 (BDBH)	BcT4_5016 (BDBH)	B0510_1211 (BDBH)	Opsin 2, putative (green) light sensor (part of retinal gene cluster)	G protein-coupled receptor/ Rhodopsin domain	0.000184899	14.0392	0.0439039	2.07907	0.00144809	4.18407	0.0131844	-1.6724	ORP-1 w/o obvious function [BROAD Database]	/	/	/
BcCRY1	BofuT4_P103490.1	BofuT4_P103490.1 (BDBH)	BC1G_13162.1 (BDBH)	BcT4_8993 (BDBH)	B0510_9004 (BDBH)	Cryptochrome 1, putative blue/ UV light sensor	Photolyase + FAD-binding domain	0.000283937	8.45642	0.0011104	5.51818	0.0051676	1.96226	0.0766212	1.20719	PHR - "photoreactivation-deficient" [Shimura et al. 1999]	"Response to light stimulus" [Chen et al. 2009, Smith et al. 2010]	CryA - "cryptochrome" represses sexual development under UV light; exhibits photorepair activity; is localized in the nuclei [Bayram et al. 2008]	"Light-induced" [Ruger-Herreros et al. 2011]	x
BcCRY2	BofuT4_P159580.1	BofuT4_P159580.1 (BDBH)	BC1G_08145.1 (1st hit)	BcT4_1617 (1st hit)	B0510_6824 (1st hit)	Cryptochrome 2, putative blue/ UV light sensor	Photolyase + FAD-binding domain	0.000203607	17.5921	0.0101475	5.12808	0.00234339	4.83275	0.0669673	1.3554	CRY - "cryptochrome DASH" w/o obvious function [Froehlich et al. 2010]	"Response to light stimulus" [Chen et al. 2009], "Response to blue light" [Froehlich et al. 2010]	/	/
BcPHY2	BofuT4_P014010.1	BofuT4_P014010.1 (BDBH)	BC1G_08283.1 (BDBH)	BcT4_8742 (BDBH)	B0510_797 (BDBH)	Phytochrome 2, putative red/ far-red light sensor	Histidin kinase (PAS-GAF-PHY-HK-ATPase-RRD)	0.000764197	3.61073	0.0122644	2.06223	0.00954325	1.69622	0.578261	-1.04831	PHY-2 - "phytochrome-2" w/o obvious function [Froehlich et al. 2005]	/	/	/
BcPHY1	BofuT4_P078780.1	BofuT4_P078780.1 (BDBH)	BC1G_13369.1 (BDBH)	BcT4_6503 (BDBH)	B0510_9589 (BDBH)	Phytochrome 1, putative red/ far-red light sensor	Histidin kinase (PAS-GAF-PHY-HK-ATPase-RRD)	0.402398	1.43436	0.847722	1.06776	0.850925	-1.04067	0.346085	-1.41385	PHY-1 - "phytochrome-1" w/o obvious function [Froehlich et al. 2005]	"Region of WCC enrichment" [Smith et al. 2010]	FphA - "fungal phytochrome" represses sexual development in red light; Inhibits spore germination; acts together with LreA/LreB to regulate conidiation [Blumenstein et al. 2005, Purschwitz et al. 2008, Röhrig et al. 2013]	/
BcWCL1	BofuT4_P091840.1	BofuT4_P091840.1 (BDBH)	BC1G_13505.1 (BDBH)	BcT4_4538 (BDBH)	B0510_6734 (BDBH)	WC1-like TF, putative blue light receptor	GATA-TF (LOV-PAS-PAS)	0.861433	-1.04851	0.733508	1.18761	0.604464	-1.18639	0.844438	1.04433	WC-1 - "white collar-1" stimulates mycelial carotenoid biosynthesis, conidiation, protoperithecia formation; regulates the CLOCK [Ballario et al. 1996]	"Response to light stimulus" [Lee et al. 2003], "Response to light intensity" [Malzahn et al. 2010]	LreA -"light response A" stimulates sexual development (in darkness and light) and mycotoxin formation; acts together with LreA/LreB to regulate conidiation [Purschwitz et al. 2008]	/
BcPHY3	BofuT4_P030530.1	BofuT4_P030530.1 (BDBH)	BC1G_01106.1 (BDBH)	BcT4_1357 (BDBH)	B0510_5528 (BDBH)	Phytochrome 3, putative red/ far-red light sensor	Histidin kinase (PAS-GAF-PHY-HK-ATPase-RRD)	0.368507	-1.11627	0.636283	1.14249	0.148613	-1.31262	0.764564	-1.02742	/	/	/	/
Prediction of photoreceptor-encoding genes in B. cinerea [Schumacher and Tudzynski 2012]

## Sheet: TF-encoding genes Fig. 8B
Gene ID Array	Gene ID T4 (URGI)	Gene ID B05.10 (BROAD)	Gene ID T4 (van Kan)	Gene ID B0510 (van Kan)	TF family	L/ D in WT		L/ D in KO		KO/ WT in D		KO/ WT in L		B. cinerea		BlastP N. crassa			Functions in N. crassa		BlastP A. nidulans			Functions in A. nidulans
						p-value FDR	Fold Change	p-value FDR	Fold Change	p-value FDR	Fold Change	p-value FDR	Fold Change	Name		ID 1st hit	e-value		Function	Expression profile	ID 1st hit	e-value		Function	Expression profile
BofuT4_P087560.1	BofuT4_P087560.1 (BDBH)	BC1G_06948.1 (BDBH)	/	/	C2H2	0.159239	1.55612	0.32888	-1.19504	0.0819834	-1.63463	0.00116696	-3.08457			NCU05909	0.0009	1st hit	/	/	/	/	/	/	/
BofuT4_P096660.1	BofuT4_P096660.1 (BDBH)	BC1G_15308.1 (BDBH)	BcT4_2373 (BDBH)	B0510_2217 (BDBH)	C2H2	0.165143	1.27038	0.925507	-1.02235	0.0251701	-1.66583	0.00263489	-2.22116			NCU05257	7e-17	1st hit	/	/	ANID_10334	3e-19	1st hit	/	/
BofuT4_P134630.1	BofuT4_P134630.1 (BDBH)	BC1G_01712.1 (BDBH)	BcT4_8110 (BDBH)	B0510_1860 (BDBH)	Zn2Cys6	0.403085	-1.15554	0.741719	-1.08256	0.00178739	-3.22184	0.00244196	-3.12689			NCU00289	7e-68	1st hit	/	/	ANID_11093	4e-95	BDBH	not characterized	/
BofuT4_P064300.1	BofuT4_P064300.1 (BDBH)	BC1G_12485.1 (BDBH)	BcT4_9999 (1st hit)	B0510_1429 (1st hit)	C2H2	0.755998	-1.06636	0.992608	-1.00084	0.00252794	-4.71583	0.00151493	-4.54541		cluster	NCU07593	8e-06	1st hit	/	/	ANID_02377	8e-08	1st hit	/	/
BofuT4_P087530.1	BofuT4_P087530.1 (BDBH)	BC1G_06950.1 (BDBH)	BcT4_9031 (BDBH)	B0510_6561 (BDBH)	Zn2Cys6	0.524783	-1.11307	0.967782	-1.01052	0.00275994	-2.48927	0.00169852	-2.22327			NCU04295	1e-09	1st hit	/	/	ANID_01569	7e-05	1st hit	/	/
BofuT4_P093440.1	BofuT4_P093440.1 (BDBH)	BC1G_10441.1 (BDBH)	BcT4_9306 (BDBH)	B0510_3555 (BDBH)	GATA	0.000406307	2.484	0.663365	-1.38645	0.000851355	-169.071	7.01848e-05	-583.899	BcLTF1		NCU01154	8e-42	BDBH	SUB-1 - "submerged protoperithecia-1" regulates protoperithecia/ perithecia formation and glycogen contents [Colot et al. 2006, Gonçalves et al. 2011]	"Response to light stimulus" [Chen et al. 2009, Smith et al. 2010]	ANID_03152	2e-44	BDBH	NsdD, required for sexual development [Han et al. 2001]	/
BofuT4_P145620.1	BofuT4_P145620.1 (BDBH)	BC1G_05809.1 (BDBH)	BcT4_6132 (BDBH)	B0510_7611 (BDBH)	Zn2Cys6	0.959876	1.00867	0.457369	-1.19887	0.00630176	-1.88164	0.00426655	-2.19774			NCU03728	1e-51	1st hit	/	/	ANID_03420	2e-35	1st hit	/	/
BofuT4_P039360.1	BofuT4_P039360.1 (BDBH)	BC1G_04950.1 (BDBH)	BcT4_6406 (BDBH)	B0510_9277 (BDBH)	MYB	0.846361	1.05707	0.689217	-1.24611	0.0195627	-3.0981	0.00594556	-3.8705			NCU05685	1e-50	BDBH	regulates protoperithecia and ascospore formation, and pigmentation [BROAD Database]	/	ANID_04527	7e-42	BDBH	not characterized	/
BofuT4_P020210.1	BofuT4_P020210.1 (BDBH)	BC1G_00703.1 (BDBH)	BcT4_446 (BDBH)	B0510_288 (BDBH)	Zn2Cys6	0.867643	1.07423	0.766177	1.06031	0.0118422	-6.18012	0.00321228	-6.43745			NCU08000	5e-05	1st hit	/	/	ANID_00388	6e-07	1st hit	/	/
BofuT4_P078140.1	BofuT4_P078140.1 (BDBH)	BC1G_06659.1 (BDBH)	BcT4_54 (BDBH)	B0510_7755 (BDBH)	C2H2	0.268179	-1.22195	0.223964	-1.37395	0.00697926	-2.52679	0.000608828	-2.75385		cluster	NCU03975	4e-05	1st hit	/	/	ANID_02748	9e-07	1st hit	/	/
BofuT4_P159800.1	BofuT4_P159800.1 (BDBH)	BC1G_11209.1 (BDBH)	/	/	C2H2	0.677563	1.05952	0.686065	-1.24568	0.0210073	-2.42827	0.00116696	-3.14247			NCU00038	2e-05	1st hit	/	/	ANID_01265	1e-07	1st hit	/	/
BC1G_15967.1	/	BC1G_15967.1 (BDBH)	/	/	C2H2	0.468066	-1.27064	0.0643853	-1.8683	0.0106306	-2.69139	0.00306822	-3.82672			NCU06919	9e-06	BDBH	w/o obvious function [Colot et al. 2006, BROAD Database]	/	ANID_02718	2e-07	BDBH	not characterized	/
BofuT4_P046990.1	BofuT4_P046990.1 (BDBH)	BC1G_00310.1 (BDBH)	/	/	C2H2	0.232762	-1.73514	0.889512	-1.03058	0.00636888	-4.25647	0.0347989	-2.54238			NCU02914	4e-17	1st hit	/	/	ANID_01537	2e-07	1st hit	/	/
BofuT4_P087540.1	BofuT4_P087540.1 (BDBH)	BC1G_06949.1 (BDBH)	BcT4_9032 (BDBH)	B0510_6562 (BDBH)	C2H2	0.655098	-1.07127	0.869979	1.0487	0.00748553	-2.44762	0.00358304	-2.18111			NCU09496	1e-07	1st hit	/	/	ANID_09492	4e-06	1st hit	/	/
BofuT4_P021390.1	BofuT4_P021390.1 (BDBH)	BC1G_00583.1 (BDBH)	BcT4_538 (BDBH)	B0510_373 (BDBH)	Zn2Cys6	0.651958	-1.05712	0.770759	-1.19457	0.0211265	-2.35072	0.00622644	-2.72405			NCU02989	6e-33	BDBH	not characterized	/	ANID_08304	8e-45	BDBH	not characterized	/
BofuT4_P020190.1	BofuT4_P020190.1 (BDBH)	BC1G_00705.1 (BDBH)	BcT4_444 (BDBH)	B0510_286 (BDBH)	C2H2	0.541577	-1.14791	0.663664	1.15137	0.0175317	-2.35632	0.00757176	-1.81387			NCU02989	1e-27	1st hit	/	/	ANID_02377	2e-26	1st hit	/	/
BofuT4_P053120.1	BofuT4_P053120.1 (BDBH)	BC1G_07184.1 (BDBH)	/	B0510_4542 (BDBH)	Zn2Cys6	0.066	-1.41609	0.293836	1.2974	0.00635033	-2.20614	0.137563	-1.2142			NCU00017	1e-29	1st hit	/	/	ANID_07942	4e-17	1st hit	/	/
BofuT4_P107030.1	BofuT4_P107030.1 (BDBH)	BC1G_05536.1 (1st hit)	BcT4_7822 (1st hit)	B0510_9164 (1st hit)	Fung TF	0.0947988	-1.78565	0.875481	-1.13946	0.0277462	-2.79566	0.0422069	-1.79299			NCU08136	3e-15	1st hit	/	/	ANID_11819	5e-23	BDBH	not characterized	/
BofuT4_P053020.1	BofuT4_P053020.1 (BDBH)	BC1G_01956.1 (BDBH)	/	/	Fung TF	0.0808896	-1.75339	0.28758	-1.39442	0.00972665	-3.06061	0.00127622	-2.36092		cluster	NCU04866	2e-62	BDBH	ADA-6 - "all development altered-6" regulates aerial hyphal extension, conidiation and protoperithecia formation [Colot et al. 2006]	/	ANID_07896	5e-62	BDBH	DbaA, with a role in secondary metabolite biosynthesis [Gerke et al. 2012, Andersen et al. 2013]	/
BofuT4_P068380.1	BofuT4_P068380.1 (BDBH)	BC1G_10107.1 (BDBH)	BcT4_9844 (BDBH)	B0510_9049 (BDBH)	Zn2Cys6	0.0412068	-1.68158	0.615002	-1.13134	0.00321858	-3.15931	0.00228619	-2.10247			NCU00017	1e-14	1st hit	/	/	ANID_07942	2e-11	1st hit	/	/
BofuT4_P161860.1	BofuT4_P161860.1 (BDBH)	BC1G_10514.1 (BDBH)	BcT4_6340 (BDBH)	B0510_7506 (BDBH)	Zn2Cys6	0.012649	-6.71859	0.423544	-1.33858	0.0022496	-12.5585	0.01274	-2.4639			NCU05767	2e-20	1st hit	/	/	/	/		/	/
BofuT4_P069770.1	BofuT4_P069770.1 (BDBH)	BC1G_05217.1 (BDBH)	BcT4_8868 (BDBH)	B0510_663 (BDBH)	C2H2	0.16165	-1.6673	0.418612	-2.22955	0.134719	-1.91809	0.037624	-2.54496			NCU02914	2e-34	BDBH	not characterized	/	ANID_02162	4e-09	1st hit	/	/
BofuT4_P088480.1	BofuT4_P088480.1 (BDBH)	BC1G_06861.1 (BDBH)	BcT4_9086 (BDBH)	B0510_6617 (BDBH)	Zn2Cys6	0.540304	1.1076	0.640857	-1.7215	0.267203	-1.48645	0.049681	-2.82183			NCU09615	9e-70	1st hit	/	/	ANID_06218	4e-28	1st hit	/	/
BofuT4_P043920.1	BofuT4_P043920.1 (BDBH)	BC1G_07886.1 (BDBH)	BcT4_10370 (BDBH)	B0510_7040 (BDBH)	Zn2Cys6	0.0153045	2.50549	0.0239439	2.11867	0.0246312	-1.80268	0.00230733	-2.15314	BcLTF5		NCU09205	2e-19	1st hit	/	/	ANID_08636	5e-21	1st hit	/	/	x
BofuT4_P064580.1	BofuT4_P064580.1 (BDBH)	BC1G_10773.1 (BDBH)	BcT4_9938 (BDBH)	B0510_9797 (BDBH)	Zn2Cys6	0.000283937	4.45045	0.00327206	3.4039	0.2456	1.13054	0.0288662	-1.20865	BcLTF4		NCU05208	3e-10	1st hit	/	/	ANID_03994	1e-34	1st hit	/	/
BofuT4_P036360.1	BofuT4_P036360.1 (BDBH)	BC1G_04022.1 (BDBH)	BcT4_8472 (BDBH)	B0510_4441 (BDBH)	C2H2	0.00245186	1.6953	0.0373257	2.24786	0.0463083	-1.483	0.210469	-1.11189	BcLTF3		NCU02713	1e-13	BDBH	CSP-1 - "conidial separation-1" regulates septation of conidia [Selitrennikoff et al. 1974, Lambreghts et al. 2009])	"Response to light stimulus" [Chen et al. 2009, Smith et al. 2010]	ANID_06195	0.0003	1st hit	/	/
BofuT4_P074200.1	BofuT4_P074200.1 (BDBH)	/	/	/	C2H2	0.408223	1.51067	0.928907	1.00038	0.607766	-1.36913	0.0449205	-2.09306			NCU03421	3e-19	1st hit	/	/	ANID_01997	5e-14	1st hit	/	/
BofuT4_P067570.1	BofuT4_P067570.1 (BDBH)	BC1G_13948.1 (BDBH)	BcT4_9120 (BDBH)	B0510_6651 (BDBH)	Zn2Cys6	0.0519758	3.1524	0.146258	1.59383	0.00527771	3.94384	0.0473994	1.91142	BcLTF6		NCU02386	5e-129	BDBH	not characterized	/	ANID_00902	2e-41	1st hit	/	/
BofuT4_P033780.1	BofuT4_P033780.1 (BDBH)	BC1G_08188.1 (BDBH)	BcT4_7325 (BDBH)	B0510_6852 (BDBH)	C2H2	0.024407	6.6642	0.232117	1.19435	0.00791262	6.63321	0.392639	1.14356	BcLTF2		NCU04179	2e-47	BDBH	SAH-1 - "short aerial hyphae-1" regulates conidiation [Colot et al. 2006, Sun et al. 2012]	"Response to light stimulus" [Chen et al. 2009, Smith et al. 2010]	ANID_06503	4e-60	BDBH	not characterized	"Light-repressed" [Ruger-Herreros et al. 2011]	x
BofuT4_P009990.1	BofuT4_P009990.1 (BDBH)	BC1G_12720.1 (BDBH)	BcT4_9596 (BDBH)	B0510_6995 (BDBH)	Zn2Cys6	0.337637	1.84807	0.498573	1.18052	0.0170223	2.91821	0.102106	1.86109			NCU03728	3e-40	1st hit	/	/	ANID_09050	2e-21	1st hit	/	/
BofuT4_P079110.1	BofuT4_P079110.1 (BDBH)	BC1G_13397.1 (BDBH)	/	/	C2H2	0.137797	2.36837	0.411273	1.14161	0.0425992	2.50074	0.417885	1.18079			NCU01640	2e-76	BDBH	RPN-4 w/o obvious function [BROAD Database]	"Response to light stimulus" [Smith et al. 2010]	ANID_00709	3e-53	BDBH	not characterized	"Light-induced" [Ruger-Herreros et al. 2011]	x
BofuT4_P017740.1	BofuT4_P017740.1 (BDBH)	BC1G_06080.1 (BDBH)	BcT4_294 (BDBH)	B0510_139 (BDBH)	"TATA"	0.427232	-1.27159	0.667082	-1.13143	0.0178705	2.09525	0.0125981	2.37261			NCU10220	1e-74	BDBH	not characterized	/	ANID_08860	9e-67	BDBH	not characterized	/
BC1G_01147.1	/	BC1G_01147.1 (BDBH)	/	B0510_5555 (BDBH)	C2H2	0.130571	-1.81327	0.427271	1.27195	0.544448	1.12935	0.0113822	2.62837			/	/	/	/	/	/	/	/	/	/
BofuT4_P016490.1	BofuT4_P016490.1 (BDBH)	BC1G_06205.1 (1st hit)	/	/	C2H2	0.835571	1.07973	0.228639	-1.6241	0.0211265	2.05129	0.439471	1.1808			/	/	/	/	/	/	/	/	/	/
BofuT4_P079800.1	BofuT4_P079800.1 (BDBH)	BC1G_03352.1 (BDBH)	BcT4_4253 (BDBH)	B0510_6176 (BDBH)	HMG	0.360142	-1.19431	0.424292	-1.19498	0.00218548	2.62339	0.00394426	2.6455			NCU09995	3e-23	1st hit	/	/	ANID_02885	7e-25	1st hit	/	/
BofuT4_P079740.1	BofuT4_P079740.1 (BDBH)	BC1G_03345.1 (BDBH)	BcT4_4248 (BDBH)	B0510_6180 (BDBH)	bZIP	0.927511	1.03104	0.574512	1.04113	0.0131977	2.31217	0.00798131	2.26182			NCU01994	0.0003	1st hit	/	/	ANID_10483	1e-08	1st hit	/	/
BofuT4_P093350.1	BofuT4_P093350.1 (BDBH)	BC1G_10451.1 (BDBH)	BcT4_9308 (BDBH)	B0510_3557 (BDBH)	C2H2	0.695334	1.11636	0.747731	1.14166	0.0477007	2.09908	0.0211381	2.14195			/	/	/	/	/	/	/	/	/	/
BofuT4_P010150.1	BofuT4_P010150.1 (BDBH)	BC1G_12737.1 (BDBH)	BcT4_9606 (BDBH)	/	Zn2Cys6	0.460689	1.49222	0.772049	-1.21676	0.00545839	12.8108	0.00488005	7.47621		cluster	NCU02787	0.0002	1st hit	/	/	ANID_09292	3e-31	BDBH	not characterized	/
BC1G_15843.1	/	BC1G_15843.1 (BDBH)	BcT4_10405 (1st hit)	B0510_10398 (1st hit)	Zn2Cys6	0.204546	1.17698	0.293225	1.2454	0.00130541	3.36129	0.000608828	3.67096	BcBOA13	cluster	/	/	/	/	/	/	/	/	/	/
BofuT4_P041220.1	BofuT4_P041220.1 (BDBH)	BC1G_01437.1 (BDBH)	BcT4_7912 (BDBH)	B0510_1605 (BDBH)	bZIP	0.175652	1.12304	0.806365	1.09375	0.00561677	2.13628	0.00757071	2.12118		cluster	NCU03654	6e-13	BDBH	not characterized	/	ANID_04324	5e-07	1st hit	/	/
BofuT4_P043020.1	BofuT4_P043020.1 (BDBH)	BC1G_01619.1 (BDBH)	BcT4_8020 (BDBH)	B0510_1496 (BDBH)	Fork head	0.423718	-1.112	0.627109	-1.11859	0.0100102	1.96727	0.000926672	2.02931			NCU08634	2e-33	BDBH	regulates perithecia abundance and ascospore formation [BROAD database])	/	ANID_04521	2e-22	BDBH	FhpA, with role in sexual development [Lee et al. 2005]	/
BofuT4_P066740.1	BofuT4_P066740.1 (BDBH)	BC1G_10305.1 (BDBH)	BcT4_9169 (BDBH)	B0510_6700 (BDBH)	C2H2	0.844732	1.02614	0.849847	-1.05678	0.0122223	3.45049	0.00104058	3.34438			NCU02671	2e-08	1st hit	/	/	ANID_01652	8e-09	1st hit	/	/
BofuT4_P030110.1	BofuT4_P030110.1 (BDBH)	BC1G_01153.1 (1st hit)	BcT4_1333 (1st hit)	B0510_5557 (1st hit)	Homeo	0.146039	-1.144	0.754127	-1.18436	0.0338678	2.08789	0.00898322	2.07505			NCU09020	0.0005	1st hit	/	/	ANID_01472	9e-06	1st hit	/	/
BC1G_15930.1	/	BC1G_15930.1 (BDBH)	BcT4_7273 (1st hit)	B0510_6902 (1st hit)	Homeo	0.588302	1.10742	0.5621	-1.30682	0.0127332	3.21625	0.00316712	2.19326	BcHOX1		NCU00097	3e-22	BDBH	BEK-1 - "beak-1" regulates formation of perithecia [Colot et al. 2006]	"Response to light stimulus" [Smith et al. 2010]	ANID_02020	3e-25	BDBH	not characterized	"Light-induced" [Ruger-Herreros et al. 2011]	x
BofuT4_P048750.1	BofuT4_P048750.1 (BDBH)	BC1G_00145.1 (BDBH)	BcT4_5312 (BDBH)	B0510_918 (BDBH)	Zn2Cys6	0.826694	1.04245	0.838339	1.05638	0.0148423	2.04214	0.00587137	2.01288			NCU07374	9e-126	BDBH	regulates macroconidia pigmentation [Colot et al. 2006, BROAD database]	/	ANID_03900	2e-48	BDBH	not characterized	/

## Sheet: SM key enzymes Fig. S6A
Name	#	Gene ID Array	Gene ID T4 (URGI)	Gene ID B05.10 (BROAD)	Gene ID T4 (van Kan)	Gene ID B0510 (van Kan)	Submitted to EMBL	L/ D in WT		L/ D in KO		KO/ WT in D		KO/ WT in L
								p-value FDR	Fold Change	p-value FDR	Fold Change	p-value FDR	Fold Change	p-value FDR	Fold Change
Polyketide synthases (PKSs)
BcPKS1	1	BofuT4_P088990.1	BofuT4_P088990.1 (BDBH)	BC1G_13366.1 (BDBH)	BcT4_6024 (BDBH)	B0510_5839 (BDBH)	BcPKS1, polyketide synthase	0.901955	-1.12192	0.867308	-1.03372	0.614978	-1.6362	0.741006	-1.51193
BcPKS2	2	BofuT4_P108860.1	BofuT4_P108860.1 (BDBH)	BC1G_02586.1 (BDBH)	BcT4_7710 (BDBH)	B0510_8080 (BDBH)	BcPKS2, polyketide synthase	0.452497	-1.2056	0.66657	1.0878	0.055241	-1.66281	0.0493512	-1.27474
BcPKS3	3	BofuT4_P020270.1	BofuT4_P020270.1 (BDBH)	BC1G_00695.1 (1st hit)	BcT4_452 (1st hit)	B0510_294 (1st hit)	BcPKS3, polyketide synthase, partial sequence	0.793428	-1.22047	0.75789	1.15746	0.869815	-1.09195	0.503692	1.2981
BcPKS4	4	BofuT4_P037780.1	BofuT4_P037780.1 (BDBH)	BC1G_04786.1 (1st hit)	BcT4_10084 (1st hit)	B0510_7886 (1st hit)	BcPKS4, polyketide synthase, partial sequence	0.909485	-1.08974	0.799606	1.09951	0.80119	-1.12613	0.798224	1.06704
BcPKS5	5	BofuT4_P085990.1	BofuT4_P085990.1 (BDBH)	BC1G_15479.1 (BDBH)	BcT4_10438 (BDBH)	B0510_10348 (BDBH)	BcPKS5, polyketide synthase	0.839428	1.0197	0.2702	-1.04503	0.0276174	1.19484	0.0662081	1.12047
BcPKS6/ BcBOA6	6	BC1G_16087.1	/	BC1G_16087.1 (BDBH)	BcT4_10399 (BDBH)	/	BcBOA6, polyketide synthase	0.773497	1.04148	0.847724	1.05361	0.0447349	2.98771	0.00330135	3.11372
BcPKS7	7	BofuT4_P071060.1	BofuT4_P071060.1 (BDBH)	BC1G_15702.1 (BDBH)	/	B0510_5673 (1st hit)	BcPKS7, polyketide synthase, partial sequence	0.866652	-1.02212	0.871405	-1.24375	0.433315	-1.8316	0.00917016	-2.24332
BcPKS8	8	BofuT4_P119030.1	BofuT4_P119030.1 (BDBH)	BC1G_02704.1 (BDBH)	BcT4_3884 (BDBH)	B0510_3920 (BDBH)	BcPKS8, polyketide synthase	0.61217	1.07136	0.732441	-1.15429	0.0202385	2.29559	0.00629532	1.86081
BcPKS9/ BcBOA9	9	BC1G_15837.1	/	BC1G_15837.1 (BDBH)	BcT4_10402 (1st hit)	B0510_10396 (1st hit)	BcBOA9, polyketide synthase	0.942015	1.17279	0.499863	1.41381	0.0136952	3.87306	0.0190233	4.74282
BcPKS10	10	BofuT4_P125860.1	BofuT4_P125860.1 (BDBH)	BC1G_04310.1 (BDBH)	BcT4_6757 (BDBH)	B0510_6015 (BDBH)	BcPKS10, polyketide synthase	0.449525	-1.10646	0.654988	1.26055	0.353654	-1.41138	0.911341	-1.01786
BcPKS11	11	BofuT4_P059830.1	BofuT4_P059830.1 (BDBH)	BC1G_09042.1 (BDBH)	BcT4_5959 (BDBH)	B0510_5345 (BDBH)	BcPKS11, polyketide synthase	0.412869	-1.20046	0.431745	-1.23984	0.124231	1.35309	0.158038	1.30201
BcPKS12/ melanin	12	BofuT4_P088370.1	BofuT4_P088370.1 (BDBH)	BC1G_06876.1 (BDBH)	BcT4_9080 (BDBH)	B0510_6611 (BDBH)	BcPKS12, polyketide synthase	0.603423	-1.32642	0.536063	-1.19678	0.0827958	-2.43262	0.289258	-2.16317
BcPKS13/ melanin	13	BofuT4_P077210.1	BofuT4_P077210.1 (BDBH)	BC1G_14497.1 (BDBH)	BcT4_122 (BDBH)	B0510_7826 (BDBH)	BcPKS13, polyketide synthase	0.826813	-1.61807	0.768051	1.05491	0.0144915	11.7382	0.00152585	19.0282
BcPKS14	14	BofuT4_P034190.1	BofuT4_P034190.1 (BDBH)	BC1G_08227.1 (1st hit)	BcT4_7301 (BDBH)	B0510_6874 (1st hit)	BcPKS14, polyketide synthase, partial sequence	0.866905	1.02591	0.372695	-1.34814	0.00693768	3.83785	0.00335344	2.92848
BcPKS15	15	BofuT4_P135120.1	BofuT4_P135120.1 (BDBH)	BC1G_01752.1 (BDBH)	BcT4_8142 (BDBH)	B0510_1831 (BDBH)	BcPKS15, polyketide synthase	0.200502	-1.71991	0.297959	-1.54129	0.983464	-1.00787	0.400751	1.13459
BcPKS16	16	BofuT4_P152140.1	BofuT4_P152140.1 (BDBH)	BC1G_10687.1 (BDBH)	BcT4_7389 (BDBH)	B0510_3799 (BDBH)	BcPKS16, polyketide synthase	0.340565	1.54782	0.68416	-1.10215	0.00506882	2.83971	0.0977465	1.66592
BcPKS17	17	BofuT4_P052990.1	BofuT4_P052990.1 (BDBH)	BC1G_01953.1 (BDBH)	BcT4_664 (BDBH)	B0510_504 (BDBH)	BcPKS17, polyketide synthase	0.499292	1.17485	0.674047	-1.16528	0.15485	-1.38192	0.0108849	-1.90944
BcPKS18	18	BofuT4_P088290.1	BofuT4_P088290.1 (BDBH)	BC1G_06885.1 (BDBH)	BcT4_9074 (BDBH)	B0510_6605 (BDBH)	BcPKS18, polyketide synthase	0.440217	-1.4583	0.191813	-1.48069	0.423936	-1.38025	0.285415	-1.37329
BcPKS19	19	BofuT4_P119530.1	BofuT4_P119530.1 (BDBH)	BC1G_16074.1 (BDBH)	BcT4_10344 (BDBH)	/	BcPKS19, polyketide synthase	0.171672	-1.78914	0.457447	-1.48936	0.00457735	-8.19049	0.00231384	-6.61805
BcPKS20	20	BofuT4_P085340.1	BofuT4_P085340.1 (BDBH)	BC1G_07030.1 (BDBH)	BcT4_9415 (BDBH)	B0510_7341 (BDBH)	BcPKS20, polyketide synthase	0.0434913	-1.16124	0.274079	-1.13058	0.17674	-1.07005	0.552777	-1.03708
BcPKS21	21	BofuT4_P103050.1	BofuT4_P103050.1 (BDBH)	BC1G_13114.1 (BDBH)	/	/	BcPKS21, polyketide synthase	0.0944164	1.91595	0.677608	1.27207	0.0253466	2.62739	0.108937	1.76106
Non-ribosomal peptide synthetases (NRPSs)
BcNRPS1	22	BofuT4_P002220.1	BofuT4_P002220.1 (BDBH)	BC1G_07441.1 (BDBH)	BcT4_7081 (BDBH)	B0510_8344 (BDBH)	BcNRPS1, nonribosomal peptide synthetase	0.54014	-1.47775	0.339021	-1.2665	0.105979	1.89553	0.0338021	2.15129
BcNRPS2	23	BofuT4_P120010.1	BofuT4_P120010.1 (BDBH)	BC1G_03511.1 (1st hit)	BcT4_9531 (1st hit)	B0510_3119 (1st hit)	BcNRPS2, nonribosomal peptide synthetase, partial sequence	0.0203372	4.33828	0.233101	1.61991	0.017215	3.817	0.0535024	1.40716
BcNRPS3	24	BofuT4_P150070.1	BofuT4_P150070.1 (BDBH)	BC1G_10928.1 (BDBH)	BcT4_7525 (BDBH)	B0510_3662 (BDBH)	BcNRPS3, nonribosomal peptide synthetase	0.243891	-1.27075	0.715694	-1.08927	0.513216	1.09696	0.189133	1.29484
BcNRPS4	25	BofuT4_P109840.1	BofuT4_P109840.1 (BDBH)	BC1G_02495.1 (1st hit)	BcT4_7646 (BDBH)	B0510_8016 (BDBH)	BcNRPS4, nonribosomal peptide synthetase, partial sequence	0.785524	1.05911	0.633204	-1.19535	0.00271173	5.76544	0.00109339	4.5351
BcNRPS5	26	BofuT4_P115630.1	BofuT4_P115630.1 (BDBH)	BC1G_10622.1 (BDBH)	BcT4_2540 (BDBH)	B0510_7278 (BDBH)	BcNRPS5, nonribosomal peptide synthetase, partial sequence	0.983363	-1.03026	0.709654	-1.07586	0.418669	1.20218	0.381384	1.15518
BcNRPS6	27	BofuT4_P162470.1	BofuT4_P162470.1 (BDBH)	BC1G_10567.1 (BDBH)	BcT4_10242 (BDBH)	B0510_7545 (BDBH)	BcNRPS6, nonribosomal peptide synthase	0.0470255	-1.81514	0.703415	-1.11905	0.433315	-1.15046	0.072569	1.41049
BcNRPS7	28	BC1G_15493.1	/	BC1G_15493.1 (BDBH)	BcT4_10428 (1st hit)	B0510_10357 (1st hit)	BcNRPS7, nonribosomal peptide synthase	0.588147	-1.23696	0.690053	1.20542	0.995813	1.10266	0.170888	1.62048
BcNRPS8	29	BofuT4_P037730.1	BofuT4_P037730.1 (BDBH)	BC1G_04782.1 (BDBH)	BcT4_10080 (BDBH)	B0510_7882 (BDBH)	BcNRPS8, nonribosomal peptide synthetase	0.420621	-1.10864	0.532855	-1.14132	0.312016	1.1487	0.380078	1.10672
BcNRPS9	30	BofuT4_P059820.1	BofuT4_P059820.1 (BDBH)	BC1G_09040.1 (BDBH)	BcT4_5958 (BDBH)	B0510_5344 (BDBH)	BcNRPS9, nonribosomal peptide synthetase	0.716767	-1.16107	0.42016	-1.34928	0.0702105	1.92446	0.0577641	1.61511
Sesquiterpene cyclases (STCs)
BcSTC1/ BcBOT2	31	BCexp3_CND15	/	BC1G_16381.1 (BDBH)	/	/	BcSTC1, similar to sesquiterpene cyclase	0.279545	-1.57966	0.731709	-1.76896	0.0418038	13.2385	0.0388266	12.3061
BcSTC2	32	BofuT4_P130680.1	BofuT4_P130680.1 (BDBH)	BC1G_09560.1 (BDBH)	BcT4_3192 (BDBH)	B0510_6383 (BDBH)	BcSTC2, similar to sesquiterpene cyclase	0.0828566	-1.26425	0.359215	-1.17534	0.1059	1.24604	0.00630237	1.36019
BcSTC3	33	BofuT4_P062370.1	BofuT4_P062370.1 (BDBH)	BC1G_06357.1 (BDBH)	BcT4_6612 (BDBH)	B0510_9327 (BDBH)	BcSTC3, similar to sesquiterpene cyclase	0.82192	1.14164	0.61949	-1.43631	0.0179236	5.49907	0.0187259	3.4656
BcSTC4	34	BofuT4_P096230.1	BofuT4_P096230.1 (BDBH)	BC1G_14308.1 (BDBH)	BcT4_2348 (BDBH)	B0510_2193 (BDBH)	BcSTC4, similar to sesquiterpene cyclase	0.44339	-1.43001	0.667082	-1.74997	0.0552141	4.90411	0.0252128	4.28248
BcSTC5	35	BofuT4_P162160.1	BofuT4_P162160.1 (BDBH)	BC1G_10537.1 (BDBH)	BcT4_6361 (BDBH)	B0510_7526 (BDBH)	BcSTC5, similar to sesquiterpene cyclase	0.031926	-4.85065	0.293836	-2.16121	0.0039409	-7.61699	0.0525707	-3.29082
BcSTC6	36	BofuT4_P020710.1	BofuT4_P020710.1 (BDBH)	/	/	/	BcSTC6, similar to sesquiterpene cyclase	0.368864	1.57526	0.448195	-1.8233	0.408567	1.51932	0.161742	-1.86742
Diterpene cylcases (DTCs)
BcDTC1	37	BofuT4_P044420.1	BofuT4_P044420.1 (BDBH)	BC1G_13295.1 (BDBH)	BcT4_5049 (BDBH)	B0510_1179 (BDBH)	BcDTC1, similar to diterpene cyclase	0.980218	1.00497	0.490445	-1.16138	0.0163973	1.47641	0.209235	1.25873
BcDTC2	38	BofuT4_P017060.1	BofuT4_P017060.1 (BDBH)	BC1G_06148.1 (BDBH)	BcT4_257 (BDBH)	B0510_101 (BDBH)	BcDTC2, similar to diterpene cyclase	0.658424	-1.12299	0.889713	1.15201	0.0732959	-1.47563	0.771341	-1.14811
BcDTC3	39	BofuT4_P132450.1	BofuT4_P132450.1 (BDBH)	BC1G_06751.1 (BDBH)	BcT4_3298 (BDBH)	B0510_6490 (BDBH)	BcDTC3, similar to diterpene cyclase	0.669275	-1.20194	0.502628	-1.48234	0.581825	-1.23341	0.342761	-1.47701
Miscellaneous
DMATS1	40	BofuT4_P033980.1	BofuT4_P033980.1 (BDBH)	BC1G_08209.1 (BDBH)	BcT4_7313 (BDBH)	B0510_6863 (BDBH)	DMATS1, similar to dimethylallyl tryptophan synthase	0.330139	-1.46187	0.374145	-1.536	0.00728606	4.4446	0.00731472	4.42745
BcCHS1	41	BofuT4_P125060.1	BofuT4_P125060.1 (BDBH)	BC1G_06032.1 (BDBH)	BcT4_6699 (BDBH)	B0510_5954 (BDBH)	BcCHS1, similar to chalcone synthase	0.671222	-1.04348	0.987919	-1.00135	0.215491	-1.10692	0.282008	-1.0572
BcPAX1	42	BofuT4_P135790.1	BofuT4_P135790.1 (BDBH)	BC1G_01823.1 (BDBH)	BcT4_8191 (BDBH)	B0510_1783 (BDBH)	BcPAX1, similar to paxillin biosynthesis enzyme PAXC	0.809569	-1.07017	0.584177	-1.21398	0.852643	-1.05017	0.44664	-1.1734
BcPHS1/ carotenoids	43	BofuT4_P163490.1	BofuT4_P163490.1 (BDBH)	BC1G_13908.1 (BDBH)	BcT4_5018 (BDBH)	B0510_1209 (BDBH)	BcPHS1, similar to phytoene synthase	0.00180061	8.07622	0.00555586	4.4865	0.577414	1.13416	0.00212189	-1.70136
Prediction of SM key enzymes in B. cinerea [Amselem et al. 2011]

## Sheet: Gene clusters Fig. S6B-8
Name	Gene ID Array	Gene ID T4 (URGI)	Gene ID B05.10 (BROAD)	Gene ID T4 (van Kan)	Gene ID B0510 (van Kan)	Function	L/ D in WT		L/ D in KO		KO/ WT in D		KO/ WT in L
							p-value FDR	Fold Change	p-value FDR	Fold Change	p-value FDR	Fold Change	p-value FDR	Fold Change
Botrydial (BOT) cluster genes [Siewers et al. 2005, Pinedo et al. 2008]
BcBOT1	BCexp4_CND5	/	BC1G_16062.1 (BDBH)	BcT4_10457 (BDBH)	/	Cytochrome P450	0.00617806	-2.00795	0.624516	-1.88285	0.0529501	5.57083	0.0456259	5.9126
BcBOT2	BCexp3_CND15	/	BC1G_16381.1 (BDBH)	/	/	Terpene cyclase (BcSTC1)	0.279545	-1.57966	0.731709	-1.76896	0.0418038	13.2385	0.0388266	12.3061
BcBOT3	BCexp2_CND11	/	BC1G_16147.1 (BDBH)	/	/	Cytochrome P450	0.0436431	-1.45931	0.66666	-1.38307	0.455483	1.44589	0.44334	1.50591
BcBOT4	BCexp5_BCL4	/	BC1G_16061.1 (BDBH)	BcT4_10456 (BDBH)	/	Cytochrome P450	0.268608	-1.17148	0.375684	-1.22379	0.0943839	1.2634	0.219096	1.19781
BcBOT5	BCexp1_BCL5	/	/	/	/	Acetyl transferase	0.0720948	-1.77454	0.722772	-2.11102	0.308021	3.60498	0.137204	3.16632
Botcinic acid (BOA) cluster genes [Dalmais et al. 2011]
BcBOA2	BC1G_16083.1	/	BC1G_16083.1 (BDBH)	BcT4_10395 (BDBH)	/	Monooxygenase	0.680059	1.22124	0.843311	-1.01051	0.00754531	27.9522	0.00116696	24.199
BcBOA3	BC1G_16084.1	/	BC1G_16084.1 (BDBH)	BcT4_10396 (BDBH)	/	Cytochrome P450	0.41487	1.55305	0.915443	-1.07823	0.00433591	48.9307	0.00157054	30.8057
BcBOA4	BC1G_16085.1	/	BC1G_16085.1 (BDBH)	BcT4_10397 (BDBH)	/	Cytochrome P450	0.247467	1.57323	0.773876	1.11904	0.00762112	11.3924	0.0018692	8.60745
BcBOA5	CL_bt4exctg_0166_003.Contig1_v5	/	/	BcT4_10398 (BDBH)	/	Alcohol dehydrogenase	0.641094	-1.08529	0.837037	1.05066	0.0596369	2.42314	0.00147047	2.84619
BcBOA6	BC1G_16087.1	/	BC1G_16087.1 (BDBH)	BcT4_10399 (BDBH)	/	Polyketide synthase (BcPKS6)	0.773497	1.04148	0.847724	1.05361	0.0447349	2.98771	0.00330135	3.11372
BcBOA8	BC1G_15836.1	/	BC1G_15836.1 (BDBH)	BcT4_10401 (BDBH)	B0510_10395 (BDBH)	FAD-binding domain	0.00569144	6.00105	0.0208836	5.36157	0.00697926	5.43207	0.00140884	4.72444
BcBOA9	BC1G_15837.1	/	BC1G_15837.1 (BDBH)	BcT4_10402 (1st hit)	B0510_10396 (1st hit)	Polyketide synthase (BcPKS9)	0.942015	1.17279	0.499863	1.41381	0.0136952	3.87306	0.0190233	4.74282
BcBOA10	BC1G_15840.1	/	BC1G_15840.1 (BDBH)	/	/	Thioesterase	0.499685	1.18047	0.603486	1.45879	0.0178705	19.5912	0.00116696	25.8047
BcBOA11	BC1G_15841.1	/	BC1G_15841.1 (BDBH)	BcT4_10403 (BDBH)	B0510_10397 (BDBH)	Transferase	0.601183	-1.17959	0.536418	1.47984	0.0200831	7.10271	0.00219689	12.9691
BcBOA12	BC1G_15842.1	/	BC1G_15842.1 (BDBH)	BcT4_10404 (BDBH)	B0510_10397 (1st hit)	Unknown function	0.497159	1.10333	0.922621	1.02201	0.0184021	2.41115	0.0028793	2.27654
BcBOA13	BC1G_15843.1	/	BC1G_15843.1 (BDBH)	BcT4_10405 (1st hit)	B0510_10398 (1st hit)	Cys6 transcription factor	0.204546	1.17698	0.293225	1.2454	0.00130541	3.36129	0.000608828	3.67096
BcBOA14	BC1G_15845.1	/	BC1G_15845.1 (1st hit)	BcT4_10407 (1st hit)	B0510_10400 (1st hit)	Unknown function	0.186566	-1.17949	0.269493	-1.34988	0.0369675	1.51389	0.0276446	1.35064
BcBOA15	BC1G_15846.1	/	BC1G_15846.1 (BDBH)	BcT4_10407 (BDBH)	B0510_10400 (BDBH)	Fungal specific transcription factor domain	0.586968	-1.08298	0.349223	-1.25912	0.00842516	1.36857	0.388865	1.19281
BcBOA16	BC1G_15848.1	/	BC1G_15848.1 (BDBH)	BcT4_10408 (BDBH)	B0510_10401 (BDBH)	/	0.628992	-1.25232	0.177683	-1.40915	0.956735	-1.05882	0.627275	-1.19306
BcBOA17	BC1G_15849.1	/	BC1G_15849.1 (BDBH)	BcT4_10409 (BDBH)	B0510_10402 (BDBH)	factor domain	0.673595	-1.11871	0.277968	-1.17959	0.11876	1.24614	0.482132	1.17248
Melanogenic genes
BcPKS13	BofuT4_P077210.1	BofuT4_P077210.1 (BDBH)	BC1G_14497.1 (BDBH)	BcT4_122 (BDBH)	B0510_7826 (BDBH)	Polyketide synthase	0.826813	-1.61807	0.768051	1.05491	0.0144915	11.7382	0.00152585	19.0282
BcBRN1	BofuT4_P094390.1	BofuT4_P094390.1 (BDBH)	BC1G_04230.1 (BDBH)	/	/	Reductase	0.354478	-1.43829	0.509902	-1.14661	0.00201051	9.14363	0.000567557	10.7777
BcBRN2	BofuT4_P077290.1	BofuT4_P077290.1 (BDBH)	/	BcT4_117 (BDBH)	B0510_7821 (BDBH)	Reductase	0.950566	-1.02255	0.559548	-1.10484	0.0215083	1.98098	0.0277895	1.78022
BcSCD1	BofuT4_P077300.1	BofuT4_P077300.1 (BDBH)	BC1G_14488.1 (BDBH)	BcT4_116 (BDBH)	B0510_7820 (BDBH)	Dehydratase	0.473998	-1.26772	0.486069	-1.13986	0.0627426	1.46062	0.0970278	1.59523
BcPKS12	BofuT4_P088370.1	BofuT4_P088370.1 (BDBH)	BC1G_06876.1 (BDBH)	BcT4_9080 (BDBH)	B0510_6611 (BDBH)	Polyketide synthase	0.603423	-1.32642	0.536063	-1.19678	0.0827958	-2.43262	0.289258	-2.16317
BcMTF1	BofuT4_P088390.1	BofuT4_P088390.1 (BDBH)	BC1G_16327.1 (BDBH)	BcT4_9081 (BDBH)	B0510_6612 (BDBH)	Transcription factor	0.933638	-1.02375	0.1725	-1.24716	0.0268138	-1.62624	0.00731472	-1.92828
Carotenogenic genes
BOP2	BofuT4_P163470.1	BofuT4_P163470.1 (BDBH)	BC1G_13906.1 (BDBH)	BcT4_5016 (BDBH)	B0510_1211 (BDBH)	Opsin/ G protein-coupled receptor	0.000184899	14.0392	0.0439039	2.07907	0.00144809	4.18407	0.0131844	-1.6724
BcPHD1	BofuT4_P163480.1	BofuT4_P163480.1 (BDBH)	BC1G_13907.1 (BDBH)	BcT4_5017 (BDBH)	B0510_1210 (BDBH)	Phytoene dehydrogenase	0.000682527	3.03607	0.0747193	1.54831	0.233402	1.18754	0.00157054	-1.6638
BcPHS1	BofuT4_P163490.1	BofuT4_P163490.1 (BDBH)	BC1G_13908.1 (BDBH)	BcT4_5018 (BDBH)	B0510_1209 (BDBH)	Phytoene synthase	0.00180061	8.07622	0.00555586	4.4865	0.577414	1.13416	0.00212189	-1.70136
BcCAO1	BofuT4_P163500.1	BofuT4_P163500.1 (BDBH)	BC1G_13909.1 (BDBH)	BcT4_5019 (BDBH)	B0510_1208 (BDBH)	Carotenoid oxygenase	0.00539261	3.82454	0.0958772	1.90808	0.489158	-1.16988	0.0027391	-2.47383
	BofuT4_P103350.1	BofuT4_P103350.1 (BDBH)	BC1G_13146.1 (BDBH)	BcT4_9004 (BDBH)	B0510_9015 (BDBH)	Torulene oxygenase	0.0111852	-1.24105	0.379221	-1.20488	0.0171421	1.55559	0.0013924	1.60624
	BofuT4_P007740.1	BofuT4_P007740.1 (BDBH)	BC1G_03816.1 (BDBH)	BcT4_2151 (BDBH)	B0510_1999 (BDBH)	Aldehyde dehydrogenase	0.175142	-1.07582	0.915964	-1.01786	0.0815326	-1.18281	0.0377916	-1.10952
