# Supplementary material for: The Transcription Factor BcLTF1 Regulates Virulence and Light Responses in the Necrotrophic Plant Pathogen Botrytis cinerea
Source: PLoS Genet. 2014 Jan 9;10(1):e1004040. doi: 10.1371/journal.pgen.1004040 (PMC3886904; doi:10.1371/journal.pgen.1004040)
Supplement: Table S4 — Expression patterns of genes whose products may affect the cellular ROS homoeostasis in B. cinerea. (XLSX) [file pgen.1004040.s014.xlsx]

## Sheet: Legend
	Table S4.	Genes implicated in cellular ROS homoeostasis and alternative respiration.
		Sheet 1	Legend
		Sheet 2	Enzymes involved in the detoxification of ROS (“OSR – oxidative stress response”)
		Sheet 3	Putative ROS-generating enzymes
		Sheet 4	Enzymes of the alternative respiration pathway (“retrograde response”) (Fig. 9)
	USED DATABASES
		Botrytis cinerea Genome Project (URGI)			http://urgi.versailles.inra.fr/Species/Botrytis
		Botrytis cinerea Database (BROAD)			http://www.broadinstitute.org/annotation/genome/botrytis_cinerea/MultiHome.html
		PFAM protein families Database			http://pfam.sanger.ac.uk/
	REFERENCES
		Amselem J, Cuomo CA, van Kan JA, Viaud M, Benito EP, et al. (2011) Genomic analysis of the necrotrophic fungal pathogens Sclerotinia sclerotiorum and Botrytis cinerea. PLoS Genet 7: e1002230.
		Prins TW, Wagemakers L, Schouten A, van Kan JA (2000) Cloning and characterization of a glutathione S-transferase homologue from the plant pathogenic fungus Botrytis cinerea. Mol Plant Pathol 1:169-178.
		Rolke Y, Liu S, Quidde T, Williamson B, Schouten A, et al. (2004) Functional analysis of H(2)O(2)-generating systems in Botrytis cinerea: the major Cu-Zn-superoxide dismutase (BCSOD1) contributes to virulence on French bean, whereas a glucose oxidase (BCGOD1) is dispensable. Mol Plant Pathol 5:17-27.
		Schouten A, Tenberge KB, Vermeer J, Stewart J, Wagemakers L, et al. (2002a) Functional analysis of an extracellular catalase of Botrytis cinerea. Mol Plant Pathol 3:227-238.
		Schouten A, Wagemakers L, Stefanato FL, van der Kaaij RM, van Kan JA (2002b) Resveratrol acts as a natural profungicide and induces self-intoxication by a specific laccase. Mol Microbiol 43:883-894.
		Segmüller N, Kokkelink L, Giesbert S, Odinius D, van Kan J, et al. (2008) NADPH oxidases are involved in differentiation and pathogenicity in Botrytis cinerea. Mol Plant Microbe Interact. 21:808-819.
		Staats M, van Kan JA (2012) Genome update of Botrytis cinerea strains B05.10 and T4. Eukaryot Cell 11: 1413-1414.
		Turrion-Gomez JL, Eslava AP, Benito EP (2010) The flavohemoglobin BCFHG1 is the main NO detoxification system and confers protection against nitrosative conditions but is not a virulence factor in the fungal necrotroph Botrytis cinerea. Fungal Genet Biol 47:484-496.

## Sheet: Detoxification of ROS - "OSR"
Gene ID Array	Gene ID T4 (URGI)	Gene ID B05.10 (BROAD)	Gene ID T4 (van Kan)	Gene ID B0510 (van Kan)	Name/ description	Submission to EMBL [Amselem et al. 2011]		LR in WT		LR in KO		KOE in D		KOE in L
								p-value FDR	Fold Change	p-value FDR	Fold Change	p-value FDR	Fold Change	p-value FDR	Fold Change
Superoxide dismutases (SODs) - dismutation of superoxide radicals to oxygen and hydrogen peroxide
BofuT4_P021610.1	BofuT4_P021610.1 (BDBH)	BC1G_00558.1 (BDBH)	BcT4_549 (BDBH)	B0510_388 (BDBH)	BcSOD1, Cu/Zn superoxide dismutase (PF00080) [Rolke et al. 2005]	Sod1, superoxide dismutase	"OSR"	0.709561	1.06084	0.639949	1.07376	0.590347	1.09814	0.131815	1.10314
BofuT4_P110840.1	BofuT4_P110840.1 (BDBH)	BC1G_05748.1 (BDBH)	BcT4_1194 (BDBH)	B0510_4125 (BDBH)	BcSOD2, Cu/Zn superoxide dismutase (PF00080)	hypothetical protein	"OSR"	0.981559	1.0173	0.766268	-1.24516	0.0327221	-2.5089	0.0078031	-3.04124
BofuT4_P162640.1	BofuT4_P162640.1 (BDBH)	BC1G_15279.1 (BDBH)	BcT4_10252 (BDBH)	B0510_7553 (BDBH)	BcSOD3, Fe/Mn superoxide dismutase (PF00081, PF02777)	similar to Fe superoxide dismutase	"OSR"	0.292049	1.57889	0.978399	1.00637	0.10546	2.04407	0.016309	1.27494
BofuT4_P136600.1	BofuT4_P136600.1 (BDBH)	BC1G_01910.1 (BDBH)	BcT4_8249 (BDBH)	B0510_1725 (BDBH)	BcSOD4, Fe/Mn superoxide dismutase (PF00081, PF02777)	similar to superoxide dismutase	"OSR"	0.037896	1.17681	0.430626	1.07513	0.20042	1.05442	0.432646	-1.04467
BofuT4_P016520.1	BofuT4_P016520.1 (BDBH)	BC1G_06202.1 (BDBH)	BcT4_230 (BDBH)	B0510_74 (BDBH)	Superoxide dismutase copper chaperone (PF00403, PF00080)	similar to superoxide dismutase copper chaperone	n/a	0.607084	1.09043	0.775116	1.12381	0.938232	1.04189	0.808666	1.06838
Catalases (CATs) - decomposition of hydrogen peroxide to water and oxygen
BofuT4_P030660.1	BofuT4_P030660.1 (BDBH)	BC1G_01095.1 (BDBH)	BcT4_1368 (BDBH)	B0510_5517 (BDBH)	BcCAT1, catalase (PF00199, PF06628)	catA, catalase	"OSR"	0.468066	1.254	0.943421	1.00256	0.100125	-1.74879	0.014197	-2.12379
BofuT4_P089740.1	BofuT4_P089740.1 (BDBH)	BC1G_12856.1 (BDBH)	BcT4_4066 (BDBH)	B0510_6364 (BDBH)	BcCAT2, catalase (PF00199, PF06628) [Schouten et al. 2002a]	cat2, catalase	"OSR"	0.778706	1.0718	0.576897	-1.17423	0.37043	1.15923	0.726871	-1.08069
BofuT4_P140610.1	BofuT4_P140610.1 (BDBH)	BC1G_02407.1 (BDBH)	BcT4_1065 (BDBH)	B0510_4254 (BDBH)	BcCAT3, catalase (PF00199, PF06628, PF01965)	similar to catalase	"OSR"	0.012177	2.68069	0.198971	1.66696	0.245088	-1.33764	0.00286339	-2.21452
BofuT4_P148250.1	BofuT4_P148250.1 (BDBH)	BC1G_09386.1 (BDBH)	BcT4_4438 (BDBH)	B0510_1337 (BDBH)	BcCAT4, Catalase (PF00199, PF06628)	similar to catalase	"OSR"	0.00035143	8.55726	0.138021	2.54537	0.0397993	2.33655	0.0575946	-1.51991
BofuT4_P062270.1	BofuT4_P062270.1 (BDBH)	BC1G_01968.1 (BDBH)	BcT4_672 (BDBH)	B0510_513 (BDBH)	BcCAT5, Catalase (PF00199, PF06628)	similar to peroxisomal catalase	"OSR"	0.121819	1.19608	0.422671	1.10685	0.395539	-1.09006	0.048998	-1.16947
BofuT4_P137300.1	BofuT4_P137300.1 (BDBH)	BC1G_13021.1 (BDBH)	BcT4_8290 (BDBH)	B0510_1685 (BDBH)	BcCAT6, Catalase (PF00199, PF06628)	hypothetical protein	"OSR"	0.958538	-1.70231	0.753728	1.12453	0.46115	-4.44203	0.392154	-2.27786
BofuT4_P056610.1	BofuT4_P056610.1 (BDBH)	BC1G_12146.1 (BDBH)	BcT4_1854 (BDBH)	B0510_4996 (BDBH)	BcCAT7, Catalase (PF00199)	similar to catalase protein	"OSR"	0.968418	-1.06464	0.21091	-1.23356	0.774012	1.04038	0.790791	-1.10658
BofuT4_P145070.1	BofuT4_P145070.1 (BDBH)	BC1G_04581.1 (BDBH)	BcT4_2482 (BDBH)	B0510_2328 (BDBH)	BcCAT8, Catalase (PF00199)	similar to catalase	"OSR"	0.280053	1.19576	0.537314	-1.17791	0.167607	1.30695	0.528146	-1.07122
Peroxidases (PRDs) - reduction of hydrogen peroxide or other peroxides by use of different electon donors
BofuT4_P062550.1	BofuT4_P062550.1 (BDBH)	BC1G_06374.1 (BDBH)	BcT4_6601 (BDBH)	B0510_9338 (BDBH)	BcPRD1, Dyp-type peroxidase (PF04261)	similar to dyp-type peroxidase family protein	"OSR"	0.048048	4.41392	0.106571	1.23911	0.00937682	6.6955	0.0118495	1.77277
BofuT4_P063910.1	BofuT4_P063910.1 (BDBH)	BC1G_12449.1 (BDBH)	BcT4_9975 (BDBH)	B0510_1404 (BDBH)	BcPRD2, Peroxidase (PF01328)	similar to oxidase	"OSR"	0.0535327	4.3281	0.298888	1.44813	0.0667094	1.66863	0.239526	-1.84268
BofuT4_P080390.1	BofuT4_P080390.1 (BDBH)	BC1G_03406.1 (BDBH)	BcT4_4290 (BDBH)	B0510_6137 (BDBH)	BcPRD3, Peroxidase (PF01328)	hypothetical protein	"OSR"	0.365026	-1.20415	0.799135	-1.14926	0.492572	1.24445	0.10948	1.32029
BofuT4_P147990.1	BofuT4_P147990.1 (BDBH)	BC1G_09364.1 (BDBH)	BcT4_4452 (BDBH)	B0510_1323 (BDBH)	BcPRD4, Peroxidase (PF01328)	similar to oxidase	"OSR"	0.290192	-1.37815	0.689369	1.28105	0.0155314	-4.70535	0.0140901	-2.73063
BofuT4_P012240.1	BofuT4_P012240.1 (BDBH)	BC1G_12525.1 (BDBH)	BcT4_811 (BDBH)	B0510_10112 (BDBH)	BcPRD5, Peroxidase (PF01328)	similar to oxidase	"OSR"	0.357311	1.23286	0.34127	1.15761	0.893709	1.01403	0.564036	-1.052
BofuT4_P153460.1	BofuT4_P153460.1 (BDBH)	BC1G_11384.1 (BDBH)	BcT4_4635 (BDBH)	B0510_3219 (BDBH)	BcPRD6, Peroxidase (PF01328)	hypothetical protein	"OSR"	0.478971	1.18003	0.330248	-1.23049	0.412437	1.18596	0.119199	-1.22436
BofuT4_P128500.1	BofuT4_P128500.1 (BDBH)	BC1G_04705.1 (BDBH)	BcT4_2846 (BDBH)	B0510_8764 (BDBH)	BcPRD7, Peroxidase (PF01328)	hypothetical protein	"OSR"	0.214018	-1.16004	0.994823	1.00853	0.00405593	-1.508	0.0960383	-1.29631
BofuT4_P043110.1	BofuT4_P043110.1 (BDBH)	BC1G_01628.1 (BDBH)	BcT4_8026 (BDBH)	B0510_1490 (BDBH)	BcPRD8, Peroxidase (PF01328)	similar to oxidase	n/a	0.812309	-1.11383	0.927404	-1.06109	0.862302	-1.07345	0.954937	-1.01916
BofuT4_P055600.1	BofuT4_P055600.1 (BDBH)	BC1G_09959.1 (BDBH)	BcT4_1798 (BDBH)	B0510_4940 (BDBH)	BcPRD9, Peroxidase (PF01328)	similar to oxidase	n/a	0.991252	1.01127	0.547864	-1.56964	0.012434	6.35016	0.00463288	4.27837
BofuT4_P050650.1	BofuT4_P050650.1 (BDBH)	BC1G_14974.1 (BDBH)	BcT4_140 (BDBH)	B0510_7844 (BDBH)	BcPRD10, Peroxidase (PF00141)	hypothetical protein	"OSR"	0.156913	-1.3387	0.549083	-1.47334	0.471895	-1.20359	0.289643	-1.31251
BofuT4_P039320.1	BofuT4_P039320.1 (BDBH)	BC1G_04955.1 (BDBH)	BcT4_6409 (BDBH)	B0510_9280 (BDBH)	BcPRD11, Peroxidase (PF00141)	hypothetical protein	"OSR"	0.069512	-1.27768	0.895278	-1.01975	0.0352887	-1.25638	0.996857	1.00018
BofuT4_P014220.1	BofuT4_P014220.1 (BDBH)	BC1G_08301.1 (BDBH)	BcT4_8752 (BDBH)	B0510_786 (BDBH)	BcCCP1, cytochrome c peroxidase 1 (PF00141)	similar to cytochrome c peroxidase	"OSR"	0.171672	1.0883	0.274227	1.11124	0.0320205	1.15581	0.0297011	1.17177
BofuT4_P157900.1	BofuT4_P157900.1 (BDBH)	BC1G_11611.1 (BDBH)	BcT4_8606 (BDBH)	B0510_9478 (BDBH)	BcCCP2, cytochrome c peroxidase 2 (PF00141)	similar to cytochrome c peroxidase	"OSR"	0.517174	1.09044	0.187019	1.25301	0.00670825	2.16534	0.000314393	2.44763
BofuT4_P061590.1	BofuT4_P061590.1 (BDBH)	BC1G_02031.1 (BDBH)	BcT4_712 (BDBH)	B0510_553 (BDBH)	BcGPX3, Glutathione peroxidase (PF00255)	similar to glutathione peroxidase	"OSR"	0.706166	1.05299	0.538013	-1.12964	0.876865	1.01886	0.181168	-1.16481
BofuT4_P094090.1	BofuT4_P094090.1 (BDBH)	BC1G_04254.1 (BDBH)	/	/	Animal haem peroxidase (PF03098, PF00067)	similar to fatty acid oxygenase	"OSR"	0.556657	1.22603	0.884972	-1.03045	0.540953	-1.45772	0.00256276	-1.79648
BC1G_14780.1	/	BC1G_14780.1 (BDBH)	BcT4_4930 (BDBH)	B0510_3512 (BDBH)	Animal haem peroxidase (PF03098, PF00067)	fatty acid oxygenase	"OSR"	0.108015	1.30003	0.555748	1.09834	0.110546	1.28259	0.426785	1.06127
Peroxiredoxins (PRXs)- reduction of hydrogen peroxide, enzymatical reduction of peroxiredoxin by the thioredoxin system
BofuT4_P085250.1	BofuT4_P085250.1 (BDBH)	BC1G_07040.1 (BDBH)	BcT4_9424 (BDBH)	B0510_7348 (BDBH)	BcPRX1, Peroxiredoxin (AhpC/TSA family) (PF00578)	hypothetical protein	"OSR"	0.733977	-1.06465	0.26133	-1.11382	0.160678	-1.22624	0.00946685	-1.26933
BofuT4_P120270.1	BofuT4_P120270.1 (BDBH)	BC1G_03531.1 (BDBH)	BcT4_9515 (BDBH)	B0510_3135 (BDBH)	BcPRX2, Peroxiredoxin (AhpC/TSA family) (PF00578)	similar to alkyl hydroperoxide reductase/ thiol specific antioxidant/ mal allergen	n/a	0.608857	-1.11196	0.495767	-1.10088	0.225288	1.17654	0.235304	1.18975
BofuT4_P028040.1	BofuT4_P028040.1 (BDBH)	BC1G_06262.1 (BDBH)	BcT4_7148 (BDBH)	B0510_8598 (BDBH)	BcPRX3, Peroxiredoxin (AhpC/TSA family) (PF00578, PF10417)	similar to mitochondrial peroxiredoxin Prx1	"OSR"	0.155894	1.14719	0.964812	1.00582	0.0342369	-1.30375	0.00372947	-1.47183
BofuT4_P049610.1	BofuT4_P049610.1 (BDBH)	BC1G_00059.1 (BDBH)	BcT4_5367 (BDBH)	B0510_864 (BDBH)	BcPRX4, Peroxiredoxin (AhpC/TSA family) (PF00578, PF10417)	similar to peroxiredoxin PRX1	"OSR"	0.809623	-1.04827	0.752774	-1.05856	0.789207	-1.05313	0.360842	-1.05525
BofuT4_P114990.1	BofuT4_P114990.1 (BDBH)	BC1G_07856.1 (BDBH)	BcT4_2578 (BDBH)	B0510_7056 (BDBH)	BcPRX5, Peroxiredoxin (AhpC-TSA_2 family) (PF13911)	hypothetical protein	n/a	0.763253	1.05379	0.941283	-1.01804	0.973139	1.01066	0.335861	-1.06073
BC1G_15889.1	/	BC1G_15889.1 (BDBH)	BcT4_10118 (BDBH)	/	BcPRX6, Peroxiredoxin (AhpC-TSA_2 family) (PF13911)	hypothetical protein	n/a	0.372959	-1.08368	0.974736	1.01871	0.0144915	-1.71569	0.0297011	-1.53398
BofuT4_P067650.1	BofuT4_P067650.1 (BDBH)	BC1G_13939.1 (BDBH)	BcT4_9115 (BDBH)	B0510_6646 (BDBH)	BcPRX7, Peroxiredoxin (Redoxin) (PF08534)	hypothetical protein	n/a	0.932232	-1.00924	0.578335	-1.09147	0.557561	-1.0538	0.168668	-1.13477
BofuT4_P055910.1	BofuT4_P055910.1 (BDBH)	BC1G_09932.1 (BDBH)	BcT4_1813 (BDBH)	B0510_4954 (BDBH)	BcPRX8, Peroxiredoxin (Redoxin) (PF08534)	similar to antioxidant	"OSR"	0.133678	1.38237	0.671199	1.05738	0.0075457	2.40072	0.00073597	1.77223
BofuT4_P099250.1	BofuT4_P099250.1 (BDBH)	BC1G_05133.1 (BDBH)	BcT4_2705 (BDBH)	B0510_5765 (BDBH)	BcPRX9, Peroxiredoxin (Redoxin) (PF08534)	similar to AhpC/TSA family protein	"OSR"	0.579275	-1.0667	0.771226	-1.03753	0.247217	1.13193	0.0765668	1.15065
Thioredoxins (TRXs) and related proteins - reduction of peroxiredoxins, enzymatical reduction by the thioredoxin reductase
BofuT4_P001390.1	BofuT4_P001390.1 (BDBH)	BC1G_14403.1 (BDBH)	BcT4_7027 (BDBH)	B0510_2802 (BDBH)	BcTRX1, Thioredoxin (PF00085)	hypothetical protein	"OSR"	0.621359	-1.12079	0.0173671	-1.21973	0.464978	1.11417	0.604353	1.02776
BofuT4_P048570.1	BofuT4_P048570.1 (BDBH)	BC1G_00164.1 (BDBH)	BcT4_5301 (BDBH)	B0510_928 (BDBH)	Thioredoxin (PF00085)	similar to related to thioredoxin	"OSR"	0.286444	1.09755	0.908797	1.02476	0.259619	1.09193	0.903851	1.01839
BofuT4_P103080.1	BofuT4_P103080.1 (BDBH)	BC1G_13118.1 (BDBH)	BcT4_9023 (BDBH)	B0510_9033 (BDBH)	Thioredoxin (PF00085)	similar to thioredoxin domain-containing protein	"OSR"	0.0261429	1.43825	0.318832	1.24926	0.828604	1.0518	0.00969106	-1.09293
BofuT4_P015080.1	BofuT4_P015080.1 (BDBH)	/	/	/	Thioredoxin (PF00085), PITH domain (PF06201)	similar to thioredoxin-like protein 1	"OSR"	0.58641	1.09408	0.655554	1.06968	0.56367	1.10819	0.12393	1.07862
BofuT4_P016660.1	BofuT4_P016660.1 (BDBH)	BC1G_06183.1 (BDBH)	BcT4_237 (BDBH)	B0510_81 (BDBH)	Thioredoxin (PF00085), PPPDE putative peptidase domain (PF05903), PUL domain (PF08324)	similar to thioredoxin	"OSR"	0.16269	1.38807	0.0419679	1.20252	0.0383931	1.62353	0.00180462	1.38324
BC1G_06336.1	BofuT4_P070150.1 (BDBH)	BC1G_06336.1 (BDBH)	BcT4_886 (BDBH)	/	Thioredoxin (PF00085), Transglutaminase-like superfamily (PF01841)	hypothetical protein	"OSR"	0.635047	-1.0702	0.324533	-1.13846	0.214271	-1.19305	0.00159088	-1.25885
BofuT4_P077480.1	BofuT4_P077480.1 (BDBH)	BC1G_06723.1 (BDBH)	BcT4_102 (BDBH)	B0510_7805 (BDBH)	Thioredoxin (PF00085, PF13848)	hypothetical protein	"OSR"	0.810842	-1.03115	0.736661	-1.04902	0.758687	-1.03789	0.487425	-1.05358
BofuT4_P142440.1	BofuT4_P142440.1 (BDBH)	BC1G_02223.1 (BDBH)	/	B0510_4360 (BDBH)	BcPDI1, protein disulfide-isomerase 1	similar to protein disulfide isomerase	"OSR"	0.213592	1.11665	0.659187	-1.06453	0.535161	1.06839	0.0464742	-1.114
BofuT4_P130710.1	BofuT4_P130710.1 (BDBH)	BC1G_09563.1 (BDBH)	BcT4_3194 (BDBH)	B0510_6385 (BDBH)	Thioredoxin (PF00085), ERp29 (PF07749)	similar to protein disulfide-isomerase	"OSR"	0.671887	-1.08815	0.363068	-1.0695	0.50851	1.03459	0.722984	1.05264
BofuT4_P059560.1	BofuT4_P059560.1 (BDBH)	BC1G_09017.1 (BDBH)	/	/	DSBA-like thioredoxin domain (PF01323)	hypothetical protein	"OSR"	0.603989	-1.2971	0.425481	-1.2451	0.741258	-1.1829	0.727636	-1.12414
BofuT4_P076610.1	BofuT4_P076610.1 (BDBH)	BC1G_08803.1 (BDBH)	BcT4_3389 (BDBH)	B0510_8147 (BDBH)	DSBA-like thioredoxin domain (PF01323)	similar to DSBA-like thioredoxin domain protein	"OSR"	0.762315	1.09396	0.607285	-1.1409	0.302923	1.28812	0.874498	1.03777
BofuT4_P128140.1	BofuT4_P128140.1 (BDBH)	BC1G_04672.1 (BDBH)	/	/	DSBA-like thioredoxin domain (PF01323)	similar to glutathione S-transferase kappa 1-like	"OSR"	0.767008	1.11159	0.837165	1.04627	0.901675	1.00066	0.878588	-1.06093
BofuT4_P038510.1	BofuT4_P038510.1 (BDBH)	BC1G_12830.1 (BDBH)	/	/	DSBA-like thioredoxin domain (PF01323)	similar to 2-hydroxychromene-2-carboxylate isomerase	"OSR"	0.784894	1.09926	0.700353	1.11192	0.155603	1.36971	0.167173	1.38294
BofuT4_P042760.1	BofuT4_P042760.1 (BDBH)	BC1G_01592.1 (BDBH)	BcT4_8005 (BDBH)	B0510_1511 (BDBH)	BcTRR1, Thioredoxin reductase (PF07992, PF00070)	similar to thioredoxin reductase	n/a	0.28127	1.11647	0.659987	-1.03878	0.0599395	1.24531	0.0891853	1.06631
Glutaredoxins (GRXs) and related proteins - reduction of hydrogen peroxide, non-enzymatical reduction by glutathione
BofuT4_P130410.1	BofuT4_P130410.1 (1st hit)	BC1G_05109.1 (1st hit)	BcT4_2724 (1st hit)	B0510_5784 (1st hit)	BcGRX1, Glutaredoxin (PF00462)	similar to glutaredoxin	n/a	0.911057	1.00944	0.805498	-1.04414	0.318565	1.11364	0.69539	1.05174
BofuT4_P090520.1	BofuT4_P090520.1 (BDBH)	BC1G_14853.1 (BDBH)	BcT4_4112 (BDBH)	B0510_6317 (BDBH)	BcGRX2, Glutaredoxin (PF00462)	hypothetical protein	n/a	0.00633745	-1.37234	0.158667	-1.14193	0.0201235	-1.24085	0.355744	-1.02861
BofuT4_P003580.1	BofuT4_P003580.1 (BDBH)	BC1G_02964.1 (BDBH)	BcT4_5707 (BDBH)	B0510_2639 (BDBH)	BcGRX3, Glutaredoxin (PF00462, PF00085)	similar to monothiol glutaredoxin-3	"OSR"	0.334351	1.08303	0.196483	1.09835	0.0133039	1.26309	0.0053237	1.27075
BofuT4_P115810.1	BofuT4_P115810.1 (BDBH)	BC1G_16315.1 (BDBH)	BcT4_2525 (BDBH)	B0510_7263 (BDBH)	BcGRX4, Glutaredoxin (PF00462)	hypothetical protein	n/a	0.862548	1.03054	0.690694	1.07382	0.128462	1.4201	0.0322099	1.4871
BofuT4_P079940.1	BofuT4_P079940.1 (BDBH)	/	/	/	BcGRX5, Glutaredoxin-like (PF05768)	similar to glutaredoxin domain-containing protein	n/a	0.14733	1.5593	0.223091	1.39257	0.086102	1.5137	0.124752	1.33249
BofuT4_P093670.1	BofuT4_P093670.1 (BDBH)	BC1G_15101.1 (BDBH)	BcT4_2188 (BDBH)	B0510_2036 (BDBH)	BcGLR1, Glutathione reductase (PF07992, PF00070, PF02852)	similar to glutathione reductase	"SRG"	0.359376	1.19019	0.839657	-1.02273	0.105995	1.34409	0.183476	1.0952
BofuT4_P063890.1	BofuT4_P063890.1 (BDBH)	BC1G_12446.1 (BDBH)	BcT4_9973 (BDBH)	B0510_1402 (BDBH)	BcGLR2, Glutathione reductase (PF07992, PF00070, PF02852)	hypothetical protein	n/a	0.00261798	-2.1062	0.625968	-1.18475	0.0118422	-2.14833	0.1338	-1.18055
Glutathione-S-transferases (GSTs) - conjugation of reduced glutathione to a wide number of exogenous and endogenous hydrophobic electrophiles
BofuT4_P103600.1	BofuT4_P103600.1 (BDBH)	BC1G_07391.1 (BDBH)	BcT4_2680 (BDBH)	B0510_5742 (BDBH)	BcGST1, Glutathione S-transferase (PF13417, PF00043) [Prins et al. 2000]	similar to glutathione S-transferase	"OSR"	0.592918	1.18373	0.873912	1.03388	0.583366	1.20141	0.706064	1.04396
BofuT4_P044380.1	BofuT4_P044380.1 (BDBH)	BC1G_13299.1 (BDBH)	BcT4_5047 (BDBH)	B0510_1181 (BDBH)	BcGST2, Glutathione S-transferase (PF13409, PF00043)	similar to glutathione S-transferase	"OSR"	0.945506	1.00484	0.857243	1.02126	0.135983	-1.18199	0.0102139	-1.15953
BofuT4_P026140.1	BofuT4_P026140.1 (BDBH)	BC1G_09645.1 (BDBH)	/	B0510_9721 (BDBH)	BcGST3, Glutathione S-transferase (PF13417, PF00043)	hypothetical protein	"OSR"	0.0024025	2.41479	0.18811	1.47989	0.0478742	1.27224	0.140106	-1.28218
BofuT4_P028890.1	BofuT4_P028890.1 (BDBH)	BC1G_01279.1 (BDBH)	BcT4_1255 (BDBH)	B0510_5635 (BDBH)	BcGST4, Glutathione S-transferase (PF13409, PF13410)	hypothetical protein	"OSR"	0.228074	1.23878	0.999056	-1.00292	0.00564585	-1.99805	0.00104058	-2.39659
BofuT4_P057260.1	BofuT4_P057260.1 (BDBH)	BC1G_10073.1 (BDBH)	BcT4_10393 (BDBH)	B0510_5183 (BDBH)	BcGST5, Glutathione S-transferase (PF13417, PF00043)	similar to glutathione-S-transferase	"OSR"	0.962516	-1.23049	0.969817	-1.11133	0.741426	1.11269	0.485811	1.24258
BofuT4_P101310.1	BofuT4_P101310.1 (BDBH)	BC1G_15497.1 (1st hit)	BcT4_1548 (BDBH)	B0510_6756 (BDBH)	BcGST6, Glutathione S-transferase (PF13417, PF00043)	similar to glutathione S-transferase	"OSR"	0.270867	1.38523	0.95984	1.03391	0.505642	1.11717	0.438758	-1.22707
BofuT4_P106890.1	BofuT4_P106890.1 (BDBH)	BC1G_05526.1 (BDBH)	BcT4_7830 (BDBH)	B0510_9157 (BDBH)	BcGST7, Glutathione S-transferase (PF13409, PF00043)	similar to glutathione S-transferase	"OSR"	0.57287	1.10541	0.877599	1.04363	0.180926	1.24531	0.290085	1.16662
BofuT4_P107760.1	BofuT4_P107760.1 (BDBH)	BC1G_05597.1 (BDBH)	BcT4_7778 (BDBH)	B0510_9209 (BDBH)	BcGST8, Glutathione S-transferase (PF13417, PF13410)	similar to glutathione transferase omega-1	"OSR"	0.000665738	10.1749	0.023269	6.39788	0.166691	1.73341	0.957744	1.0154
BofuT4_P110660.1	BofuT4_P110660.1 (BDBH)	BC1G_05767.1 (BDBH)	BcT4_1203 (BDBH)	B0510_4116 (BDBH)	BcGST9, Glutathione S-transferase (PF02798, PF14497)	similar to glutathione S-transferase pi	"OSR"	0.47883	-1.11841	0.86779	-1.07072	0.599975	1.13743	0.202616	1.18585
BofuT4_P113700.1	BofuT4_P113700.1 (BDBH)	BC1G_09470.1 (BDBH)	BcT4_1995 (BDBH)	B0510_5134 (BDBH)	BcGST10, Glutathione S-transferase (PF13409, PF13410)	similar to glutathione S-transferase	"OSR"	0.750033	-1.03745	0.510889	-1.04687	0.923598	-1.01402	0.623213	-1.02169
BofuT4_P119520.1	BofuT4_P119520.1 (BDBH)	BC1G_16073.1 (BDBH)	BcT4_10345 (BDBH)	/	BcGST11, Glutathione S-transferase (PF02798, PF14497)	similar to glutathione S-transferase protein	"OSR"	0.0833587	-1.1479	0.366511	-1.38344	0.00206932	-3.19654	0.00190207	-3.61363
BofuT4_P128900.1	BofuT4_P128900.1 (BDBH)	BC1G_15218.1 (BDBH)	BcT4_2818 (BDBH)	B0510_8792 (BDBH)	BcGST12, Glutathione S-transferase (PF13417, PF00043)	similar to glutathione S-transferase	"OSR"	0.152939	1.26589	0.382864	1.26401	0.053088	1.57346	0.00851074	1.57058
BofuT4_P133300.1	BofuT4_P133300.1 (BDBH)	BC1G_03433.1 (BDBH)	BcT4_9181 (BDBH)	B0510_3066 (BDBH)	BcGST13, Glutathione S-transferase (PF13409, PF13410)	similar to glutathione S-transferase	"OSR"	0.475266	1.18732	0.903521	-1.02429	0.842025	-1.08376	0.110895	-1.30849
BofuT4_P139710.1	BofuT4_P139710.1 (BDBH)	BC1G_12605.1 (BDBH)	BcT4_3929 (BDBH)	B0510_3965 (BDBH)	BcGST14, Glutathione S-transferase (PF13417)	hypothetical protein	"OSR"	0.771434	-1.06354	0.483854	-1.11934	0.85254	1.02787	0.841293	-1.02674
BofuT4_P093260.1	BofuT4_P093260.1 (BDBH)	BC1G_10460.1 (BDBH)	BcT4_9311 (BDBH)	B0510_3560 (BDBH)	BcGST15, Glutathione S-transferase (PF02798, PF00043)	similar to translation elongation factor eEF-1B gamma subunit	"OSR"	0.0420489	1.62786	0.851983	-1.09902	0.0169159	2.29435	0.180188	1.29508
BofuT4_P152700.1	BofuT4_P152700.1 (BDBH)	BC1G_08056.1 (BDBH)	BcT4_4689 (BDBH)	B0510_3275 (BDBH)	BcGST16, Glutathione S-transferase (PF13417, PF00043)	similar to glutathione S-transferase	"OSR"	0.835098	1.03704	0.576008	-1.1569	0.14409	1.40589	0.153713	1.17813
BofuT4_P080570.1	BofuT4_P080570.1 (BDBH)	BC1G_03423.1 (BDBH)	BcT4_4298 (BDBH)	B0510_6129 (BDBH)	BcGST17, Glutathione S-transferase (PF13417, PF13410)	hypothetical protein	"OSR"	0.93255	1.00533	0.511953	1.08872	0.627826	-1.05016	0.428845	1.03078
BofuT4_P080610.1	BofuT4_P080610.1 (BDBH)	/	BcT4_4301 (BDBH)	/	BcGST18, Glutathione S-transferase (PF13417, PF13410)	hypothetical protein	"OSR"	0.980694	1.09027	0.569884	1.23708	0.0128576	-1.78942	0.409088	-1.63579
BofuT4_P132800.1	BofuT4_P132800.1 (BDBH)	BC1G_03477.1 (BDBH)	BcT4_9550 (BDBH)	B0510_3099 (BDBH)	BcGST19, Glutathione S-transferase (PF13417, PF13410)	hypothetical protein	"OSR"	0.47323	-1.15281	0.982951	-1.03133	0.0648813	-1.67071	0.0232846	-1.48694
BC1G_13691.1	/	BC1G_13691.1 (BDBH)	BcT4_9891 (BDBH)	B0510_9096 (BDBH)	BcGST20, Glutathione S-transferase (PF13417, PF00043)	hypothetical protein	"OSR"	0.133986	1.36628	0.582332	1.20916	0.362224	1.30697	0.350679	1.14121
BofuT4_P139660.1	BofuT4_P139660.1 (BDBH)	BC1G_12600.1 (BDBH)	BcT4_3932 (BDBH)	B0510_3968 (BDBH)	BcGST21, Glutathione S-transferase (PF00043)	hypothetical protein	"OSR"	0.640976	-1.14086	0.688972	1.17955	0.862005	1.08318	0.12362	1.45828
BC1G_11874.1	/	BC1G_11874.1 (BDBH)	BcT4_10185 (BDBH)	B0510_10127 (BDBH)	BcGST22, Glutathione S-transferase (PF00043)	hypothetical protein	"OSR"	0.137521	-1.44742	0.00876611	-1.68015	0.00430757	-1.94732	0.00474482	-2.27781
BC1G_15497.1	BofuT4_P101310.1 (1st hit)	BC1G_15497.1 (BDBH)	BcT4_1548 (1st hit)	B0510_6756 (1st hit)	BcGST23, Glutathione S-transferase (PF00043)	hypothetical protein	"OSR"	0.554228	-1.23063	0.735824	1.09475	0.446063	-1.22364	0.649821	1.10555
BofuT4_P001650.1	BofuT4_P001650.1 (BDBH)	BC1G_07492.1 (BDBH)	BcT4_7044 (BDBH)	B0510_8307 (BDBH)	BcGST24, Glutathione S-transferase (PF00043), tRNA binding domain (PF01588)	similar to methionyl-tRNA synthetase	"OSR"	0.919105	-1.01293	0.196338	1.08959	0.706271	1.02992	0.0129741	1.13081
BofuT4_P017860.1	BofuT4_P017860.1 (BDBH)	BC1G_00939.1 (BDBH)	BcT4_302 (BDBH)	B0510_147 (BDBH)	BcGST25, Glutathione S-transferase (PF02798, PF00043), EF1G (PF00647)	similar to elongation factor 1-gamma	"OSR"	0.239692	1.17411	0.68979	1.03283	0.199875	1.16816	0.65751	1.02287
BofuT4_P150140.1	BofuT4_P150140.1 (BDBH)	BC1G_10922.1 (BDBH)	BcT4_7521 (BDBH)	B0510_3666 (BDBH)	BcGST26, Microsomal glutathione S-transferase II (MAPEG family, PF01124)	hypothetical protein	"OSR"	0.48387	-1.08189	0.563373	1.07974	0.037843	1.31965	0.004125	1.51455
Generators of the cellular reductant NADPH
B3BC_116_203_A04	/	/	/	/	ATP-NAD kinase (PF01513)	similar to NADH kinase POS5	x	0.114422	1.94611	0.517984	2.59411	0.0492229	2.04102	0.284639	2.68122
BofuT4_P014710.1	BofuT4_P014710.1 (BDBH)	BC1G_08348.1 (BDBH)	BcT4_8770 (BDBH)	B0510_766 (BDBH)	Glucose-6-phosphate dehydrogenase (PF00479)	similar to glucose-6-phosphate-1-dehydrogenase	x	0.775342	1.04742	0.546689	1.07926	0.747377	1.05083	0.279652	1.07746
Flavohemoglobin (FHG) - detoxification of nitric oxide (NO)
BofuT4_P008520.1	BofuT4_P008520.1 (BDBH)	BC1G_03891.1 (BDBH)	BcT4_2102 (BDBH)	B0510_1951 (BDBH)	BcFHG1, flavohemoglobin (PF00042, PF00970, PF00175) [Turrion-Gomez et al. 2010]	similar to oxidoreductase FAD/NAD(P)-binding domain protein	x	0.0265525	-2.00596	0.16434	-1.45922	0.277425	1.18489	0.021511	1.6012
Laccases (LCCs) - oxidation of various substrates
BofuT4_P048790.1	BofuT4_P048790.1 (BDBH)	BC1G_00138.1 (BDBH)	BcT4_5315 (BDBH)	B0510_915 (BDBH)	BcLCC1, Laccase/ Multicopper oxidase (PF07732, PF00394, PF07731) [Schouten et al. 2002b]	lcc1, laccase	"OSR"	0.453649	-1.25499	0.839443	1.04053	0.0228211	-4.00129	0.00435807	-3.16327
BofuT4_P058130.1	BofuT4_P058130.1 (BDBH)	BC1G_08553.1 (BDBH)	BcT4_5851 (BDBH)	B0510_5238 (BDBH)	BcLCC2, Laccase/ Multicopper oxidase (PF07732, PF00394, PF07731) [Schouten et al. 2002b]	lcc2, laccase	"OSR"	0.139506	1.13219	0.445362	1.09263	0.955051	1.00861	0.755586	-1.01705
BofuT4_P013360.1	BofuT4_P013360.1 (BDBH)	BC1G_09830.1 (BDBH)	BcT4_1899 (BDBH)	B0510_5037 (BDBH)	BcLCC3, Laccase/ Multicopper oxidase (PF07732, PF00394, PF07731)	hypothetical protein	"OSR"	0.876429	-1.05014	0.646447	-1.45297	0.417737	1.46994	0.578709	1.10929
BofuT4_P041480.1	BofuT4_P041480.1 (BDBH)	BC1G_01462.1 (BDBH)	BcT4_7927 (BDBH)	B0510_1590 (BDBH)	BcLCC4, Laccase/ Multicopper oxidase (PF07732, PF00394, PF07731)	similar to extracellular dihydrogeodin oxidase/laccase	"OSR"	0.698612	-1.0623	0.915745	-1.03615	0.00790163	2.65522	0.0107774	2.62638
BofuT4_P047680.1	BofuT4_P047680.1 (BDBH)	BC1G_00248.1 (BDBH)	BcT4_5245 (BDBH)	B0510_985 (BDBH)	BcLCC5, Laccase/ Multicopper oxidase (PF07732, PF00394, PF07731)	similar to extracellular dihydrogeodin oxidase/laccase	"OSR"	0.66171	1.08653	0.891622	-1.07798	0.00130541	13.7091	0.000530493	12.1927
BofuT4_P003560.1	BofuT4_P003560.1 (BDBH)	BC1G_02966.1 (BDBH)	BcT4_5709 (BDBH)	B0510_2641 (BDBH)	BcLCC6, Laccase/ Multicopper oxidase (PF07732, PF00394, PF07731)	hypothetical protein	"OSR"	0.0374033	-1.5601	0.439814	-1.27162	0.00537986	-2.06872	0.0346457	-1.64701
BofuT4_P092250.1	BofuT4_P092250.1 (BDBH)	BC1G_10329.1 (BDBH)	BcT4_4516 (BDBH)	B0510_6713 (BDBH)	BcLCC7, Laccase/ Multicopper oxidase (PF07732, PF00394, PF07731)	hypothetical protein	"OSR"	0.236337	1.29761	0.922756	-1.02662	0.75274	1.05975	0.194288	-1.25614
BofuT4_P154790.1	BofuT4_P154790.1 (BDBH)	BC1G_14349.1 (BDBH)	BcT4_6117 (BDBH)	B0510_7596 (BDBH)	BcLCC8, Laccase/ Multicopper oxidase (PF07732, PF00394, PF07731)	hypothetical protein	"OSR"	0.87615	-1.08712	0.92183	-1.0435	0.0120486	8.54332	0.000846689	8.78294
BofuT4_P156400.1	BofuT4_P156400.1 (BDBH)	BC1G_11266.1 (BDBH)	BcT4_8692 (BDBH)	B0510_8451 (BDBH)	BcLCC9, Laccase/ Multicopper oxidase (PF07732, PF00394, PF07731)	similar to extracellular dihydrogeodin oxidase/laccase	"OSR"	0.536417	-1.74996	0.559289	-1.11667	0.0257636	4.52661	0.00499749	6.78771
BofuT4_P160140.1	BofuT4_P160140.1 (BDBH)	BC1G_11244.1 (BDBH)	BcT4_1652 (BDBH)	B0510_4539 (BDBH)	BcLCC10, Laccase/ Multicopper oxidase (PF07732, PF00394, PF07731)	similar to extracellular dihydrogeodin oxidase/laccase	"OSR"	0.0701837	-3.17757	0.0366745	-1.84062	0.0247993	-3.52214	0.0033346	-2.01932
BC1G_10798.1	/	BC1G_10798.1 (BDBH)	/	B0510_10417 (BDBH)	BcLCC11, Laccase/ Multicopper oxidase (PF00394)	hypothetical protein	"OSR"	0.0737491	2.57562	0.311192	-1.37777	0.0455702	1.68801	0.050168	-2.14388
BC1G_15514.1	/	BC1G_15514.1 (BDBH)	BcT4_10444 (BDBH)	B0510_10380 (BDBH)	BcLCC12, Laccase/ Multicopper oxidase (PF07732, PF00394, PF07731)	hypothetical protein	"OSR"	0.191146	-1.60456	0.473549	1.42073	0.0300913	-1.63872	0.363091	1.38886
BC1G_02441.1	/	BC1G_02441.1 (BDBH)	BcT4_4957 (BDBH)	B0510_3538 (BDBH)	BcLCC13, Laccase/ Multicopper oxidase (PF07732, PF00394, PF07731)	hypothetical protein	"OSR"	0.19236	1.29291	0.49354	1.12205	0.0127542	-1.80907	0.00281407	-2.02692
Miscellaneous
BofuT4_P122860.1	BofuT4_P122860.1 (BDBH)	BC1G_08602.1 (BDBH)	BcT4_4796 (BDBH)	B0510_3381 (BDBH)	Nitroreductase (PF00881)	similar to nitroreductase family protein	"STR"	0.131761	1.17647	0.893857	-1.03273	0.00676774	1.92369	0.00248261	1.54154
BofuT4_P041020.1	BofuT4_P041020.1 (BDBH)	BC1G_01419.1 (BDBH)	BcT4_7902 (BDBH)	B0510_1615 (BDBH)	Nitroreductase (PF00881)	similar to nitroreductase	x	0.869537	1.04695	0.974988	-1.01484	0.0216282	-2.34241	0.00365217	-2.56085

## Sheet: Generation of ROS
Gene ID Array	Gene ID T4 (URGI)	Gene ID B05.10 (BROAD)	Gene ID T4 (van Kan)	Gene ID B0510 (van Kan)	Name/ description	Submission to EMBL [Amselem et al. 2011]	LR in WT		LR in KO		KOE in D		KOE in L
							p-value FDR	Fold Change	p-value FDR	Fold Change	p-value FDR	Fold Change	p-value FDR	Fold Change
(Putative) generators of superoxide anions
BofuT4_P147670.1	BofuT4_P147670.1 (BDBH)	BC1G_10823.1 (BDBH)	BcT4_4471 (BDBH)	B0510_1304 (BDBH)	BcNOXA, NADPH oxidase, catalytic subunit (PF01794, PF08022, PF08030) [Segmüller et al. 2008]	similar to NADPH oxidase	0.846967	-1.018	0.710434	1.12496	0.0827921	-1.77189	0.000975743	-1.5087
BofuT4_P123550.1	BofuT4_P123550.1 (BDBH)	BC1G_14597.1 (BDBH)	BcT4_4756 (BDBH)	B0510_3341 (BDBH)	BcNOXB, NADPH oxidase, catalytic subunit (PF01794, PF08022, PF08030) [Segmüller et al. 2008]	similar to cytochrome b-245 heavy chain subunit beta	0.455483	-1.15323	0.180656	-1.18375	0.0406159	-1.47985	0.00408906	-1.49355
BC1G_13819.1	/	BC1G_13819.1 (BDBH)	BcT4_6060 (BDBH)	B0510_5875 (BDBH)	NADH:flavin oxidoreductase / NADH oxidase (PF00724)	hypothetical protein	0.053863	2.7418	0.0870552	2.14103	0.00453574	5.41206	0.00327207	4.16566
BofuT4_P102220.1	BofuT4_P102220.1 (BDBH)	BC1G_14010.1 (BDBH)	BcT4_4564 (BDBH)	B0510_10242 (BDBH)	NADH:flavin oxidoreductase / NADH oxidase (PF00724)	similar to NADH:flavin oxidoreductase/NADH oxidase	0.450204	1.32112	0.339021	1.75245	0.0910562	2.89857	0.00098834	3.7835
BofuT4_P119120.1	BofuT4_P119120.1 (BDBH)	BC1G_02693.1 (BDBH)	BcT4_3890 (BDBH)	B0510_3926 (BDBH)	NADH:flavin oxidoreductase / NADH oxidase (PF00724)	similar to NADH:flavin oxidoreductase/NADH oxidase family protein	0.49969	-1.35355	0.708191	-1.15267	0.56648	-1.23866	0.926362	-1.05037
BofuT4_P073310.1	BofuT4_P073310.1 (BDBH)	BC1G_05412.1 (BDBH)	BcT4_3663 (BDBH)	B0510_7198 (BDBH)	NADH:flavin oxidoreductase / NADH oxidase (PF00724)	similar to NADH:flavin oxidoreductase/NADH oxidase family protein	0.938549	1.01802	0.277565	-1.69469	0.731113	1.13939	0.0976409	-1.50754
(Putative) generators of hydrogen peroxide
BofuT4_P064410.1	BofuT4_P064410.1 (BDBH)	BC1G_10788.1 (BDBH)	BcT4_9949 (BDBH)	B0510_9807 (BDBH)	BcGOD1, Glucose oxidase (PF00732, PF05199) [Rolke et al. 2005]	god1, glucose oxidase, partial sequence	0.75252	-1.04125	0.575608	1.24641	0.147966	-1.41398	0.500276	-1.09897
BofuT4_P027100.1	BofuT4_P027100.1 (BDBH)	BC1G_11888.1 (BDBH)	BcT4_10196 (BDBH)	B0510_10138 (BDBH)	BcGOD2, Glucose oxidase (PF00732, PF05199)	similar to glucose oxidase	0.797685	1.02355	0.918577	-1.01439	0.00582304	-1.5466	0.00371305	-1.57098
BofuT4_P062560.1	BofuT4_P062560.1 (BDBH)	BC1G_06375.1 (BDBH)	BcT4_6600 (BDBH)	B0510_9339 (BDBH)	BcGOX1, Galactose oxidase (PF00754, PF13418, PF09118)	carbohydrate-Binding Module family 32 protein	0.0928029	3.5886	0.232226	1.2354	0.0196818	5.21389	0.0329978	1.70549
BofuT4_P029600.1	BofuT4_P029600.1 (BDBH)	BC1G_01204.1 (BDBH)	/	/	BcGO1, Glyoxal oxidase (PF07250, PF09118, PF00187)	carbohydrate-Binding Module family 18 protein	0.0990575	-1.1795	0.946353	-1.03389	0.0494344	-1.55166	0.0480685	-1.33385
BofuT4_P133520.1	BofuT4_P133520.1 (BDBH)	BC1G_11516.1 (BDBH)	BcT4_9199 (BDBH)	B0510_3048 (BDBH)	BcGO2, Glyoxal oxidase (PF07250, PF09118, PF01822)	similar to copper radical oxidase	0.687138	-1.04444	0.862075	-1.08444	0.00587351	-3.74913	0.00666053	-3.65897
BofuT4_P056660.1	BofuT4_P056660.1 (BDBH)	BC1G_12140.1 (BDBH)	BcT4_1856 (BDBH)	B0510_4999 (BDBH)	BcGO3, Glyoxal oxidase (PF07250, PF09118)	similar to copper radical oxidase	0.90816	1.01382	0.834847	-1.04163	0.875774	-1.04175	0.503375	-1.10218
BofuT4_P138240.1	BofuT4_P138240.1 (BDBH)	BC1G_07264.1 (BDBH)	BcT4_4013 (BDBH)	B0510_4051 (BDBH)	BcSOX1, Sulfite oxidase (PF03404, PF00174)	similar to oxidoreductase molybdopterin binding domain-containing protein	0.128097	2.02695	0.0339123	2.68963	0.0366713	-2.43416	0.042571	-1.8037
BofuT4_P135520.1	BofuT4_P135520.1 (BDBH)	BC1G_01791.1 (BDBH)	BcT4_8164 (BDBH)	B0510_1810 (BDBH)	(Putative) Glucooligosaccharide oxidase (PF01565, PF08031, PF00187)	carbohydrate-Binding Module family 18 protein	0.225921	1.25013	0.972979	-1.00239	0.265239	1.26741	0.950313	1.00687
BofuT4_P031110.1	BofuT4_P031110.1 (BDBH)	BC1G_01055.1 (BDBH)	BcT4_1392 (BDBH)	B0510_5494 (BDBH)	Glucooligosaccharide oxidase (PF01565, PF08031)	similar to glucooligosaccharide oxidase	0.247434	-1.29519	0.950084	1.01921	0.249931	1.21462	0.0178534	1.61424
BofuT4_P025080.1	BofuT4_P025080.1 (BDBH)	BC1G_07692.1 (BDBH)	BcT4_9774 (BDBH)	B0510_9677 (BDBH)	D-arabinono-1,4-lactone oxidase (PF01565, PF04030)	similar to D-arabinono-1,4-lactone oxidase	0.177777	-1.13437	0.51176	1.0652	0.0213805	-1.32466	0.0909321	-1.08528
BofuT4_P011720.1	BofuT4_P011720.1 (BDBH)	BC1G_02144.1 (BDBH)	BcT4_781 (BDBH)	B0510_624 (BDBH)	(Putative) Alcohol oxidase/ GMC oxidoreductase (PF00732, PF05199)	similar to alcohol oxidase	0.499471	-1.17097	0.0847141	-2.17684	0.00163397	-8.15139	0.000530493	-13.9062
BofuT4_P072020.1	BofuT4_P072020.1 (BDBH)	BC1G_07362.1 (BDBH)	BcT4_2664 (BDBH)	B0510_5724 (BDBH)	(Putative) Long chain fatty alcohol oxidase/ GMC oxidoreductase (PF00732, PF05199)	similar to long chain fatty alcohol oxidase	0.751005	-1.03887	0.182296	-1.09813	0.0842322	-1.18585	0.00683913	-1.24137
BofuT4_P119190.1	BofuT4_P119190.1 (BDBH)	BC1G_02687.1 (BDBH)	BcT4_3894 (BDBH)	B0510_3930 (BDBH)	(Putative) Alcohol oxidase/ GMC oxidoreductase (PF00732, PF05199)	similar to alcohol oxidase	0.626651	-1.14721	0.339021	-1.5423	0.894684	-1.01933	0.25033	-1.36303
BofuT4_P058790.1	BofuT4_P058790.1 (BDBH)	BC1G_08482.1 (BDBH)	BcT4_5895 (BDBH)	B0510_5282 (BDBH)	Acyl-CoA oxidase (PF14749, PF02770, PF01756, PF00441)	similar to ACX1 (ACYL-COA OXIDASE 1); acyl-CoA oxidase	0.848786	1.02517	0.339021	-1.22513	0.00224643	2.46776	0.00400599	1.91103
BofuT4_P064990.1	BofuT4_P064990.1 (BDBH)	BC1G_15565.1 (BDBH)	BcT4_9910 (1st hit)	B0510_9769 (1st hit)	Aldehyde oxidase/ xanthine dehydrogenase (PF01315, PF02738, PF03450, PF00941, PF01799, PF00111)	hypothetical protein	0.252592	-1.44672	0.881675	-1.0715	0.0891302	-1.55175	0.729921	-1.13771
BofuT4_P084470.1	BofuT4_P084470.1 (BDBH)	BC1G_07566.1 (BDBH)	BcT4_3338 (BDBH)	B0510_6530 (BDBH)	(Putative) Choline oxidase (PF00732, PF05199)	similar to glucose-methanol-choline oxidoreductase	0.0137496	2.04348	0.259544	1.53175	0.0831756	1.52896	0.533245	1.12239
BofuT4_P102710.1	BofuT4_P102710.1 (BDBH)	BC1G_08124.1 (BDBH)	BcT4_4733 (1st hit)	B0510_3318 (1st hit)	FAD-dependent sulfhydryl oxidase (PF04777)	similar to mitochondrial FAD-linked sulfhydryl oxidase ERV1	0.936832	-1.03381	0.817097	-1.03485	0.0486456	1.51125	0.0247729	1.49385
BofuT4_P085870.1	BofuT4_P085870.1 (BDBH)	BC1G_15815.1 (BDBH)	BcT4_10416 (BDBH)	B0510_10368 (BDBH)	Aryl-alcohol oxidase vanillyl-alcohol oxidase (PF01565, PF02913)	similar to FAD linked oxidase domain protein	0.106927	-1.53825	0.948541	-1.15058	0.494447	1.49053	0.00500105	2.00314
BofuT4_P016540.1	BofuT4_P016540.1 (BDBH)	BC1G_06199.1 (BDBH)	BcT4_231 (BDBH)	B0510_75 (BDBH)	Uricase (PF01014)	similar to uricase (Urate oxidase)	0.832061	1.04662	0.968808	-1.00477	0.557428	1.10117	0.65014	1.04538
BofuT4_P123890.1	BofuT4_P123890.1 (BDBH)	BC1G_14626.1 (BDBH)	/	/	Amine oxidase, copper-containing (PF02727, PF02728, PF01179)	similar to copper amine oxidase	0.976588	-1.00113	0.862406	-1.03234	0.843744	1.02964	0.980945	-1.00221
BofuT4_P105810.1	BofuT4_P105810.1 (BDBH)	BC1G_13249.1 (BDBH)	BcT4_8905 (BDBH)	B0510_10026 (BDBH)	Amine oxidase, copper-containing (PF02727, PF02728, PF01179)	similar to copper amine oxidase	0.131942	1.28975	0.827305	1.04567	0.00936436	1.61525	0.0884871	1.28603
BC1G_00004.1	/	BC1G_00004.1 (BDBH)	BcT4_5407 (1st hit)	B0510_826 (1st hit)	Amine oxidase, copper-containing (PF02727, PF02728, PF01179)	hypothetical protein	0.233519	-1.14351	0.50086	-1.11843	0.127515	1.1881	0.0713904	1.208
BofuT4_P065100.1	BofuT4_P065100.1 (BDBH)	BC1G_15557.1 (1st hit)	BcT4_9903 (1st hit)	B0510_9762 (1st hit)	(Putative) Amine oxidase, flavin-containing (PF13450, PF13454)	hypothetical protein	0.00245186	2.63932	0.0114642	3.48246	0.144836	-1.33548	0.713472	-1.02872
BofuT4_P100850.1	BofuT4_P100850.1 (BDBH)	BC1G_09125.1 (BDBH)	BcT4_1520 (BDBH)	B0510_9526 (BDBH)	(Putative) Amine oxidase, flavin-containing (PF13450)	similar to flavin-containing superfamily Amine oxidase	0.451038	-1.21905	0.223964	-1.5324	0.00946545	2.9911	0.00372947	2.35476
BofuT4_P129410.1	BofuT4_P129410.1 (BDBH)	BC1G_14821.1 (BDBH)	/	/	Amine oxidase, flavin-containing (PF01593)	similar to flavin containing amine oxidase	0.297315	1.15368	0.39327	1.18829	0.238861	1.21981	0.0352785	1.24748
BofuT4_P020350.1	BofuT4_P020350.1 (BDBH)	BC1G_00687.1 (BDBH)	BcT4_458 (BDBH)	B0510_300 (BDBH)	(Putative) Amine oxidase, flavin-containing (PF13450)	similar to flavin-containing amine oxidase dehydrogenase	0.0484208	5.59819	0.0419679	5.02074	0.777498	1.17847	0.852446	-1.01068
BofuT4_P059610.1	BofuT4_P059610.1 (BDBH)	BC1G_09020.1 (BDBH)	/	/	Amine oxidase, flavin-containing (PF01593)	hypothetical protein	0.464396	-1.12628	0.909248	-1.01144	0.128565	1.1879	0.0332768	1.31391
BofuT4_P138020.1	BofuT4_P138020.1 (BDBH)	BC1G_07245.1 (BDBH)	BcT4_4027 (BDBH)	B0510_4065 (BDBH)	Amine oxidase, flavin-containing (PF01593) with HMG box (PF00505) and SWIRM domain (PF04433)	similar to transcription factor HMG	0.690222	-1.08342	0.690748	-1.05263	0.797331	-1.05334	0.764564	-1.02429
BofuT4_P137640.1	BofuT4_P137640.1 (BDBH)	BC1G_07211.1 (BDBH)	BcT4_4047 (BDBH)	B0510_4085 (BDBH)	Amine oxidase, flavin-containing (PF01593)	similar to protoporphyrinogen oxidase	0.754946	-1.08974	0.152226	1.45251	0.234617	-1.25058	0.374662	1.275
BofuT4_P100850.1	BofuT4_P100850.1 (BDBH)	BC1G_09125.1 (BDBH)	BcT4_1520 (BDBH)	B0510_9526 (BDBH)	(Putative) Amine oxidase, flavin-containing (PF13450)	similar to flavin-containing superfamily Amine oxidase	0.451038	-1.21905	0.223964	-1.5324	0.00946545	2.9911	0.00372947	2.35476
BofuT4_P147980.1	BofuT4_P147980.1 (BDBH)	BC1G_09363.1 (BDBH)	BcT4_4453 (BDBH)	B0510_1322 (BDBH)	(Putative) Amine oxidase, flavin-containing (PF13450)	similar to UDP-galactopyranose mutase	0.816186	1.02085	0.915358	1.01228	0.691584	1.04058	0.575942	1.02958
BofuT4_P007040.1	BofuT4_P007040.1 (BDBH)	BC1G_07744.1 (BDBH)	BcT4_5493 (BDBH)	B0510_2423 (BDBH)	Prenylcysteine lyase (PF07156, PF13450)	hypothetical protein	0.866357	-1.04581	0.808566	1.06021	0.757355	-1.077	0.810515	1.03063
BofuT4_P140340.1	BofuT4_P140340.1 (BDBH)	BC1G_14414.1 (BDBH)	BcT4_1083 (BDBH)	B0510_4236 (BDBH)	Pyridoxamine 5'-phosphate oxidase (PF01243)	similar to pyridoxamine phosphate oxidase	0.00617806	1.41176	0.138021	1.32844	0.29217	1.10788	0.717522	1.02847
BofuT4_P068530.1	BofuT4_P068530.1 (BDBH)	BC1G_10096.1 (BDBH)	BcT4_9836 (BDBH)	B0510_9041 (BDBH)	Pyridoxamine 5'-phosphate oxidase (PF01243, PF10590)	similar to pyridoxamine 5'-phosphate oxidase	0.116636	1.19535	0.429731	1.45155	0.953833	1.08239	0.0502952	1.29622
BofuT4_P001310.1	BofuT4_P001310.1 (BDBH)	BC1G_14398.1 (BDBH)	BcT4_7024 (BDBH)	B0510_2806 (BDBH)	BcDAO1, D-amino acid oxidase (PF01266)	similar to D-amino acid oxidase	0.357877	-1.3018	0.656164	-1.25216	0.0163223	-2.84627	0.0136725	-2.61069
BofuT4_P079820.1	BofuT4_P079820.1 (BDBH)	BC1G_03355.1 (BDBH)	BcT4_4255 (BDBH)	B0510_6174 (BDBH)	BcDAO2, D-amino acid oxidase (PF01266)	similar to fructosyl-amino acid oxidase	0.192994	1.27417	0.665388	1.08118	0.00791262	2.3215	0.00151674	1.90263
BofuT4_P126900.1	BofuT4_P126900.1 (BDBH)	BC1G_16397.1 (BDBH)	BcT4_6821 (BDBH)	B0510_6077 (BDBH)	BcDAO3, D-amino acid oxidase (PF01266)	hypothetical protein	0.491952	-1.78265	0.639293	-1.58228	0.176938	-2.42064	0.38902	-2.15471
BofuT4_P143500.1	BofuT4_P143500.1 (BDBH)	BC1G_12675.1 (BDBH)	BcT4_900 (BDBH)	B0510_8874 (BDBH)	BcDAO4, D-amino acid oxidase (PF01266)	similar to fructosyl amine:oxygen oxidoreductase	0.175739	-1.23598	0.745616	1.12413	0.371193	-1.32414	0.68914	1.0506
BofuT4_P031280.1	BofuT4_P031280.1 (BDBH)	BC1G_01040.1 (BDBH)	BcT4_1404 (BDBH)	B0510_5482 (BDBH)	BcDAO5, D-amino acid oxidase (PF01266)	similar to sarcosine oxidase	0.532825	1.19215	0.86492	1.03162	0.351181	-1.53737	0.00109339	-1.76446
BofuT4_P050120.1	BofuT4_P050120.1 (BDBH)	BC1G_00009.1 (BDBH)	BcT4_5403 (BDBH)	B0510_830 (BDBH)	BcDAO6, D-amino acid oxidase (PF01266)	similar to FAD dependent oxidoreductase	0.247484	1.14633	0.560554	-1.13297	0.015262	-1.72289	0.000530493	-2.21448
BofuT4_P061580.1	BofuT4_P061580.1 (BDBH)	BC1G_02032.1 (BDBH)	BcT4_713 (BDBH)	B0510_554 (BDBH)	BcDAO7, D-amino acid oxidase (PF01266)	similar to FAD dependent oxidoreductase	0.9093	1.00941	0.730066	-1.09177	0.787348	-1.04345	0.0350605	-1.14457
BofuT4_P066450.1	BofuT4_P066450.1 (BDBH)	BC1G_15227.1 (BDBH)	BcT4_1950 (BDBH)	B0510_5088 (BDBH)	BcDAO8, D-amino acid oxidase (PF01266)	similar to FAD dependent oxidoreductase	0.45026	-1.2041	0.32686	-1.2613	0.0116753	-2.17494	0.00554436	-2.1859
BofuT4_P078410.1	BofuT4_P078410.1 (BDBH)	BC1G_06632.1 (BDBH)	BcT4_36 (BDBH)	B0510_7738 (BDBH)	BcDAO9, D-amino acid oxidase (PF01266)	similar to FAD dependent oxidoreductase superfamily	0.682956	1.20235	0.140948	-1.72344	0.107153	1.50929	0.41555	-1.33667
BofuT4_P114810.1	BofuT4_P114810.1 (BDBH)	BC1G_07842.1 (BDBH)	BcT4_2587 (BDBH)	B0510_7065 (BDBH)	BcDAO10, D-amino acid oxidase (PF01266)	similar to FAD dependent oxidoreductase superfamily	0.254313	-1.16409	0.411273	-1.17179	0.0141157	-1.68724	0.00237927	-1.66729
BofuT4_P116290.1	BofuT4_P116290.1 (BDBH)	BC1G_09790.1 (BDBH)	BcT4_3708 (BDBH)	B0510_7151 (BDBH)	BcDAO11, D-amino acid oxidase (PF01266)	similar to FAD dependent oxidoreductase	0.751861	1.05736	0.858435	1.02319	0.0183914	-1.60522	0.00598673	-1.62252
BofuT4_P138350.1	BofuT4_P138350.1 (BDBH)	BC1G_07271.1 (BDBH)	BcT4_4008 (BDBH)	B0510_4046 (BDBH)	BcDAO12, D-amino acid oxidase (PF01266)	similar to FAD dependent oxidoreductase	0.874167	1.0701	0.152466	-1.37418	0.55899	1.1268	0.382716	-1.29342
BofuT4_P103500.1	BofuT4_P103500.1 (BDBH)	BC1G_13163.1 (BDBH)	BcT4_8992 (BDBH)	B0510_9003 (BDBH)	Proline oxidase (PF01619)	similar to proline oxidase	0.900958	1.01303	0.8475	-1.05888	0.186605	1.34278	0.0210978	1.24049
BofuT4_P120230.1	BofuT4_P120230.1 (BDBH)	BC1G_03528.1 (BDBH)	BcT4_9518 (BDBH)	B0510_3132 (BDBH)	Proline oxidase (PF01619)	similar to proline oxidase	0.225689	1.15647	0.795428	1.08116	0.008412	-2.1964	0.00315616	-2.2668

## Sheet: Alternative respiration
Gene ID Array	Gene ID T4 (URGI)	Gene ID B05.10 (BROAD)	Gene ID T4 (van Kan)	Gene ID B0510 (van Kan)	Name/ description	Submission to EMBL [Amselem et al. 2011]	LR in WT		LR in KO		KOE in D		KOE in L
							p-value FDR	Fold Change	p-value FDR	Fold Change	p-value FDR	Fold Change	p-value FDR	Fold Change
Alternative NADH:ubiquinone oxidoreductases (NADH dehydrogenases) - transfer of electrons to ubiquione pool, bypass of complex I
BofuT4_P000630.1	BofuT4_P000630.1 (BDBH)	BC1G_08718.1 (BDBH)	BcT4_6977 (BDBH)	B0510_2855 (BDBH)	BcNDE1, external NADH dehydrogenase 1 (PF07992, PF00070, PF00036)	similar to NADH-ubiquinone oxidoreductase	0.216107	1.21172	0.656408	1.06727	0.129686	1.24063	0.346002	1.08598
BofuT4_P083840.1	BofuT4_P083840.1 (BDBH)	BC1G_07512.1 (BDBH)	BcT4_3310 (BDBH)	B0510_6502 (BDBH)	BcNDE2, external NADH dehydrogenase 2 (PF07992, PF00070)	similar to external NADH-ubiquinone oxidoreductase	0.43294	-1.15364	0.356964	-1.17407	0.0282856	1.58732	0.00540672	1.5301
BofuT4_P108770.1	BofuT4_P108770.1 (BDBH)	BC1G_02594.1 (BDBH)	BcT4_7714 (BDBH)	B0510_8084 (BDBH)	BcNDE3, external NADH dehydrogenase 3 (PF07992, PF00070)	hypothetical protein	0.209884	-1.30506	0.429128	-1.18875	0.790802	1.04311	0.340629	1.1439
BofuT4_P077840.1	BofuT4_P077840.1 (BDBH)	BC1G_06687.1 (BDBH)	BcT4_73 (BDBH)	B0510_7775 (BDBH)	BcNDE4, external NADH dehydrogenase 4 (PF07992, PF00070)	similar to pyridine nucleotide-disulphide oxidoreductase	0.224454	1.70639	0.0913929	2.684	0.843103	-1.11684	0.170557	1.38834
BofuT4_P145790.1	BofuT4_P145790.1 (BDBH)	BC1G_05826.1 (BDBH)	BcT4_6144 (BDBH)	B0510_7623 (BDBH)	BcNDI1, internal NADH dehydrogenase 1 (PF07992, PF00070)	similar to pyridine nucleotide-disulphide oxidoreductase	0.133646	1.27568	0.590196	1.06913	0.00606588	2.13864	0.000530493	1.7503
Alternative Oxidase (AOX) - removal of electrons from ubiquione pool, bypass of complexes III and IV
BofuT4_P111230.1	BofuT4_P111230.1 (BDBH)	BC1G_05703.1 (BDBH)	BcT4_1165 (BDBH)	B0510_4154 (BDBH)	BcAOX1, alternative oxidase 1 (PF01786)	aox, alternative oxidase	0.907977	1.21568	0.97159	-1.00185	0.00344369	4.50581	0.0194089	3.53326
Cytochrome c/ cytochrome peroxidase (CCP) - removal of electron from complex III/cyctochrome c to reduce H2O2, bypass of complex IV
BofuT4_P058350.1	BofuT4_P058350.1 (BDBH)	BC1G_08529.1 (BDBH)	BcT4_5864 (BDBH)	B0510_5251 (BDBH)	BcCYC1, cytochrome c (PF00034)	similar to cytochrome c	0.775464	1.04229	0.591597	1.09905	0.0121205	1.79863	0.0018692	1.83611
BofuT4_P014220.1	BofuT4_P014220.1 (BDBH)	BC1G_08301.1 (BDBH)	BcT4_8752 (BDBH)	B0510_786 (BDBH)	BcCCP1, cytochrome c peroxidase 1 (PF00141)	similar to cytochrome c peroxidase	0.171672	1.0883	0.274227	1.11124	0.0320205	1.15581	0.0297011	1.17177
BofuT4_P157900.1	BofuT4_P157900.1 (BDBH)	BC1G_11611.1 (BDBH)	BcT4_8606 (BDBH)	B0510_9478 (BDBH)	BcCCP2, cytochrome c peroxidase 2 (PF00141)	similar to cytochrome c peroxidase	0.517174	1.09044	0.187019	1.25301	0.00670825	2.16534	0.000314393	2.44763
Uncoupling protein (UCP ) - dissipation of proton gradient, bypass of ATP synthesis
BofuT4_P054090.1	BofuT4_P054090.1 (BDBH)	BC1G_07095.1 (BDBH)	BcT4_1715 (BDBH)	B0510_4604 (BDBH)	BcUCP1, uncoupling protein 1 (PF00153)	similar to mitochondrial dicarboxylate carrier	0.691568	1.08385	0.559548	-1.2788	0.0565298	2.15194	0.0401802	1.54115
Apoptosis-related oxidoreductases (AIF and AMID-like oxidoreductases)
BofuT4_P059720.1	BofuT4_P059720.1 (BDBH)	BC1G_09030.1 (BDBH)	BcT4_5952 (BDBH)	B0510_5339 (BDBH)	BcAIF1, AIF-like oxidoreductase 1 (PF00355, PF07992, PF00070)	similar to apoptosis-inducing factor 3	0.037426	1.5952	0.0261455	1.55834	0.0102007	-1.64169	0.00403076	-1.63953
BofuT4_P112230.1	BofuT4_P112230.1 (BDBH)	BC1G_13096.1 (BDBH)	BcT4_8058 (BDBH)	B0510_1457 (BDBH)	BcALO1, AMID-like oxidoreductase 1 (PF07992, PF00070)	similar to AMID-like mitochondrial oxidoreductase	0.331267	-1.11657	0.502294	-1.33958	0.0142774	2.43889	0.0084822	2.0269
BofuT4_P157480.1	BofuT4_P157480.1 (BDBH)	BC1G_11647.1 (BDBH)	BcT4_8631 (BDBH)	B0510_8390 (BDBH)	BcALO2, AMID-like oxidoreductase 2 (PF07992, PF00070)	similar to AMID-like mitochondrial oxidoreductase	0.963691	-1.01292	0.580685	-1.22318	0.170121	1.30982	0.802017	1.08233
BofuT4_P019180.1	BofuT4_P019180.1 (BDBH)	BC1G_00812.1 (BDBH)	BcT4_383 (BDBH)	B0510_224 (BDBH)	BcALO3, AMID-like oxidoreductase 3 (PF07992, PF00070)	similar to pyridine nucleotide-disulphide oxidoreductase AMID-like	0.524115	-1.36071	0.168287	-2.25245	0.285406	1.38517	0.802375	-1.17566
BofuT4_P050540.1	BofuT4_P050540.1 (BDBH)	BC1G_14986.1 (BDBH)	BcT4_148 (BDBH)	B0510_7852 (BDBH)	BcALO4, AMID-like oxidoreductase 4 (PF07992, PF00070)	similar to AMID-like NADH oxidoreductase	0.963246	1.09207	0.654121	-1.17979	0.908912	-1.04902	0.833285	-1.36327
